# Supplementary material for: Rapid Formation of Microbe-Oil Aggregates and Changes in Community Composition in Coastal Surface Water Following Exposure to Oil and the Dispersant Corexit
Source: Front Microbiol. 2018 Apr 11;9:689. doi: 10.3389/fmicb.2018.00689 (PMC5904270; doi:10.3389/fmicb.2018.00689)
Supplement: Table S1 — Comparison of alpha diversity metrics observed in four different mesocosm treatments using 16S rRNA hyper-variable V4 region sequence reads clustered with a 3% dissimilarity cutoff. [file Table1.XLSX]

## Sheet: Table_S2_AlphaDiversityMetrics
	Table S1. Comparison of alpha diversity metrics observed in four different mesocosm treatments using 16S rRNA hyper-variable V4 region sequence reads clustered with a 3% dissimilarity cutoff.
	Hours	Treatment	Good's Coverage	# of reads	# of OTUs	Inverse Simpson	Chao1	ACE
	0	Control	0.979 ± 0.001	85176 ± 4399	826 ± 70	16.64 ± 2.67	2016 ± 61	3398 ± 122
	12	Control	0.981 ± 0.003	76563 ± 5648	758 ± 121	17.40 ± 3.18	1818 ± 264	2946 ± 460
	24	Control	0.977 ± 0.003	78367 ± 7089	854 ± 132	10.74 ± 3.59	2038 ± 172	3480 ± 176
	36	Control	0.981 ± 0.001	55453 ± 15433	770 ± 63	8.16 ± 2.28	1602 ± 99	2467 ± 256
	48	Control	0.982 ± 0.001	59931 ± 5229	718 ± 41	8.71 ± 1.79	1457 ± 37	2325 ± 81
	60	Control	0.986 ± 0.001	53771 ± 8462	639 ± 48	9.37 ± 3.61	1122 ± 107	1605 ± 230
	72	Control	0.987 ± 0.002	58166 ± 11894	582 ± 73	7.22 ± 2.25	1060 ± 225	1558 ± 483
	0	WAF	0.989 ± 0.001	74010 ± 18580	466 ± 12	11.57 ± 0.36	1111 ± 96	1815 ± 145
	12	WAF	0.989 ± 0.000	58843 ± 6371	465 ± 3	11.21 ± 0.83	1069 ± 35	1775 ± 87
	24	WAF	0.986 ± 0.000	54293 ± 19694	587 ± 3	16.92 ± 1.35	1354 ± 27	2247 ± 43
	36	WAF	0.984 ± 0.001	69129 ± 8910	646 ± 11	21.94 ± 0.41	1461 ± 69	2305 ± 202
	48	WAF	0.984 ± 0.000	72579 ± 3294	676 ± 9	27.39 ± 0.26	1493 ± 32	2380 ± 130
	60	WAF	0.983 ± 0.001	84617 ± 11163	687 ± 22	29.55 ± 0.72	1554 ± 62	2491 ± 127
	72	WAF	0.986 ± 0.001	75192 ± 30776	623 ± 24	31.44 ± 1.97	1316 ± 54	2015 ± 110
	0	CEWAF	0.990 ± 0.001	80367 ± 26125	421 ± 32	6.41 ± 1.73	964 ± 80	1494 ± 150
	12	CEWAF	0.990 ± 0.001	79364 ± 11455	412 ± 18	6.12 ± 0.45	990 ± 65	1564 ± 70
	24	CEWAF	0.991 ± 0.001	56386 ± 14372	378 ± 27	6.08 ± 0.56	798 ± 86	1156 ± 195
	36	CEWAF	0.991 ± 0.001	51393 ± 26370	386 ± 14	6.87 ± 0.50	809 ± 132	1132 ± 241
	48	CEWAF	0.991 ± 0.001	64243 ± 15638	404 ± 15	7.05 ± 0.10	910 ± 76	1331 ± 204
	60	CEWAF	0.991 ± 0.001	86837 ± 2813	406 ± 22	8.03 ± 1.31	868 ± 71	1241 ± 130
	72	CEWAF	0.991 ± 0.000	81014 ± 6718	408 ± 7	8.10 ± 0.98	905 ± 44	1311 ± 117
	0	DCEWAF	0.984 ± 0.001	106471 ± 21412	646 ± 52	15.02 ± 1.54	1621 ± 166	2617 ± 326
	12	DCEWAF	0.986 ± 0.002	91056 ± 5291	551 ± 59	15.00 ± 1.69	1390 ± 172	2286 ± 289
	24	DCEWAF	0.989 ± 0.002	74852 ± 16666	472 ± 58	15.52 ± 2.37	1105 ± 180	1789 ± 328
	36	DCEWAF	0.990 ± 0.001	66564 ± 4154	437 ± 21	13.57 ± 0.81	987 ± 68	1547 ± 140
	48	DCEWAF	0.989 ± 0.001	83306 ± 8841	428 ± 25	10.44 ± 0.26	1041 ± 40	1713 ± 35
	60	DCEWAF	0.990 ± 0.001	102827 ± 4122	404 ± 58	11.11 ± 2.22	923 ± 92	1514 ± 55
	72	DCEWAF	0.991 ± 0.002	95940 ± 17225	390 ± 57	10.98 ± 1.84	886 ± 155	1377 ± 264
