# Supplementary material for: Rapid Formation of Microbe-Oil Aggregates and Changes in Community Composition in Coastal Surface Water Following Exposure to Oil and the Dispersant Corexit
Source: Front Microbiol. 2018 Apr 11;9:689. doi: 10.3389/fmicb.2018.00689 (PMC5904270; doi:10.3389/fmicb.2018.00689)
Supplement: Table S2 — Classifications of OTUs which exhibited large relative abundances or large changes in relative abundance over time. [file Table2.XLSX]

## Sheet: Sheet1
	Table S2. Classifications of OTUs which exhibited large relative abundances or large changes in relative abundance over time.
	OTU	Mothur (Consensus)	Greengenes	RDP Classifier	SILVA	GenBank (BLAST)	Accession	Identity (%)	Isolation Source	EZ-Taxon	Similarity (%)
	1	unclassified Rhodobacteraceae	f_Rhodobacteraceae	unclassified Rhodobacteraceae	unclassifeed Rhodobacteraceae	Roseovarius pacificus	NR_043564	99	deep-sea sediment	Roseovarius pacificus 2-81	99.6
	2	Methylophaga	g_Methylophaga	Methylophaga	Mehtylophaga	Methylophaga thiooxydans	NR_115846	96	DMSO-degrading enrichment culture	Methylophaga thiooxydans DMS010	96.44
	3	Aestuariibacter	f_Alteromonadaceae	Aestuariibacter	unclassified Alteromonadaceae	Aestuariibacter aggregatus	NR_116838	100	Yellow Sea cold water mass	Aestuariibacter aggregatus WH169	100
	4	Alcanivorax	g_Alcanivorax	Alcanivorax	Alcanivorax	Alcanivorax gelatiniphagus	NR_136483	100	tidal flat sediments enriched with crude oil	Alcanivorax venustensis ISO4	100
	5	unclassified Rhodobacteraceae	f_Rhodobacteraceae	Jannaschia	unclassified Rhodobacteraceae	Aestuariivita boseongensis	NR_133957	100	tidal flat sediment	Aestuariivita boseongensis BS-B2	100
	6	Alteromonas	g_Alteromonas	Alteromonas	Alteromonas	Alteromonas mediterranea	NR_134847	100	seawater	Alteromonas macleodii ATCC 27126	100
	7	Marinobacter	g_Marinobacter	Marinobacter	unclassified Gammaproteobacteria	Marinobacter salsuginis	NR_044044	100	brine-seawater interface of the Shaban Deep, Red Sea	Marinobacter salsuginis SD-14B	100
	8	Pseudomaricurvus	g_BD2-13	Maricurvus	Pseudomaricurvus	Pseudomaricurvus alkylphenolicus	NR_114390	100	coastal seawater of Ogasawara Islands, Japan	Pseudomaricurvus alkylphenolicus KU41G	100
	9	unclassified Psudomonadaceae	g_Pseudomonas	Pseudomonas	Pseudomonas	Pseudomonas aestusnigri	NR_126210	100	crude oil-contaminated intertidal sand after the Prestige oil spill	Pseudomonas aestusnigri VGXO14	100
	10	Marinobacter	g_Marinobacter	Marinobacter	Marinobacter	Marinobacter hydrocarbonclasticus	NR_074619	100	Mediterranean seawater near a petroleum refinery	Marinobacter hydrocarbonclasticus ATCC 49840	100
	11	unclassified Rhodobacteraceae	f_Rhodobacteraceae	unclassified Rhodobacteraceae	unclassified Rhodobacteraceae	Pseudoruegeria lutimaris	NR_116620	100	tidal flat sediment	Aliiroseovarius crassostreae CV919-312	100
	12	unclassified Rhodobacteraceae	f_Rhodobacteraceae	unclassified Rhodobacteraceae	unclassified Rhodobacteraceae	Tropicibacter naphthalenivorans	NR_041596	100	Semarang Port in Indonesia	Tropicibacter naphthalenivraons C02	100
	13	Glaciecola	g_Glaciecola	Glaciecola	unclassified Alteromonadaceae	Aestuariibacter halophilus	NR_025721	96	tidal flat sediment	Aestuariibacter halophilus JC2043	95.65
	14	unclassified 4-Org1-14 Alphaproteobacteria	f_Rhodospirillaceae	unclassified Rhodobiaceae	unclassified 4-Org1-14	Sphingobium abikonense	NR_113839	94	oil-contaminated soil	Sphingobium lactosutens DS20	94.07
	15	Pseudospirillum	g_HTCC	unclassified Gammaproteobacteria	Pseudospirillum	Arenicella xantha	NR_112914	94	marine sandy sediment	Thioalkalispira microaerophila ALEN 1	94.44
	16	Ponticaulis	f_Hyphomonadaceae	Ponticaulis	unclassified Hyphomonadaceae	Ponticaulis koreensis	NR_044608	98	seawater	Ponticaulis koreensis DSM 19734	98.02
	17	unclassified Oceanospirillaceae	f_Oceanospirillaceae	Marinobacterium	unclassified Oceanospirillaceae	Marinobacterium jannaschii	NR_024653	99	kusaya gravy	Marinobacterium jannaschii IFO 15466	98.81
	18	Cycloclasticus	o_Methylococcales	Cycloclasticus	Cycloclasticus	Cycloclasticus zancles	NR_121752	99	tar from shipwreck	Cyloclasticus pugetii PS-1	99.21
	19	Candidatus Nitrosopumilus	g_Nitrosopumilus	Nitrosopumilus	Candidatus Nitrosopumilus	Nitrosopumilus maritimus	NR_102913	100	saltwater aquarium	Candidatus Nitrosopumilus koreensis AR1	100
	20	Oleibacter	g_Oleibacter	Oleibacter	Oleibacter	Oleibacter marinus	NR_114287	100	seawater enriched with crude oil	Oleibacter marinus 201	100
	21	Alcanivorax	g_Alcanivorax	Alcanivorax	Alcanivorax	Alcanivorax hongdengensis	NR_044499	99	surface seawater of the straits of Malacca and Singapore enriched with diesel	Alcanivorax hongdengensis A-11-3	99.21
	22	Neputuniibacter	f_Oceanospirillaceae	Neptuniibacter	Neptuniibacter	Neptuniibacter caesariensis	NR_042749	99	eastern Mediterranean Sea	Neptuniibacter caesariensis MED92	99.6
	24	AEGEAN-245	o_Chromatiales	unclassified Gammaproteobacteria	AEGEAN-245	Spongiibacter tropicus	NR_118017	94	isolated from Synechococcus culture derived from tropical surface water of the Pacific Ocean	Spongiibacter tropicus DSM 19543	93.68
	25	Phaeodactylibacter	f_Saprospiraceae	Lewinella	Phaeodactylibacter	Phaeodactylibacter xiamenensis	NR_134132	100	isolated from the marine alga Phaeodactylum tricornutum	Helicobasidium xiamensis KD52	100
	27	OM43_clade	f_Methylophilaceae	Methylophilius	unclassified OM43 clade	Methylophilus methylotrophus	NR_041257	98	activated sludge	Rivicola pingtungensis Npb-03	98.02
	28	Erythrobacter	f_Erthrobacteraceae	Altererythrobacter	Ertyhrobacter	Erythrobacter seohaensis	NR_025817	97	tidal flat of the Yellow Sea in Korea	Erythrobacter seohaensis SW-135	97.23
	29	Candidatus Pelagibacter	f_Pelagibacteraceae	Pelagibacter	SAR11 clade	Pelagibacter ubique	NR_074224	100	ubiquitous in seawater	Candidatus Pelagibacter ubique HTCC1062	100
	31	unclassified Flavobacteriaceae	f_Flavobacteriaceae	Cellulophaga	uncultured Flavobacteriaceae	Cellulophaga fucicola	NR_025287	96	isolated from the surface of the marine benthic macroalga Fucus serratus	Cellulophaga fucicola NN015860	95.26
	33	unclassified Saprospiraceae	f_Sparospiraceae	Lewinella	uncultured Saprospiraceae	Lewinella nigricans	NR_115013	92	beach sediment	Lewinella nigricans NBRC 102662	91.7
	35	NS3a_marine_group	g_Sediminicola	unclassified Flavobacteriaceae	NS3a marine group	Cellulophaga tyrosinoxydans	NR_044502	94	coastal seawater	Cellulophaga tyrosinoxydans EM41	93.28
	37	Alcanivorax	o_HTCC2188	Alcanivorax	OM182 clade	Alcanivorax hongdengensis	NR_044499	95	surface seawater of the straits of Malacca and Singapore enriched with diesel	Alcanivorax hongdengensis A-11-3	95.26
	40	unclassified OM190	Unclassified	unclassified Proteobacteria	unclassified OM190	Thiohalophilus thiocyanatoxydans	NR_043875	84	hypersaline lake	Piscirickettsia salmonis LF-89	83
	43	Pseudospirillum	g_HTCC	Halioglobus	Pseudospirillum	Pseudohongiella acticola	NR_136444	96	East Sea, South Korea	Pseudohongiella acticola GBSW-5	96.05
	46	unclassified Rhodobacteraceae	f_Rhodobacteraceae	Rhodovulum	unclassified Rhodobacteraceae	Rhodovulum viride	NR_126207	97	marine water pond	Jhaorihella thermophila CC-MHSW-1	97.63
	47	unclassified Betaproteobacteria	f_Methylophilaceae	Methylophilus	unclassified OM43 clade	Methylophilus methylotrophus	NR_041257	96	activated sludge	Methylotenera versatilis 301	96.05
	48	Magnetospira	f_Rhodospirillaceae	unclassified Alphaproteobacteria	Magnetospira	Sphingomonas endophytica	NR_117869	91	isolated from Artemisia annua	Hyphomicrobium nitrativorans NL23	90.91
	52	unclassified Alteromonadaceae	g_Glaciecola	Alteromonas	unclasified Alteromonadaceae	Alteromonas litorea	NR_025780	98	intertidal sediment of the Yellow Sea	Alteromonas litorea TF-22	97.63
	56	Mesorhizobium	f_Phyllobacteriaceae	Mesorhizobium	Mesorhizobium	Mesorhizobium ciceri	NR_074211	98	rhizosphere	Aminobacter aminovorans DSM 7048	98.02
	68	Litoricola	p_Proteobacteria	unclassified Gammaproteobacteria	unclassified Proteobacteria	Azotobacter salinestris	NR_114165	95	saline soil	Azotobacter nigricans IAM 15005	95.26
	78	FamilyI Cyanobacteria	g_Halomicronema	GpIV Cyanobacteria	FamilyI cyanobacteria	Halomicronema excentricum	NR_114591	94	artificial hypersaline pond	Oscillatoria neglecta M-82	92.09
	85	Porticoccus	f_Alteromonadaceae	Porticoccus	Porticoccus	Porticoccus hydrocarbonoclasticus	NR_118247	100	culture of the Lingulodinium polyedrum enriched with polycyclic aromatic hydrocarbons	Portiococcus hydrocarbonclasticus MCTG13d	100
	89	OM43_clade	f_OM60	Congregibacter	OM60(NOR5) clade	Congregibacter litoralis	NR_121684	97	North Sea surface water	Congregibacter litoralis KT71	97.23
	112	unclassified Oceanospirillaceae	f_Oceanospirillaceae	Neptuniibacter	unclassified Oceanospirillaceae	Neptuniibacter halophilius	NR_108534	98	salt pan in southern Taiwan	Neptuniibacter halophilus antisso-13	98.02
	134	Marinomonas	g_Marinomonas	Marinomonas	Marinomonas	Marinomonas vaga	NR_114183	99	seawater	Marinomonas pontica 46-16	99.6
