# Supplementary material for: Rapid Formation of Microbe-Oil Aggregates and Changes in Community Composition in Coastal Surface Water Following Exposure to Oil and the Dispersant Corexit
Source: Front Microbiol. 2018 Apr 11;9:689. doi: 10.3389/fmicb.2018.00689 (PMC5904270; doi:10.3389/fmicb.2018.00689)
Supplement: Data Sheet 1 — Number of reads and corresponding relative abundances of the OTUs within each treatment, at each time point. [file DataSheet1.XLSX]

## Sheet: Sheet1
	Data Sheet 1. Number of reads and corresponding relative abundances of the OTUs within each treatment, at each time point.
	Mean number of Reads							Mean Relative Abundance							Mean number of Reads							Mean Relative Abundance							Mean number of Reads							Mean Relative Abundance							Mean number of Reads
	85176	76563.3	78367	55452.7	59931.3	53771.3	58166.3	1	1	1	1	1	1	1	74010.3	58842.7	54293.3	69128.7	72579	84616.7	75191.7	1	1	1	1	1	1	1	80367.3	79364	56385.7	51393.3	64242.7	86837	81014.3	1	1	1	1	1	1	1	106471	91055.7	74852	66563.7	83306	102827	95939.7
OTU	T0-Ctrl	T1-Ctrl	T2-Ctrl	T3-Ctrl	T4-Ctrl	T5-Ctrl	T6-Ctrl	T0-Ctrl	T1-Ctrl	T2-Ctrl	T3-Ctrl	T4-Ctrl	T5-Ctrl	T6-Ctrl	T0-Oil	T1-Oil	T2-Oil	T3-Oil	T4-Oil	T5-Oil	T6-Oil	T0-Oil	T1-Oil	T2-Oil	T3-Oil	T4-Oil	T5-Oil	T6-Oil	T0-CWAF	T1-CWAF	T2-CWAF	T3-CWAF	T5-CWAF	T5-CWAF	T6-CWAF	T0-CWAF	T1-CWAF	T2-CWAF	T3-CWAF	T5-CWAF	T5-CWAF	T6-CWAF	T0-Dilute	T1-Dilute	T2-Dilute	T3-Dilute	T4-Dilute	T5-Dilute	T6-Dilute
Otu000001	10025.7	12123.7	22708.3	18363.7	19343	16660.3	20862.3	0.117705	0.158348	0.289769	0.331159	0.322753	0.309837	0.358667	913.333	771.333	1119.33	2104.33	2818.33	3653.33	3684	0.0123406	0.0131084	0.0206164	0.0304408	0.0388313	0.0431751	0.0489948	9020.33	8198.33	4434.33	4201.33	5709.67	9524.67	9536.67	0.112239	0.1033	0.0786429	0.0817486	0.0888766	0.109684	0.117716	11622.3	9073.67	7547.67	6783	16836	20601.7	22106.7
Otu000002	6326.33	6021.67	3574.67	4911	3888	3842.33	3074.67	0.0742737	0.0786495	0.0456144	0.088562	0.0648742	0.0714569	0.0528599	8692.33	6795.33	5084.33	7125.67	5903.67	6322	4632	0.117448	0.115483	0.0936456	0.103078	0.0813413	0.0747134	0.0616026	4202.67	4053.67	2925	2795.33	3268	4325.33	3925.33	0.0522932	0.0510769	0.0518749	0.054391	0.0508696	0.0498098	0.0484523	10514.7	11070	6041.33	4806.67	4673.33	4232.33	3812
Otu000003	772.667	551	409.667	289	237.667	108	132.333	0.00907141	0.00719666	0.00522754	0.00521165	0.00396565	0.00200851	0.00227508	3732	1867.33	1951	3334.33	2803.33	2789	2360.33	0.0504254	0.0317343	0.0359344	0.0482337	0.0386246	0.0329604	0.0313909	27218.3	28430.3	20726	17901.7	21573.3	25858	24100	0.338674	0.358227	0.367576	0.348327	0.33581	0.297776	0.297478	8397.33	4844.33	2320.67	2241	3257.67	2613.67	2389.33
Otu000004	8651	7709.67	4141.67	2382	2406.67	1481	929.667	0.101566	0.100697	0.0528496	0.0429556	0.0401571	0.0275426	0.0159829	537.667	476	341.333	544.667	565.333	475	501.667	0.00726475	0.00808937	0.00628684	0.00787903	0.00778921	0.00561355	0.00667184	4742	5102.67	4334.67	4023	5333	6843.33	6565.33	0.0590041	0.0642945	0.0768753	0.0782786	0.0830134	0.0788067	0.0810392	8311	10996	11769	12415.7	11910	11007	9059.33
Otu000005	1036.67	608.667	443.333	336	273.667	210.333	202.333	0.0121709	0.00794985	0.00565714	0.00605922	0.00456634	0.00391163	0.00347853	1279.33	879.667	1095	1905.33	2304.67	2801.33	2474	0.0172859	0.0149495	0.0201682	0.0275621	0.0317539	0.0331062	0.0329026	730.333	596.667	294.333	311.667	404	815.667	834.333	0.00908744	0.0075181	0.00522	0.00606434	0.00628866	0.00939308	0.0102986	1496	1351.67	984.333	520.333	654.333	677	621.333
Otu000006	3501.33	3285.67	3296	2383.67	2052.33	1321.33	1093	0.041107	0.0429144	0.0420585	0.0429856	0.0342447	0.0245732	0.0187909	4106	2866.33	3671.33	5527.33	5736	6091.33	4354.67	0.0554787	0.0487118	0.0676203	0.0799572	0.0790311	0.0719874	0.0579142	3845.67	3348.67	2428.33	2276.67	2502.67	3150	2949.67	0.0478511	0.0421938	0.0430665	0.0442989	0.0389565	0.0362749	0.0364092	4973.33	2445.67	1337	1309.67	1943	1863.33	1485.33
Otu000007	371	263.333	161	118.667	152.333	95	100.667	0.00435569	0.00343942	0.00205444	0.00213996	0.0025418	0.00176674	0.00173067	1672.33	1150	1708	3158	3303.33	3066.67	2780.33	0.0225959	0.0195436	0.0314587	0.0456829	0.0455136	0.0362419	0.0369766	6947.67	6241	4588	4270.33	5213.67	6158	6016	0.0864489	0.0786377	0.0813682	0.0830912	0.0811558	0.0709145	0.0742585	3075	4650.33	5085.67	5327	9167.67	7647.33	7528.67
Otu000008	10136	5627.67	3800.33	1802.67	1299.33	605.333	387.667	0.119001	0.0735034	0.0484941	0.0325082	0.0216804	0.0112575	0.00666479	1128.67	516.667	528	839.333	799.667	777	732	0.0152501	0.00878048	0.00972495	0.0121416	0.0110179	0.00918259	0.00973512	3360	4696.67	3998.33	2909	3999.33	5073.33	4404.67	0.041808	0.0591788	0.0709105	0.0566027	0.0622535	0.0584236	0.054369	8835.67	7330.67	3726.33	2186	1389.67	1232.33	1069.33
Otu000009	3128.33	2358.33	1533.67	1349.33	1554.33	915.667	764.333	0.0367279	0.0308024	0.0195703	0.0243331	0.0259352	0.0170289	0.0131405	39	67.3333	128	175	362.333	292.667	603.333	0.000526953	0.00114429	0.00235756	0.00253151	0.00499226	0.00345874	0.00802394	2999.33	2497.67	1526.67	1398	1739.67	2385.33	2106.67	0.0373203	0.031471	0.0270754	0.027202	0.0270796	0.0274691	0.0260036	5008.33	4971	5652	5438	7001	6772	5827.33
Otu000010	312	228.667	227.333	151	166.333	135	150	0.003663	0.00298663	0.00290088	0.00272304	0.0027754	0.00251063	0.00257881	3639.33	2577.33	2677.33	4888.67	5288	4362	3332.67	0.0491733	0.0438004	0.0493124	0.0707184	0.0728585	0.0515501	0.0443223	1026	836.667	658	562.667	683.333	880.667	821.333	0.0127664	0.0105421	0.0116696	0.0109482	0.0106368	0.0101416	0.0101381	794.667	1304.67	1296.33	1247	2121.67	1722.33	1609.33
Otu000011	4687.67	2456.67	559	331.333	267.667	161.333	155.333	0.0550351	0.0320867	0.0071331	0.00597507	0.00446622	0.00300036	0.0026705	3647.33	2285.33	1568.67	1671.33	1749.33	1762.33	1323.33	0.0492814	0.038838	0.0288924	0.0241771	0.0241025	0.0208273	0.0175995	534.667	508.667	298	303.667	430.333	686.667	636.333	0.00665279	0.00640929	0.00528503	0.00590868	0.00669856	0.00790754	0.00785458	5357.67	3944.67	2903	1136	601	538.667	571
Otu000012	3399	2769.67	1738.33	837	624	559	600	0.0399056	0.0361748	0.022182	0.015094	0.0104119	0.0103959	0.0103152	2618	2078	2259.67	2210.33	2181.33	2880.67	2951	0.0353734	0.0353145	0.0416196	0.0319742	0.0300546	0.0340437	0.0392464	1082.33	999.333	581.667	584.667	802.333	1428.33	1372.33	0.0134673	0.0125918	0.0103159	0.0113763	0.0124891	0.0164484	0.0169394	3495	2468.33	1704.33	1190	1520.33	1984.67	1836.67
Otu000013	205.333	294	168	94	68.6667	50	49.6667	0.00241069	0.00383996	0.00214376	0.00169514	0.00114576	0.000929863	0.000853873	13479	13487.7	9260.33	6256.67	2272	1701.67	939.333	0.182123	0.229216	0.170561	0.0905076	0.0313038	0.0201103	0.0124925	385.667	336	245.667	173.667	192.667	237	183.333	0.0047988	0.00423366	0.0043569	0.00337917	0.00299905	0.00272925	0.00226297	413.333	183	142.667	59	13	9	4
Otu000014	2829.33	3183	1775	1600.67	1797.67	1799.67	2132.67	0.0332175	0.0415734	0.0226498	0.0288655	0.0299954	0.0334689	0.036665	349	312.333	804.667	1062	1831.33	2411.67	2501.67	0.00471556	0.00530794	0.0148207	0.0153627	0.0252323	0.0285011	0.0332705	433	400	254.667	248.333	315	543.333	514	0.00538776	0.00504007	0.00451651	0.00483201	0.00490328	0.00625693	0.00634456	3113.33	2792.33	2391.33	1438.67	1094	2870.33	3733.33
Otu000015	2128.67	2849	2864.33	1100.33	2706.67	3262.33	3703.33	0.0249914	0.037211	0.0365502	0.0198427	0.0451628	0.0606705	0.063668	179.333	257.667	420	1030.67	1449.67	2336.67	2775.33	0.00242309	0.00437891	0.00773576	0.0149094	0.0199736	0.0276147	0.0369101	227	255	238	260.333	348	579.333	504.667	0.00282453	0.00321304	0.00422093	0.00506551	0.00541696	0.0066715	0.00622935	1843.33	2580.67	2807.67	3157	1255.67	1512.67	1349
Otu000016	1881	1993.67	1023.67	835.667	701.333	500	422	0.0220837	0.0260394	0.0130625	0.0150699	0.0117023	0.00929863	0.00725506	810	592	782.667	1031.33	1210.67	1345.67	1068.33	0.0109444	0.0100607	0.0144155	0.014919	0.0166807	0.0159031	0.0142081	1593	1529.67	901.333	1007.67	1438.33	2316.33	2244	0.0198215	0.0192741	0.0159851	0.019607	0.0223891	0.0266745	0.0276988	2772.33	2616.33	2131.33	1489.67	1606	1937.67	2247.33
Otu000017	29.3333	4	3.33333	3.33333	7.33333	1.66667	7.66667	0.000344385	5.22443e-05	4.25349e-05	6.01113e-05	0.000122362	3.09954e-05	0.000131806	10959	7401.67	2173.33	917.667	640.667	617.667	463	0.148074	0.125787	0.0400295	0.0132748	0.00882716	0.00729959	0.0061576	754.333	831.333	706	759	967	1451.67	1283.33	0.00938607	0.0104749	0.0125209	0.0147685	0.0150523	0.0167171	0.0158408	440	173	88.3333	43.3333	14.6667	18.3333	12
Otu000018	15.3333	14	16	14	10.6667	8	40.3333	0.000180019	0.000182855	0.000204168	0.000252468	0.000177981	0.000148778	0.000693414	188.667	961	4099	4729	4449.67	4547.33	3452	0.00254919	0.0163317	0.0754973	0.0684087	0.0613079	0.0537404	0.0459093	11	6.66667	7.66667	7.33333	10.3333	12.3333	16.6667	0.000136872	8.40011e-05	0.000135968	0.00014269	0.000160848	0.000142029	0.000205725	19.6667	16.6667	54.3333	86.3333	1373	7468.33	6360.33
Otu000019	2282.33	1935.33	3260	1737	1715.33	1353.67	1255.67	0.0267955	0.0252775	0.0415991	0.031324	0.0286216	0.0251745	0.0215875	580.333	704.667	1105	1301.67	1234	2007.67	1250.33	0.00784125	0.0119754	0.0203524	0.0188296	0.0170022	0.0237266	0.0166286	648.667	560.667	290.667	369.667	319	695	548	0.00807127	0.0070645	0.00515497	0.00719289	0.00496555	0.0080035	0.00676424	2112.33	1152.33	807.667	549.667	910	1865.67	1090.67
Otu000020	36	39	31	256.333	254	434.667	358	0.000422654	0.000509382	0.000395575	0.00462256	0.00423818	0.00808361	0.00615476	408.667	281	142.333	163.333	388	161.667	442	0.00552175	0.00477545	0.00262156	0.00236274	0.0053459	0.00191058	0.00587831	216.333	136.667	104.667	84.3333	103.333	139.333	118	0.00269181	0.00172202	0.00185626	0.00164094	0.00160848	0.00160454	0.00145653	218	431.667	2114.33	3427	4128.67	6232	3534
Otu000021	58	68	17.6667	54	82.6667	103.333	115.667	0.000680943	0.000888154	0.000225435	0.000973803	0.00137936	0.00192172	0.00198855	188.333	150.333	101.667	165.333	939	592.333	230	0.00254469	0.00255484	0.00187254	0.00239168	0.0129376	0.0070002	0.00305885	982.333	859	622.333	668.333	824	1022.33	855.667	0.012223	0.0108235	0.0110371	0.0130043	0.0128264	0.011773	0.0105619	487.667	932.667	988.333	1286.67	1716	2267.67	2260.67
Otu000022	13	1	1.66667	0.333333	0.333333	1.33333	0.333333	0.000152625	1.30611e-05	2.12675e-05	6.01113e-06	5.56192e-06	2.47964e-05	5.73069e-06	2005	1090.33	673.333	721.667	568	560.333	415	0.0270908	0.0185296	0.0124018	0.0104395	0.00782596	0.00662202	0.00551923	1799.67	1789.67	1303	1380.67	1692	2316	2186.33	0.022393	0.0225501	0.0231087	0.0268647	0.0263376	0.0266707	0.026987	734	451.667	263.667	203.333	217.333	190.333	189.667
Otu000023	243.333	104	40.3333	50.3333	47.6667	40.3333	28	0.00285683	0.00135835	0.000514672	0.000907681	0.000795355	0.00075009	0.000481378	125.333	71.6667	59.6667	100.667	73	83	50	0.00169346	0.00121794	0.00109897	0.00145622	0.0010058	0.000980894	0.000664967	196	185	155	150.667	195.333	248.333	258	0.0024388	0.00233103	0.00274893	0.00293164	0.00304055	0.00285976	0.00318462	271.333	206.667	118	101.333	65.6667	64.6667	45.6667
Otu000024	3207.67	2832.67	2143.67	1072.33	1203.33	1278.33	2786	0.0376593	0.0369977	0.0273542	0.0193378	0.0200785	0.0237735	0.0478971	83	61.3333	63.3333	90.3333	61.3333	67.6667	48.6667	0.00112147	0.00104233	0.0011665	0.00130674	0.000845056	0.000799685	0.000647235	311	281.333	221	234.667	325.667	491	424	0.00386973	0.00354485	0.00391944	0.00456609	0.00506932	0.00565427	0.00523364	2225.33	1454.67	1006.33	920.333	529.333	979.667	1101
Otu000025	323.667	294.667	726.667	574.333	1054.33	1072.33	942.333	0.00379997	0.00384867	0.00927261	0.0103572	0.0175924	0.0199425	0.0162007	337.333	318.667	639.667	1679	3334	4444.33	4053.33	0.00455792	0.00541557	0.0117817	0.024288	0.0459362	0.0525231	0.0539067	155	136.667	97.3333	102.667	141.333	195.667	210	0.00192864	0.00172202	0.00172621	0.00199767	0.00219999	0.00225326	0.00259213	323.667	181.667	173	143.667	410	566.667	757.667
Otu000026	545.333	538.333	390.667	217.333	192	163.667	226.667	0.00640243	0.00703122	0.00498509	0.00391926	0.00320367	0.00304375	0.00389687	304	578	1219.67	928.667	1270.67	1961.67	2833	0.00410753	0.0098228	0.0224644	0.0134339	0.0175074	0.023183	0.037677	102	130.333	50	65.3333	48	121.667	108.667	0.00126917	0.00164222	0.00088675	0.00127124	0.000747167	0.00140109	0.00134133	603	634	404.333	342.333	424.333	1577	2321.67
Otu000027	576.667	512.333	924.333	671	862.667	990.667	993	0.0067703	0.00669163	0.0117949	0.0121004	0.0143943	0.0184237	0.0170717	444.667	424.333	749.667	1657.33	2322	3216	2586	0.00600817	0.00721132	0.0138077	0.0239746	0.0319927	0.0380067	0.0343921	72	63	47.6667	32.3333	39.6667	64	53.6667	0.000895886	0.000793811	0.000845369	0.000629135	0.000617451	0.000737013	0.000662434	626	332.667	207	159	295	728.333	447.333
Otu000028	844	1437.33	2121	1587.67	2298.33	2752	2238	0.00990889	0.0187731	0.027065	0.028631	0.0383494	0.0511797	0.0384759	34.3333	42.6667	81	137	146.667	178.333	176.667	0.000463899	0.000725097	0.0014919	0.00198181	0.00202079	0.00210754	0.00234955	213	196	164.667	152	250.667	411	427	0.00265033	0.00246963	0.00292036	0.00295758	0.00390187	0.00473301	0.00527067	633	652.667	688	591	390	528	674.667
Otu000029	1544.67	1192.67	2654	1374	1291.67	981.333	999.333	0.018135	0.0155775	0.0338663	0.0247779	0.0215524	0.0182501	0.0171806	224.333	184.333	395.667	612	695.667	1255.67	928.667	0.00303111	0.00313265	0.00728757	0.00885306	0.00958496	0.0148395	0.0123507	197.667	147.667	72	73	69.6667	158.667	118.667	0.00245954	0.00186063	0.00127692	0.00142042	0.00108443	0.00182718	0.00146476	1442	536.667	345.333	172.667	269	550.667	286
Otu000030	118.667	61.3333	24.6667	28.3333	45	68	65.6667	0.00139319	0.00080108	0.000314758	0.000510946	0.000750859	0.00126461	0.00112895	6.33333	6.66667	4.66667	9.66667	13.3333	9.33333	11.6667	8.55736e-05	0.000113296	8.59528e-05	0.000139836	0.000183708	0.000110301	0.000155159	250.333	247	157	157.667	176.333	218.333	204.667	0.00311486	0.00311224	0.0027844	0.00306784	0.0027448	0.00251429	0.0025263	325.333	546	1698.33	1397.33	410	468.333	301.333
Otu000031	1021	1972	1048.33	342.667	298	329.333	395.333	0.0119869	0.0257565	0.0133772	0.00617944	0.00497236	0.0061247	0.0067966	661.667	1032	911	444	211.667	323.667	260.667	0.00894019	0.0175383	0.0167792	0.00642281	0.00291636	0.00382509	0.0034667	121.667	143.667	94.6667	86	106.667	184.667	146.667	0.00151388	0.00181022	0.00167891	0.00167337	0.00166037	0.00212659	0.00181038	866.667	978.333	844.667	617	94	173.667	158.667
Otu000032	103.667	93.3333	62.3333	53	54	58.3333	42.3333	0.00121709	0.00121903	0.000795403	0.00095577	0.000901031	0.00108484	0.000727798	114.333	108.333	96.6667	132	171	209.667	217	0.00154483	0.00184107	0.00178045	0.00190948	0.00235605	0.00247784	0.00288596	56.6667	60	48.6667	49.3333	68.3333	105	94.3333	0.000705096	0.00075601	0.000863104	0.000959917	0.00106368	0.00120916	0.0011644	102	67.6667	57.3333	39	43	56.3333	63
Otu000033	313.333	387.333	1244.67	1001.33	2217.33	2397	2524.67	0.00367866	0.00505899	0.0158825	0.0180574	0.0369979	0.0445777	0.0434043	13.6667	13	23	77	148.333	260.667	365.667	0.000184659	0.000220928	0.000423625	0.00111386	0.00204375	0.00308056	0.00486313	31	25	14	13	17	11	5.33333	0.000385729	0.000315004	0.00024829	0.000252951	0.000264622	0.000126674	6.5832e-05	291.667	151.667	142	140	516.333	1092.33	1556
Otu000034	9	6.33333	2.66667	5	2.33333	2.66667	6.66667	0.000105664	8.27202e-05	3.40279e-05	9.0167e-05	3.89334e-05	4.95927e-05	0.000114614	335.667	292	222.333	300	290.333	305.667	193	0.0045354	0.00496239	0.00409504	0.00433973	0.00400024	0.00361237	0.00256677	127.667	110.667	86	69.6667	91	131	126.333	0.00158854	0.00139442	0.00152521	0.00135556	0.0014165	0.00150857	0.00155939	42.3333	22.6667	18.3333	18.3333	18.6667	27	19.3333
Otu000035	234.333	721	1794	1013	1591.67	1800	2107	0.00275117	0.00941704	0.0228923	0.0182678	0.0265582	0.0334751	0.0362237	5	8.66667	10.6667	20.6667	22.6667	37.3333	50.3333	6.75581e-05	0.000147285	0.000196464	0.000298959	0.000312303	0.000441205	0.0006694	123.667	172.667	99.3333	110.667	151	361	252.667	0.00153877	0.00217563	0.00176168	0.00215333	0.00235046	0.00415721	0.00311879	161	146.667	122.667	99.3333	123.333	451	459.333
Otu000036	8	12.6667	3	6.66667	4.66667	3.33333	10.6667	9.39232e-05	0.00016544	3.82814e-05	0.000120223	7.78669e-05	6.19909e-05	0.000183382	242.667	158	138.667	175	208.333	217.667	156.667	0.00327882	0.00268513	0.00255403	0.00253151	0.00287044	0.00257239	0.00208356	33.3333	40.6667	22.3333	25.6667	32.6667	50	48	0.000414762	0.000512407	0.000396082	0.000499416	0.000508489	0.000575791	0.000592488	24.6667	15.3333	11	11.6667	8	11.6667	6.66667
Otu000037	97.3333	157	341	334.667	638	859.667	1055	0.00114273	0.00205059	0.00435132	0.00603518	0.0106455	0.0159875	0.0181376	16.6667	27.3333	85.6667	305.667	720	1391.67	1965.67	0.000225194	0.000464516	0.00157785	0.00442171	0.00992022	0.0164467	0.0261421	11	14.3333	18	16	28.6667	36.6667	32.6667	0.000136872	0.000180602	0.00031923	0.000311324	0.000446225	0.000422247	0.000403221	78.6667	71	76.6667	89.6667	178	652.667	409
Otu000038	63.6667	35	11.3333	16	16.6667	15.3333	62	0.000747472	0.000457138	0.000144619	0.000288534	0.000278096	0.000285158	0.00106591	440.333	400.333	237.667	286.667	284.333	305.667	184.667	0.00594962	0.00680345	0.00437746	0.00414686	0.00391757	0.00361237	0.00245595	401	374	224.333	221.667	310.333	463.333	389	0.00498959	0.00471246	0.00397855	0.00431314	0.00483064	0.00533567	0.00480162	221	194	130.667	80.3333	53.3333	73.6667	51.6667
Otu000039	6	15	14.3333	7.66667	18.3333	13.6667	17.3333	7.04424e-05	0.000195916	0.0001829	0.000138256	0.000305906	0.000254163	0.000297996	16.3333	11.6667	10.3333	16.3333	17	17.6667	16.6667	0.00022069	0.000198269	0.000190324	0.000236274	0.000234228	0.000208785	0.000221656	4	4	7.66667	6.33333	10.3333	19.3333	13	4.97715e-05	5.04007e-05	0.000135968	0.000123233	0.000160848	0.000222639	0.000160465	11.3333	11.6667	12.3333	11	7.33333	14	12
Otu000040	139.333	170.333	146	129.333	124.667	136	135.667	0.00163583	0.00222474	0.00186303	0.00233232	0.00208016	0.00252923	0.00233239	98.6667	109.333	298.667	466.333	624.333	929.667	1004.67	0.00133315	0.00185806	0.00550098	0.00674587	0.00860212	0.0109868	0.0133614	21.6667	22.3333	11	9	13	24	20	0.000269595	0.000281404	0.000195085	0.00017512	0.000202358	0.00027638	0.00024687	146.333	111.333	89.3333	93.3333	112.333	283.667	426.333
Otu000041	151	202	129	104.667	83	76	57	0.0017728	0.00263834	0.0016461	0.0018875	0.00138492	0.00141339	0.000979948	43.3333	29	35.6667	53	71	95.6667	77.3333	0.000585504	0.00049284	0.000656925	0.000766686	0.000978244	0.00113059	0.00102848	53	52	33.6667	36	46	80.6667	78.3333	0.000659472	0.000655209	0.000597078	0.00070048	0.000716035	0.000928943	0.000966907	172.333	152.333	170	128.333	141	186	246
Otu000042	214.333	305.333	174.333	120	129.333	87.6667	78.6667	0.00251636	0.00398798	0.00222458	0.00216401	0.00215803	0.00163036	0.00135244	7	6.66667	9	18.3333	24.3333	32	50.3333	9.45814e-05	0.000113296	0.000165766	0.000265206	0.000335267	0.000378176	0.0006694	15.6667	8.33333	5	6.66667	8.66667	12.3333	13	0.000194938	0.000105001	8.8675e-05	0.000129719	0.000134905	0.000142029	0.000160465	206	320.333	514.333	623.667	1050.33	1667	1604.33
Otu000043	175.333	222	338.333	162	320.667	322.333	336.333	0.00205848	0.00289956	0.00431729	0.00292141	0.00535057	0.00599452	0.00578227	59	78.6667	169.667	439.333	719.333	947.333	1182.67	0.000797186	0.0013369	0.003125	0.0063553	0.00991104	0.0111956	0.0157287	18	16	17.3333	12	19.3333	20	17	0.000223972	0.000201603	0.000307407	0.000233493	0.000300942	0.000230317	0.000209839	170	146.333	116	133	181	427.333	257.667
Otu000044	7	1	1	0	0.666667	0.333333	0	8.21828e-05	1.30611e-05	1.27605e-05	0	1.11238e-05	6.19909e-06	0	1	0.666667	0	0.333333	0.333333	2	1.66667	1.35116e-05	1.13296e-05	0	4.82193e-06	4.5927e-06	2.3636e-05	2.21656e-05	1.33333	1.66667	1.66667	1	1.33333	3.33333	2.33333	1.65905e-05	2.10003e-05	2.95583e-05	1.94578e-05	2.07546e-05	3.83861e-05	2.88015e-05	1	0	0	0	2.33333	3	1.33333
Otu000045	527.667	473.667	646	426.333	391	315.333	237.667	0.00619502	0.0061866	0.00824327	0.00768824	0.00652413	0.00586434	0.00408598	96.3333	86	159.333	240.333	235.667	271	141.667	0.00130162	0.00146152	0.00293468	0.00347661	0.00324704	0.00320268	0.00188407	115	90.6667	57.3333	34.6667	41	53.6667	43.3333	0.00143093	0.00114242	0.00101681	0.000674536	0.000638205	0.000618016	0.000534885	558.333	232.333	139	90.6667	93	117.333	59.3333
Otu000046	87.6667	101.667	95.3333	72.6667	47.6667	39.6667	33	0.00102924	0.00132788	0.0012165	0.00131043	0.000795355	0.000737692	0.000567338	179.667	122	338.333	790.667	1002	1283.33	1277.33	0.00242759	0.00207333	0.00623158	0.0114376	0.0138056	0.0151664	0.0169877	19.3333	21.3333	11	10.3333	12	20.3333	20.3333	0.000240562	0.000268804	0.000195085	0.000201064	0.000186792	0.000234155	0.000250984	90.6667	53	43.6667	44.3333	45.3333	87.6667	79
Otu000047	255	226	417.333	290.333	355	363	325	0.0029938	0.0029518	0.00532537	0.0052357	0.00592345	0.00675081	0.00558742	50	51.6667	123.667	288.667	436.333	652.333	597.333	0.000675581	0.000878048	0.00227775	0.00417579	0.00601184	0.00770928	0.00794414	41.6667	39.3333	33.3333	21	30.6667	52.3333	40	0.000518453	0.000495607	0.000591167	0.000408613	0.000477357	0.000602662	0.00049374	282	152.333	101	81	148.333	356.333	213.333
Otu000048	653.333	576.333	479.667	216	198.667	203.667	206	0.00767039	0.00752754	0.00612077	0.00389521	0.0033149	0.00378764	0.00354157	27	16.6667	38.6667	44.3333	35	37.3333	38.6667	0.000364814	0.000283241	0.000712181	0.000641316	0.000482233	0.000441205	0.000514241	146.333	184.667	125.667	145.667	197.333	351.333	342.333	0.00182081	0.00232683	0.0022287	0.00283435	0.00307169	0.00404589	0.00422559	522.667	356.333	272.333	192.667	74.3333	61	49.6667
Otu000049	331.667	297.667	590	370.667	343	269.333	231.667	0.0038939	0.00388785	0.00752868	0.00668438	0.00572322	0.00500886	0.00398283	64.6667	38.6667	111	242.333	431	841	513.667	0.000873752	0.00065712	0.00204445	0.00350554	0.00593836	0.00993894	0.00683143	36.3333	32	16.3333	12.6667	21	26.6667	16.6667	0.000452091	0.000403205	0.000289672	0.000246465	0.000326886	0.000307089	0.000205725	275.333	131	76	48.3333	80.6667	181.333	90.3333
Otu000050	1	1	1.66667	1	0	0	2	1.17404e-05	1.30611e-05	2.12675e-05	1.80334e-05	0	0	3.43842e-05	1402.33	722.667	363.667	409	379.333	341	293.667	0.0189478	0.0122813	0.00669818	0.0059165	0.00522649	0.00402994	0.00390557	1.66667	1.33333	1.66667	1.33333	1.66667	1.66667	0.333333	2.07381e-05	1.68002e-05	2.95583e-05	2.59437e-05	2.59433e-05	1.9193e-05	4.1145e-06	18.3333	1.33333	0.666667	0	2	1.33333	1.33333
Otu000051	20.3333	14	10.6667	9	7.66667	5	12.3333	0.000238721	0.000182855	0.000136112	0.000162301	0.000127924	9.29863e-05	0.000212036	397	291	412.333	747.667	920.667	894.333	679.333	0.00536412	0.00494539	0.00759455	0.0108156	0.012685	0.0105692	0.00903469	54.3333	41	35.6667	32.3333	35.3333	56	50	0.000676062	0.000516607	0.000632548	0.000629135	0.000549998	0.000644886	0.000617175	33	14.3333	10.3333	8.33333	17.3333	6.66667	12.6667
Otu000052	23.6667	27.3333	3.66667	0.333333	0	0	1	0.000277856	0.000357003	4.67884e-05	6.01113e-06	0	0	1.71921e-05	1041.67	1018	482.667	79.6667	13	6.66667	5.66667	0.0140746	0.0173004	0.00888998	0.00115244	0.000179115	7.87867e-05	7.5363e-05	244.333	273.333	235.667	227.667	277.667	350.667	263.333	0.00304021	0.00344405	0.00417955	0.00442989	0.00432215	0.00403822	0.00325045	141.667	128.667	75.6667	37	0.666667	0.333333	0
Otu000053	19.6667	13	11	7	6.33333	4.33333	2	0.000230894	0.000169794	0.000140365	0.000126234	0.000105676	8.05882e-05	3.43842e-05	1	1	1	1.66667	3.66667	2	2.66667	1.35116e-05	1.69945e-05	1.84185e-05	2.41096e-05	5.05197e-05	2.3636e-05	3.54649e-05	24.6667	21	17.3333	16.3333	19	20.6667	27	0.000306924	0.000264604	0.000307407	0.00031781	0.000295754	0.000237994	0.000333274	32.3333	121	163.333	123.333	94.6667	80.3333	74.6667
Otu000054	304.667	256.333	593.333	356.333	359	280.333	262.333	0.00357691	0.00334799	0.00757121	0.0064259	0.00599019	0.00521343	0.00451005	55.6667	38	87.6667	196.333	266	447.333	342.667	0.000752147	0.00064579	0.00161469	0.00284011	0.00366497	0.00528659	0.00455724	45.6667	34	15	20.6667	17.3333	38.6667	31.3333	0.000568224	0.000428406	0.000266025	0.000402127	0.00026981	0.000445279	0.000386763	275.333	107.667	72.6667	45	72.3333	185.667	83.3333
Otu000055	537	375.667	429	203.667	153	62.3333	89	0.00630459	0.00490661	0.00547424	0.0036728	0.00255292	0.00115923	0.00153009	75.6667	63	118.333	116	180.333	282.333	421.667	0.00102238	0.00107065	0.00217952	0.00167803	0.00248465	0.00333662	0.00560789	50	42.3333	15	10.3333	18	34.3333	32	0.000622143	0.000533407	0.000266025	0.000201064	0.000280188	0.000395377	0.000394992	463	327.667	132.333	59	128	221.667	242.667
Otu000056	0.666667	256.333	475.333	410.667	428.667	405	333.667	7.82693e-06	0.00334799	0.00606548	0.00740572	0.00715263	0.00753189	0.00573642	0	41	92	214	332.333	342	324.333	0	0.000696773	0.0016945	0.00309568	0.00457892	0.00404176	0.00431342	0.666667	60.6667	32.6667	29.3333	43	64	66.3333	8.29524e-06	0.00076441	0.000579343	0.000570761	0.000669337	0.000737013	0.000818785	0.333333	145.333	92.3333	74.3333	142.667	287.667	156
Otu000057	3	2.66667	1.33333	0.333333	0.666667	0.666667	0.666667	3.52212e-05	3.48296e-05	1.7014e-05	6.01113e-06	1.11238e-05	1.23982e-05	1.14614e-05	1	0.333333	0.666667	0.333333	1.33333	0.666667	2	1.35116e-05	5.66482e-06	1.2279e-05	4.82193e-06	1.83708e-05	7.87867e-06	2.65987e-05	1	0.666667	0.333333	1.66667	2	4.33333	2	1.24429e-05	8.40011e-06	5.91167e-06	3.24296e-05	3.1132e-05	4.99019e-05	2.4687e-05	1	4	1.33333	1.33333	0.333333	1.33333	2.66667
Otu000058	146	149.667	41	33	16.3333	14.6667	9	0.0017141	0.00195481	0.000523179	0.000595102	0.000272534	0.00027276	0.000154729	66.6667	65.3333	60.6667	59.3333	62.3333	54	51.6667	0.000900775	0.00111031	0.00111739	0.000858303	0.000858834	0.000638172	0.000687133	57	53.3333	35	38	50	87.6667	85.3333	0.000709243	0.000672009	0.000620725	0.000739396	0.000778299	0.00100955	0.00105331	147.667	177	167	111.333	44	53.3333	43.6667
Otu000059	16.6667	13.3333	11.3333	8	6	2.33333	0	0.000195673	0.000174148	0.000144619	0.000144267	0.000100115	4.33936e-05	0	4.66667	5.33333	2.33333	4.66667	6	6.66667	6.66667	6.30543e-05	9.06372e-05	4.29764e-05	6.7507e-05	8.26685e-05	7.87867e-05	8.86623e-05	8.33333	4	6.33333	5.33333	6.66667	6	8	0.000103691	5.04007e-05	0.000112322	0.000103775	0.000103773	6.9095e-05	9.8748e-05	24.6667	9	5.33333	9.66667	7	10.6667	9.66667
Otu000060	254.333	339.333	119	84.3333	88.6667	58	39.3333	0.00298597	0.00443206	0.0015185	0.00152082	0.00147947	0.00107864	0.000676222	32	38	23.6667	22.6667	17.3333	13.6667	13.6667	0.000432372	0.00064579	0.000435904	0.000327891	0.00023882	0.000161513	0.000181758	48.6667	68	56.3333	68.6667	110	169	189.333	0.000605553	0.000856812	0.000999072	0.0013361	0.00171226	0.00194618	0.00233704	251	397.333	354	325	257	362.333	297.333
Otu000061	244	111.333	11	4	8.33333	3.66667	5.66667	0.00286466	0.00145413	0.000140365	7.21336e-05	0.000139048	6.819e-05	9.74218e-05	50.6667	54.6667	16.3333	8.33333	5.66667	6	3.66667	0.000684589	0.000929031	0.000300835	0.000120548	7.80758e-05	7.0908e-05	4.87643e-05	348.333	324.333	223.667	238.667	318.333	498.667	395.667	0.00433427	0.00408666	0.00396673	0.00464392	0.00495517	0.00574256	0.00488391	299.667	261.333	262	142.667	58	93.6667	75.6667
Otu000062	2.33333	1.66667	0.666667	0.666667	3.33333	0.666667	1	2.73943e-05	2.17685e-05	8.50698e-06	1.20223e-05	5.56192e-05	1.23982e-05	1.71921e-05	2.33333	0.333333	1	1	5.33333	1	2.33333	3.15271e-05	5.66482e-06	1.84185e-05	1.44658e-05	7.34831e-05	1.1818e-05	3.10318e-05	2.66667	3.33333	6	5.33333	12.3333	33.6667	33	3.3181e-05	4.20006e-05	0.00010641	0.000103775	0.00019198	0.0003877	0.000407335	2	2.66667	2.66667	1.33333	2	3	5.33333
Otu000063	275	285	425.667	315.667	388	376	344.667	0.00322861	0.00372241	0.00543171	0.00569254	0.00647408	0.00699257	0.00592554	34.3333	31	27.6667	69	74	101.667	75.3333	0.000463899	0.000526829	0.000509578	0.000998139	0.00101958	0.0012015	0.00100188	40	36	23	23.6667	19.6667	23.6667	18.3333	0.000497715	0.000453606	0.000407905	0.000460501	0.000306131	0.000272541	0.000226297	246	119	73.3333	58	67.3333	107.333	48.6667
Otu000064	47.3333	43	19.6667	23.6667	14	17	26.6667	0.000555712	0.000561627	0.000250956	0.00042679	0.000233601	0.000316154	0.000458455	419.333	288.333	233.667	291	260.667	289	193.667	0.00566588	0.00490007	0.00430378	0.00420954	0.00359149	0.0034154	0.00257564	134.667	118.333	97.3333	105.667	151.667	208.333	211	0.00167564	0.00149102	0.00172621	0.00205604	0.00236084	0.00239913	0.00260448	150.333	109.667	60.6667	48.3333	4	36.6667	18.3333
Otu000065	327.667	224.333	423.667	183.333	204.333	127.667	127.333	0.00384694	0.00293004	0.00540619	0.00330612	0.00340946	0.00237425	0.00218912	64.3333	62.3333	109	179.333	178	257.667	225.333	0.000869248	0.00105932	0.00200761	0.0025942	0.0024525	0.00304511	0.00299679	35.3333	24	19	17.6667	17	23.6667	18.3333	0.000439648	0.000302404	0.000336965	0.000343754	0.000264622	0.000272541	0.000226297	294	136.333	81	45.6667	37.3333	48.6667	33.6667
Otu000066	3.66667	4.33333	4.66667	8.33333	6.66667	7	4.66667	4.30481e-05	5.6598e-05	5.95489e-05	0.000150278	0.000111238	0.000130181	8.02297e-05	1.66667	3.66667	6	22.3333	30.6667	49.6667	54.6667	2.25194e-05	6.23131e-05	0.000110511	0.000323069	0.000422528	0.000586961	0.000727031	0.333333	1	0	0	0.666667	0	0.666667	4.14762e-06	1.26002e-05	0	0	1.03773e-05	0	8.229e-06	3.33333	0.666667	1.33333	0.666667	1.66667	1.66667	4.33333
Otu000067	195.333	181	390	220.667	218	153	164.667	0.00229329	0.00236406	0.00497658	0.00397937	0.0036375	0.00284538	0.00283096	27.3333	22.6667	67.6667	107	156.333	292	244.667	0.000369318	0.000385208	0.00124632	0.00154784	0.00215397	0.00345086	0.00325391	22	13	5.66667	4.66667	6	11.6667	7.66667	0.000273743	0.000163802	0.000100498	9.0803e-05	9.33959e-05	0.000134351	9.46335e-05	171.333	77	41.6667	22.3333	32	96	48.6667
Otu000068	63.6667	40.3333	35	20	40.6667	18.6667	32.3333	0.000747472	0.000526797	0.000446617	0.000360668	0.000678554	0.000347149	0.000555877	43.6667	53.3333	98.6667	273	431.667	674.667	675.667	0.000590008	0.000906372	0.00181729	0.00394916	0.00594754	0.00797321	0.00898592	10	13	10	6.33333	8.33333	18	16.3333	0.000124429	0.000163802	0.00017735	0.000123233	0.000129716	0.000207285	0.00020161	61.6667	44.6667	23.3333	14.3333	8	24.6667	15
Otu000069	10.6667	2.33333	5.33333	6	8	1.66667	4	0.000125231	3.04759e-05	6.80559e-05	0.0001082	0.000133486	3.09954e-05	6.87683e-05	11.3333	13.3333	60.6667	192.333	236.667	253.333	220.667	0.000153132	0.000226593	0.00111739	0.00278225	0.00326081	0.00299389	0.00293472	1	1.33333	0	0.333333	0.333333	1.33333	2	1.24429e-05	1.68002e-05	0	6.48593e-06	5.18866e-06	1.53544e-05	2.4687e-05	7	2	2	5	12.6667	22	12.3333
Otu000070	293	179.667	119.333	48.6667	26	17	16	0.00343994	0.00234664	0.00152275	0.000877625	0.00043383	0.000316154	0.000275073	145.333	121.333	92.3333	128.667	180	278.333	318	0.00196369	0.002062	0.00170064	0.00186126	0.00248006	0.00328934	0.00422919	35	38.6667	17.6667	21	23.6667	44.6667	34.3333	0.0004355	0.000487207	0.000313318	0.000408613	0.000368395	0.000514374	0.000423793	314	126.333	59.6667	15.6667	3	1	1.66667
Otu000071	63	33.3333	25.6667	9.66667	12	14.6667	6.66667	0.000739645	0.000435369	0.000327519	0.000174323	0.000200229	0.00027276	0.000114614	8.33333	9.33333	7.66667	16.6667	21.3333	27.6667	26.6667	0.000112597	0.000158615	0.000141208	0.000241096	0.000293933	0.000326965	0.000354649	156.667	111.333	66.6667	55	63	86.6667	67.6667	0.00194938	0.00140282	0.00118233	0.00107018	0.000980657	0.000998038	0.000835243	100.667	75	109.667	109	264	318	361.667
Otu000072	103	32.6667	18.3333	6.33333	6.66667	3	2.33333	0.00120926	0.000426662	0.000233942	0.000114212	0.000111238	5.57918e-05	4.01148e-05	587.333	559.667	337.667	230	134.667	159	126.667	0.00793583	0.00951124	0.0062193	0.00332713	0.00185545	0.00187906	0.00168458	54	45	24.3333	20.6667	35	57	56.3333	0.000671915	0.000567008	0.000431552	0.000402127	0.000544809	0.000656402	0.00069535	138.667	51.6667	24	13.3333	10	8.66667	6
Otu000073	118.667	102.333	101	75	85	60.6667	44.3333	0.00139319	0.00133658	0.00128881	0.0013525	0.00141829	0.00112823	0.000762182	39	28.6667	35.3333	90.3333	106.667	116	92.3333	0.000526953	0.000487175	0.000650786	0.00130674	0.00146966	0.00137089	0.00122797	125.333	86.6667	81	68.6667	79.6667	119	100.333	0.00155951	0.00109201	0.00143654	0.0013361	0.00124009	0.00137038	0.00123846	137.333	124.333	91.3333	102.333	147	107	101.333
Otu000074	0	0	0.333333	0	0	0	2.66667	0	0	4.25349e-06	0	0	0	4.58455e-05	0	0.333333	0.333333	0	0	0.333333	0.333333	0	5.66482e-06	6.13949e-06	0	0	3.93933e-06	4.43312e-06	1.66667	1	0	0.333333	1.33333	0.666667	1.33333	2.07381e-05	1.26002e-05	0	6.48593e-06	2.07546e-05	7.67722e-06	1.6458e-05	0.333333	0.333333	0	0	0	0	1
Otu000075	78.3333	43.3333	25.6667	14.6667	16.3333	6	10	0.000919664	0.00056598	0.000327519	0.00026449	0.000272534	0.000111584	0.000171921	208.333	200.333	200.333	259	308.667	317	210	0.00281492	0.00340456	0.00368983	0.00374664	0.00425284	0.00374631	0.00279286	84.6667	89.3333	62	56.3333	70.6667	106	77	0.0010535	0.00112562	0.00109957	0.00109612	0.0011	0.00122068	0.000950449	103.667	41	23.6667	21.3333	28.3333	44.3333	33.3333
Otu000076	12.6667	3.66667	2	3.33333	1.33333	0.333333	1.66667	0.000148712	4.78906e-05	2.55209e-05	6.01113e-05	2.22477e-05	6.19909e-06	2.86535e-05	2.33333	2.66667	1.66667	1.66667	1.33333	3.66667	1.33333	3.15271e-05	4.53186e-05	3.06974e-05	2.41096e-05	1.83708e-05	4.33327e-05	1.77325e-05	3.66667	6	3.66667	4.33333	4	4.66667	6.66667	4.56238e-05	7.5601e-05	6.50283e-05	8.4317e-05	6.22639e-05	5.37405e-05	8.229e-05	5.66667	1.66667	6.66667	10	12.6667	24	38.3333
Otu000077	15	13.6667	4.66667	1.33333	0.666667	0	0.333333	0.000176106	0.000178501	5.95489e-05	2.40445e-05	1.11238e-05	0	5.73069e-06	37.3333	59.3333	29.3333	10.6667	2	2.33333	0.333333	0.000504434	0.00100834	0.000540275	0.000154302	2.75562e-05	2.75753e-05	4.43312e-06	2	1.33333	2	0.333333	2.33333	4	1.66667	2.48857e-05	1.68002e-05	3.547e-05	6.48593e-06	3.63206e-05	4.60633e-05	2.05725e-05	17.6667	5	3.33333	1.33333	0.666667	0.333333	1.66667
Otu000078	40.6667	56.3333	101.667	75	56	73	44.6667	0.000477443	0.000735774	0.00129731	0.0013525	0.000934403	0.0013576	0.000767913	12	21	36	116.667	238.333	553	596	0.00016214	0.000356884	0.000663065	0.00168767	0.00328378	0.00653536	0.00792641	9.33333	11.3333	9.66667	13	6.33333	19.3333	14.3333	0.000116133	0.000142802	0.000171438	0.000252951	9.85845e-05	0.000222639	0.000176923	37.6667	23.3333	22	15.6667	45.3333	87.6667	104
Otu000079	0.666667	1	0	0.666667	0.333333	0	0.666667	7.82693e-06	1.30611e-05	0	1.20223e-05	5.56192e-06	0	1.14614e-05	1	0	1	1.33333	0.666667	0.666667	1	1.35116e-05	0	1.84185e-05	1.92877e-05	9.18539e-06	7.87867e-06	1.32993e-05	1	0.666667	0.666667	0	1	0.666667	2	1.24429e-05	8.40011e-06	1.18233e-05	0	1.5566e-05	7.67722e-06	2.4687e-05	1	0.333333	1	0.333333	2	1.33333	1.33333
Otu000080	18.6667	0	0.333333	0	0.333333	0	0	0.000219154	0	4.25349e-06	0	5.56192e-06	0	0	0.666667	0.666667	1.33333	0	0.666667	0	0.666667	9.00775e-06	1.13296e-05	2.4558e-05	0	9.18539e-06	0	8.86623e-06	0	0.333333	0.666667	0	0	0	0.666667	0	4.20006e-06	1.18233e-05	0	0	0	8.229e-06	0.333333	0	0.333333	0.333333	0	0.333333	0.666667
Otu000081	30.6667	17.3333	7	1.33333	5.33333	2.33333	0.333333	0.000360039	0.000226392	8.93233e-05	2.40445e-05	8.89907e-05	4.33936e-05	5.73069e-06	111.667	90	43.3333	21	29	29.3333	24.6667	0.0015088	0.0015295	0.000798134	0.000303781	0.000399565	0.000346661	0.000328051	16.6667	13	8.33333	8.66667	9	16.6667	17.6667	0.000207381	0.000163802	0.000147792	0.000168634	0.000140094	0.00019193	0.000218068	24.6667	17.6667	9	4	2.33333	2.66667	2.66667
Otu000082	3.33333	4.66667	4	2	3.33333	2.33333	1.66667	3.91347e-05	6.09517e-05	5.10419e-05	3.60668e-05	5.56192e-05	4.33936e-05	2.86535e-05	16	19	8.33333	4	8.66667	10	4	0.000216186	0.000322895	0.000153487	5.78631e-05	0.00011941	0.00011818	5.31974e-05	82.6667	138	138.667	158	251.667	536	456.333	0.00102861	0.00173882	0.00245925	0.00307433	0.00391744	0.00617248	0.00563275	22.3333	19.3333	11.6667	6.33333	2.33333	6.33333	8.66667
Otu000083	4.66667	1.33333	1.66667	4	1.33333	6	1.66667	5.47885e-05	1.74148e-05	2.12675e-05	7.21336e-05	2.22477e-05	0.000111584	2.86535e-05	2	0.666667	3	2	4.66667	5.33333	3	2.70233e-05	1.13296e-05	5.52554e-05	2.89316e-05	6.42978e-05	6.30293e-05	3.9898e-05	4	0.666667	1.66667	3.66667	5.33333	5	3	4.97715e-05	8.40011e-06	2.95583e-05	7.13452e-05	8.30186e-05	5.75791e-05	3.70305e-05	4.33333	3	2.33333	0.666667	3.66667	2.33333	3.66667
Otu000084	2.66667	0.666667	0.333333	0.666667	0.666667	0	0	3.13077e-05	8.70739e-06	4.25349e-06	1.20223e-05	1.11238e-05	0	0	0.333333	0	0.333333	0	0.333333	0	0.666667	4.50388e-06	0	6.13949e-06	0	4.5927e-06	0	8.86623e-06	0	0	0.666667	0	0.333333	0.333333	0.333333	0	0	1.18233e-05	0	5.18866e-06	3.83861e-06	4.1145e-06	1.33333	0.666667	0	0.333333	0.666667	0.666667	0.666667
Otu000085	6.66667	5.66667	8.66667	4.33333	6	3	6.33333	7.82693e-05	7.40128e-05	0.000110591	7.81447e-05	0.000100115	5.57918e-05	0.000108883	2	4	17.6667	44	73.3333	194.333	566	2.70233e-05	6.79779e-05	0.000325393	0.000636494	0.00101039	0.00229663	0.00752743	1.66667	1	1	0.666667	0.333333	1.33333	1.66667	2.07381e-05	1.26002e-05	1.7735e-05	1.29719e-05	5.18866e-06	1.53544e-05	2.05725e-05	5.33333	7.66667	5	9.33333	9.66667	11	28.6667
Otu000086	125.333	82	34.3333	30	11.6667	10.6667	6.66667	0.00147146	0.00107101	0.00043811	0.000541002	0.000194667	0.000198371	0.000114614	110	53.3333	98.6667	112	117.333	114	115.667	0.00148628	0.000906372	0.00181729	0.00162017	0.00161663	0.00134725	0.00153829	86.6667	82.3333	45.3333	64.6667	66	121	83	0.00107838	0.00103741	0.000803987	0.00125827	0.00102735	0.00139342	0.00102451	142.667	108.333	61.3333	49.3333	23.6667	37.6667	26
Otu000087	0.333333	0.333333	0.333333	0.333333	0.333333	0	0.666667	3.91347e-06	4.35369e-06	4.25349e-06	6.01113e-06	5.56192e-06	0	1.14614e-05	133.333	85.3333	102.667	251.333	207	242.333	100	0.00180155	0.00145019	0.00189096	0.00363573	0.00285206	0.0028639	0.00132993	1	0	0	0.666667	2	0.333333	0.666667	1.24429e-05	0	0	1.29719e-05	3.1132e-05	3.83861e-06	8.229e-06	2	0.666667	1	0	0.333333	1.33333	0.666667
Otu000088	0.333333	0	0	0	0.666667	0	0.666667	3.91347e-06	0	0	0	1.11238e-05	0	1.14614e-05	0.333333	0	0.333333	0	0	0	0.333333	4.50388e-06	0	6.13949e-06	0	0	0	4.43312e-06	0	0.333333	0	0	0	0	0	0	4.20006e-06	0	0	0	0	0	0	0.333333	0	0	0	0	0.333333
Otu000089	98.3333	57.3333	26.6667	9.33333	9.33333	12.6667	6.33333	0.00115447	0.000748835	0.000340279	0.000168312	0.000155734	0.000235565	0.000108883	29	54.6667	70	130.667	197.333	289.333	288.667	0.000391837	0.000929031	0.00128929	0.0018902	0.00271888	0.00341934	0.00383908	32	25	19	19.6667	17.6667	30.3333	37	0.000398172	0.000315004	0.000336965	0.00038267	0.000274999	0.000349313	0.000456709	102.333	52.3333	27.6667	26	18.3333	36.6667	32
Otu000090	102.667	87	109.667	128.667	159	170.333	194.333	0.00120535	0.00113631	0.0013994	0.0023203	0.00265304	0.00316773	0.00334099	13.3333	24.6667	42	67	58	84.3333	66	0.000180155	0.000419197	0.000773576	0.000969207	0.000799129	0.000996652	0.000877757	14.6667	12	9.33333	6	9.66667	7	4.33333	0.000182495	0.000151202	0.000165527	0.000116747	0.000150471	8.06108e-05	5.34885e-05	73	50.6667	39.3333	28	35	135.667	85.6667
Otu000091	29	44	111	121.333	250.667	241	341	0.000340471	0.000574688	0.00141641	0.00218805	0.00418256	0.00448194	0.0058625	1	0.666667	6.66667	15.3333	54.3333	92.3333	130.333	1.35116e-05	1.13296e-05	0.00012279	0.000221809	0.00074861	0.0010912	0.00173335	0.666667	0	0	0	0	0	0.666667	8.29524e-06	0	0	0	0	0	8.229e-06	21.3333	15	8	8.66667	22.3333	41.6667	54.3333
Otu000092	13.6667	11.6667	3.33333	0.666667	0.666667	0	1.33333	0.000160452	0.000152379	4.25349e-05	1.20223e-05	1.11238e-05	0	2.29228e-05	9.66667	7.33333	11.3333	13.3333	26.3333	21.6667	28.3333	0.000130612	0.000124626	0.000208743	0.000192877	0.000362823	0.000256057	0.000376815	11.6667	15	7.66667	10.3333	13	20.6667	20	0.000145167	0.000189003	0.000135968	0.000201064	0.000202358	0.000237994	0.00024687	16.3333	13.3333	14.3333	13.3333	16	29.3333	32.6667
Otu000093	117.667	60.6667	52.3333	30	33	17.6667	11.6667	0.00138145	0.000792372	0.000667798	0.000541002	0.00055063	0.000328552	0.000200574	8.33333	4.33333	3.33333	7.33333	12	19.6667	10	0.000112597	7.36427e-05	6.13949e-05	0.000106082	0.000165337	0.000232421	0.000132993	124	105.667	64.6667	59	81.6667	99.3333	82.6667	0.00154292	0.00133142	0.00114686	0.00114801	0.00127122	0.00114391	0.0010204	147.333	80	63.3333	50.3333	77	89	94
Otu000094	0.666667	0.333333	0	0.333333	0.333333	1.66667	0.666667	7.82693e-06	4.35369e-06	0	6.01113e-06	5.56192e-06	3.09954e-05	1.14614e-05	0	0.333333	0.333333	0.333333	1.33333	0.333333	2.66667	0	5.66482e-06	6.13949e-06	4.82193e-06	1.83708e-05	3.93933e-06	3.54649e-05	18.3333	25	16	26.3333	31.3333	102.667	77	0.000228119	0.000315004	0.00028376	0.000512388	0.000487734	0.00118229	0.000950449	3	2.33333	0.666667	0.333333	2.66667	5.66667	3.33333
Otu000095	162	91	66	23.3333	17.6667	9.33333	5	0.00190194	0.00118856	0.000842191	0.000420779	0.000294782	0.000173575	8.59604e-05	45.3333	41.3333	42	24	28	42.3333	41.6667	0.000612527	0.000702438	0.000773576	0.000347179	0.000385787	0.000500295	0.000554139	49	22	12.6667	8.33333	6.66667	16.6667	18.6667	0.0006097	0.000277204	0.000224643	0.000162148	0.000103773	0.00019193	0.000230412	138.333	46.6667	24.3333	6.33333	3	6.33333	5.33333
Otu000096	72.6667	86.3333	41.6667	28.3333	31.3333	18	13.6667	0.000853135	0.00112761	0.000531686	0.000510946	0.000522821	0.000334751	0.000234958	4.66667	5.33333	2	6	8	8.66667	4.66667	6.30543e-05	9.06372e-05	3.68369e-05	8.67947e-05	0.000110225	0.000102423	6.20636e-05	44.3333	57.3333	69	94.6667	101.667	207	161	0.000551634	0.00072241	0.00122372	0.001842	0.00158254	0.00238378	0.0019873	60.6667	45.6667	26.3333	26	23	68.6667	39.3333
Otu000097	1	1	0.333333	1	0.333333	0.333333	1	1.17404e-05	1.30611e-05	4.25349e-06	1.80334e-05	5.56192e-06	6.19909e-06	1.71921e-05	213	133	95.3333	139.667	145	130.333	112	0.00287798	0.00226026	0.00175589	0.00202039	0.00199782	0.00154028	0.00148953	10	5.33333	3.66667	5	4.66667	7.33333	4.66667	0.000124429	6.72009e-05	6.50283e-05	9.72889e-05	7.26412e-05	8.44494e-05	5.7603e-05	3	1.66667	0.666667	1	1.66667	1.33333	0.666667
Otu000098	1.66667	0.333333	0.333333	0	0	0.333333	0	1.95673e-05	4.35369e-06	4.25349e-06	0	0	6.19909e-06	0	1.66667	0	0.333333	2.33333	1.66667	1.33333	1.66667	2.25194e-05	0	6.13949e-06	3.37535e-05	2.29635e-05	1.57573e-05	2.21656e-05	0.333333	0	0.666667	0	1	2	0.666667	4.14762e-06	0	1.18233e-05	0	1.5566e-05	2.30317e-05	8.229e-06	2.33333	1.33333	0	0	0	0.333333	0.333333
Otu000099	7.33333	6.66667	3.33333	3.33333	3.66667	0.666667	7.66667	8.60962e-05	8.70739e-05	4.25349e-05	6.01113e-05	6.11811e-05	1.23982e-05	0.000131806	108.667	77	123	174.667	251.333	295.667	241.667	0.00146826	0.00130857	0.00226547	0.00252669	0.00346289	0.00349419	0.00321401	16	14	5.33333	11	6	12.3333	10.6667	0.000199086	0.000176402	9.45867e-05	0.000214036	9.33959e-05	0.000142029	0.000131664	14	4.33333	3.33333	0.333333	4	6.33333	8
Otu000100	146.667	120	108	60	50.3333	54.3333	52	0.00172192	0.00156733	0.00137813	0.001082	0.00083985	0.00101045	0.000893988	20	19.6667	23.6667	18	10.6667	8.66667	15.6667	0.000270233	0.000334225	0.000435904	0.000260384	0.000146966	0.000102423	0.000208356	31.3333	21.3333	18.3333	18.3333	41	52.6667	55	0.000389876	0.000268804	0.000325142	0.000356726	0.000638205	0.0006065	0.000678892	122.667	60.6667	62	36	13	12	13.6667
Otu000101	1.33333	0.333333	0.666667	0.666667	0	0.333333	0.333333	1.56539e-05	4.35369e-06	8.50698e-06	1.20223e-05	0	6.19909e-06	5.73069e-06	0.333333	0.333333	1.33333	0.333333	0.666667	0.333333	0	4.50388e-06	5.66482e-06	2.4558e-05	4.82193e-06	9.18539e-06	3.93933e-06	0	0.333333	0	0.333333	0	0.666667	1.33333	0	4.14762e-06	0	5.91167e-06	0	1.03773e-05	1.53544e-05	0	1	1	1.66667	0	1	0.333333	0.666667
Otu000102	169.667	94.6667	57.6667	25.3333	14.3333	12.3333	23.3333	0.00199195	0.00123645	0.000735854	0.000456846	0.000239163	0.000229366	0.000401148	38.3333	44	37.6667	22.6667	40	78.3333	108	0.000517946	0.000747757	0.000693762	0.000327891	0.000551124	0.000925744	0.00143633	53.3333	21.6667	13.6667	9	8.66667	20	14.3333	0.00066362	0.000273004	0.000242378	0.00017512	0.000134905	0.000230317	0.000176923	140	54.3333	32	7.66667	4	8.66667	6.33333
Otu000103	1.66667	0.333333	0.333333	0.666667	0.666667	0.333333	0	1.95673e-05	4.35369e-06	4.25349e-06	1.20223e-05	1.11238e-05	6.19909e-06	0	1.33333	1.33333	1	1	2	1	2	1.80155e-05	2.26593e-05	1.84185e-05	1.44658e-05	2.75562e-05	1.1818e-05	2.65987e-05	2	1.66667	1	1	0.666667	1	1.66667	2.48857e-05	2.10003e-05	1.7735e-05	1.94578e-05	1.03773e-05	1.15158e-05	2.05725e-05	1.66667	0	0	0	0.666667	2	0.666667
Otu000104	3.66667	3.33333	4.66667	2.66667	1.66667	0.333333	0	4.30481e-05	4.35369e-05	5.95489e-05	4.80891e-05	2.78096e-05	6.19909e-06	0	2	0.333333	1	3.66667	5	2.66667	2	2.70233e-05	5.66482e-06	1.84185e-05	5.30412e-05	6.88905e-05	3.15147e-05	2.65987e-05	0.666667	0.666667	1	1	0.666667	3	1.66667	8.29524e-06	8.40011e-06	1.7735e-05	1.94578e-05	1.03773e-05	3.45475e-05	2.05725e-05	6.33333	3	0.333333	0.666667	2.33333	1.33333	2
Otu000105	163	134.667	106	46.6667	38.3333	36.3333	28	0.00191368	0.00175889	0.00135261	0.000841559	0.000639621	0.000675701	0.000481378	23	24.3333	36.6667	48.3333	41.3333	61	61.6667	0.000310767	0.000413532	0.000675344	0.000699179	0.000569494	0.000720898	0.000820126	16.6667	13.6667	11.3333	4.66667	8	14	7.66667	0.000207381	0.000172202	0.000200997	9.0803e-05	0.000124528	0.000161222	9.46335e-05	139	79.6667	44.6667	34	13.6667	16.6667	13.3333
Otu000106	51	45.3333	28.6667	51.3333	46.6667	63	58.3333	0.00059876	0.000592102	0.0003658	0.000925714	0.000778669	0.00117163	0.00100287	79.3333	62	46.3333	56.3333	52	71	55.3333	0.00107192	0.00105366	0.000853389	0.000814906	0.000716461	0.000839078	0.000735897	21.6667	22	9.33333	16	15.6667	27.3333	30.6667	0.000269595	0.000277204	0.000165527	0.000311324	0.000243867	0.000314766	0.000378534	94	75.3333	32.6667	21.3333	19.3333	23	26.6667
Otu000107	12	8.66667	3	15	16.3333	14.3333	10	0.000140885	0.000113196	3.82814e-05	0.000270501	0.000272534	0.000266561	0.000171921	5.33333	1.33333	1.33333	3.66667	2.33333	4	17	7.2062e-05	2.26593e-05	2.4558e-05	5.30412e-05	3.21489e-05	4.7272e-05	0.000226089	35.3333	33	28.3333	20.6667	25.3333	29.6667	20.3333	0.000439648	0.000415806	0.000502492	0.000402127	0.000394338	0.000341636	0.000250984	37.3333	28.3333	15	19.3333	6.66667	7.66667	10.6667
Otu000108	33	33.6667	9	6.66667	7.66667	4.66667	6	0.000387433	0.000439723	0.000114844	0.000120223	0.000127924	8.67873e-05	0.000103152	0	1.33333	1	2.33333	4.33333	3.33333	6	0	2.26593e-05	1.84185e-05	3.37535e-05	5.97051e-05	3.93933e-05	7.97961e-05	60	50.3333	24.3333	16	33.3333	40.6667	42	0.000746572	0.000634209	0.000431552	0.000311324	0.000518866	0.00046831	0.000518427	72	120	126.333	145.333	156.333	89.6667	100.333
Otu000109	5.66667	5.33333	0.333333	1	0.333333	0	0	6.65289e-05	6.96591e-05	4.25349e-06	1.80334e-05	5.56192e-06	0	0	1.33333	2	0.666667	2.33333	0.666667	1	1.66667	1.80155e-05	3.39889e-05	1.2279e-05	3.37535e-05	9.18539e-06	1.1818e-05	2.21656e-05	1.66667	2.33333	1.66667	1	2.33333	7.33333	7.33333	2.07381e-05	2.94004e-05	2.95583e-05	1.94578e-05	3.63206e-05	8.44494e-05	9.0519e-05	7	6.66667	4.66667	2.33333	1.66667	0.666667	1.33333
Otu000110	118.667	110	97	44	51.3333	52.3333	40.6667	0.00139319	0.00143672	0.00123777	0.00079347	0.000856536	0.000973257	0.000699144	12.3333	18.6667	24.6667	42.3333	41	59.3333	50	0.000166643	0.00031723	0.000454322	0.000612385	0.000564902	0.000701201	0.000664967	24.6667	24	12	9	9.66667	16.6667	8.33333	0.000306924	0.000302404	0.00021282	0.00017512	0.000150471	0.00019193	0.000102862	94.6667	62.6667	45.3333	35.6667	20.6667	25.6667	20.3333
Otu000111	3.66667	2.66667	4.66667	9	16.6667	18.3333	16	4.30481e-05	3.48296e-05	5.95489e-05	0.000162301	0.000278096	0.00034095	0.000275073	49	36	31.6667	51	57.3333	48	33.6667	0.00066207	0.000611801	0.000583251	0.000737755	0.000789944	0.000567264	0.000447745	69.6667	51.6667	43	51.3333	47.6667	72	56.6667	0.000866853	0.000651009	0.000762605	0.000998833	0.000741978	0.00082914	0.000699465	33.3333	48.3333	36.6667	29.6667	40	34.6667	37.6667
Otu000112	0	0.333333	0	0.333333	0	0.333333	0	0	4.35369e-06	0	6.01113e-06	0	6.19909e-06	0	188.667	118.333	41.3333	48	37.3333	34	26.3333	0.00254919	0.00201101	0.000761297	0.000694357	0.000514382	0.000401812	0.000350216	10.6667	9.33333	12.6667	9.66667	8.66667	16.3333	14.3333	0.000132724	0.000117602	0.000224643	0.000188092	0.000134905	0.000188092	0.000176923	3.66667	3	3	1.66667	1	0.333333	0.333333
Otu000113	176	173	77.6667	66	43	31.6667	14.6667	0.00206631	0.00225957	0.000991063	0.0011902	0.000717488	0.000588914	0.00025215	2.66667	3	3	4.33333	7.33333	11.3333	12.3333	3.6031e-05	5.09834e-05	5.52554e-05	6.2685e-05	0.000101039	0.000133937	0.000164025	28	22.3333	16.3333	17	20.3333	31.3333	25.6667	0.0003484	0.000281404	0.000289672	0.000330782	0.000316508	0.000360829	0.000316816	129	66.3333	29	34.6667	35	42.6667	35
Otu000114	134.333	90.3333	40.6667	15	8.66667	6.66667	10.6667	0.00157713	0.00117985	0.000518926	0.000270501	0.00014461	0.000123982	0.000183382	26.3333	17.3333	45	57.6667	79	112	139.333	0.000355806	0.000294571	0.000828831	0.000834193	0.00108847	0.00132362	0.00185304	7.66667	11	5.33333	4.66667	8.33333	10.6667	8.66667	9.53953e-05	0.000138602	9.45867e-05	9.0803e-05	0.000129716	0.000122836	0.000106977	119	70	44.3333	24.6667	10.6667	23.3333	14.3333
Otu000115	38	41.3333	29	24	27.3333	44	75.3333	0.000446135	0.000539858	0.000370054	0.000432802	0.000456078	0.00081828	0.00129514	13.6667	9	13.3333	14.6667	17.6667	17.6667	20	0.000184659	0.00015295	0.00024558	0.000212165	0.000243413	0.000208785	0.000265987	11.3333	10.6667	6.66667	11.3333	10.3333	20	12.3333	0.000141019	0.000134402	0.000118233	0.000220521	0.000160848	0.000230317	0.000152236	29.6667	26.3333	30.3333	20	8.33333	12.3333	24.6667
Otu000116	1.33333	0.333333	0.333333	1	0.333333	1	2.66667	1.56539e-05	4.35369e-06	4.25349e-06	1.80334e-05	5.56192e-06	1.85973e-05	4.58455e-05	7.66667	21.3333	63.6667	78	76.6667	84	63	0.000103589	0.000362549	0.00117264	0.00112833	0.00105632	0.000992712	0.000837859	1.66667	0	0.333333	0	0.666667	0.666667	0.333333	2.07381e-05	0	5.91167e-06	0	1.03773e-05	7.67722e-06	4.1145e-06	0.666667	0	0.333333	0	0.333333	0	0.333333
Otu000117	0.666667	0	0	0.666667	0	0	0.333333	7.82693e-06	0	0	1.20223e-05	0	0	5.73069e-06	1	0	0	0.666667	0.333333	1	1	1.35116e-05	0	0	9.64385e-06	4.5927e-06	1.1818e-05	1.32993e-05	0	1	0.333333	0	0	0	1	0	1.26002e-05	5.91167e-06	0	0	0	1.23435e-05	0	0.666667	0.333333	0	0	0.333333	0.333333
Otu000118	67	48	119.667	35.6667	82.6667	66.6667	75.6667	0.000786607	0.000626932	0.001527	0.000643191	0.00137936	0.00123982	0.00130087	13.3333	23	24.6667	35.6667	46	75.3333	39.3333	0.000180155	0.000390873	0.000454322	0.000515946	0.000633792	0.00089029	0.000523108	18.6667	11	6	7.66667	7.66667	19.6667	11.3333	0.000232267	0.000138602	0.00010641	0.000149176	0.000119339	0.000226478	0.000139893	64.6667	32	18.3333	16	23.3333	52.6667	35.3333
Otu000119	0.666667	0.333333	0.333333	1.33333	0.666667	0	1.33333	7.82693e-06	4.35369e-06	4.25349e-06	2.40445e-05	1.11238e-05	0	2.29228e-05	0.666667	0.666667	0.666667	0	0.333333	1.33333	2	9.00775e-06	1.13296e-05	1.2279e-05	0	4.5927e-06	1.57573e-05	2.65987e-05	0.666667	0	2.33333	1.66667	20	132.667	226	8.29524e-06	0	4.13817e-05	3.24296e-05	0.00031132	0.00152777	0.00278963	0	1	0.666667	1.33333	6.66667	47	81
Otu000120	109.333	83.6667	52.6667	23	24.6667	17.6667	20.3333	0.00128362	0.00109278	0.000672052	0.000414768	0.000411582	0.000328552	0.000349572	20.6667	24.3333	35.3333	46.6667	26.3333	32.6667	33.3333	0.00027924	0.000413532	0.000650786	0.00067507	0.000362823	0.000386055	0.000443312	23	21.3333	18.3333	20	26.6667	44.3333	38	0.000286186	0.000268804	0.000325142	0.000389156	0.000415093	0.000510535	0.000469053	89.3333	64.3333	37.6667	22.6667	7	9	5.33333
Otu000121	61.3333	37.6667	28	12.6667	8.66667	5.33333	5.33333	0.000720078	0.000491967	0.000357293	0.000228423	0.00014461	9.91854e-05	9.16911e-05	13	13.3333	16.3333	17	19.6667	32.3333	31	0.000175651	0.000226593	0.000300835	0.000245918	0.000270969	0.000382115	0.00041228	17.6667	8	5	2	4.66667	8	7.66667	0.000219824	0.000100801	8.8675e-05	3.89156e-05	7.26412e-05	9.21266e-05	9.46335e-05	56	27.3333	11.3333	4.33333	4	5	5.66667
Otu000122	26.6667	13.3333	3.33333	2.66667	1.66667	2	2.66667	0.000313077	0.000174148	4.25349e-05	4.80891e-05	2.78096e-05	3.71945e-05	4.58455e-05	17.3333	10	8.33333	11.3333	8.66667	4.66667	4.66667	0.000234202	0.000169945	0.000153487	0.000163945	0.00011941	5.51507e-05	6.20636e-05	110.667	99	89	70	89.3333	130.333	109.667	0.00137701	0.00124742	0.00157842	0.00136204	0.00139056	0.0015009	0.00135367	68.3333	33.3333	18.3333	12.6667	8.33333	10	9.33333
Otu000123	0.666667	0	0.333333	0	0	0	0	7.82693e-06	0	4.25349e-06	0	0	0	0	0	0	0	0	0.333333	0.333333	0	0	0	0	0	4.5927e-06	3.93933e-06	0	0	0	0	0	0.333333	0	0	0	0	0	0	5.18866e-06	0	0	0	0	0.333333	0	0.333333	0	0
Otu000124	1.33333	0	0	0.333333	0	0.333333	0.333333	1.56539e-05	0	0	6.01113e-06	0	6.19909e-06	5.73069e-06	0.333333	0	0	0	0.666667	0.333333	0	4.50388e-06	0	0	0	9.18539e-06	3.93933e-06	0	0	0	0.333333	0.666667	2	2	1.33333	0	0	5.91167e-06	1.29719e-05	3.1132e-05	2.30317e-05	1.6458e-05	0.333333	0	0.666667	0.333333	0	0	0
Otu000125	34.6667	38	77.3333	63.3333	90.6667	68.3333	62.3333	0.000407	0.000496321	0.00098681	0.00114212	0.00151284	0.00127081	0.00107164	7.33333	7.33333	11.3333	23.3333	55	91.6667	93	9.90853e-05	0.000124626	0.000208743	0.000337535	0.000757795	0.00108332	0.00123684	1.66667	1.66667	0	0.333333	0.666667	0	0	2.07381e-05	2.10003e-05	0	6.48593e-06	1.03773e-05	0	0	37.3333	22.3333	7.66667	9.66667	8	16	8
Otu000126	19.6667	13.6667	11.6667	4.33333	4	4.66667	4.66667	0.000230894	0.000178501	0.000148872	7.81447e-05	6.67431e-05	8.67873e-05	8.02297e-05	54.3333	44.3333	46.3333	29	37	88	68.6667	0.000734132	0.000753422	0.000853389	0.000419508	0.000509789	0.00103998	0.000913222	26.6667	31	9	15.3333	12.3333	50.6667	43.6667	0.00033181	0.000390605	0.000159615	0.000298353	0.00019198	0.000583469	0.000538999	17.6667	13.6667	7.33333	4.33333	5.33333	9	14
Otu000127	0	0.333333	0	0	0	0.333333	1.33333	0	4.35369e-06	0	0	0	6.19909e-06	2.29228e-05	0	2.66667	10.6667	32	77.3333	198.333	403	0	4.53186e-05	0.000196464	0.000462905	0.00106551	0.0023439	0.00535964	1	0	0.333333	0	0	0.666667	0.333333	1.24429e-05	0	5.91167e-06	0	0	7.67722e-06	4.1145e-06	0.333333	0	0.333333	1.33333	4	39.6667	61.3333
Otu000128	0.666667	0	0.666667	0	0.666667	0.333333	0.333333	7.82693e-06	0	8.50698e-06	0	1.11238e-05	6.19909e-06	5.73069e-06	0	0	0.666667	1	0.333333	0.333333	0	0	0	1.2279e-05	1.44658e-05	4.5927e-06	3.93933e-06	0	1	0	0.333333	0.333333	1	0.666667	1.33333	1.24429e-05	0	5.91167e-06	6.48593e-06	1.5566e-05	7.67722e-06	1.6458e-05	1.33333	0	0	0.333333	1.33333	0	1.66667
Otu000129	0	0.333333	0.666667	0.333333	0	0.333333	0.333333	0	4.35369e-06	8.50698e-06	6.01113e-06	0	6.19909e-06	5.73069e-06	0.333333	1	0	0	0	0	0.333333	4.50388e-06	1.69945e-05	0	0	0	0	4.43312e-06	0.666667	0	0.333333	0.333333	0	0	0.666667	8.29524e-06	0	5.91167e-06	6.48593e-06	0	0	8.229e-06	0.666667	0.333333	0.333333	0.666667	0.333333	0.333333	0.666667
Otu000130	5	4.66667	10	23.6667	11	10	9.33333	5.8702e-05	6.09517e-05	0.000127605	0.00042679	0.000183543	0.000185973	0.000160459	92.6667	70.3333	47.3333	74.6667	25	35.3333	32.6667	0.00125208	0.00119528	0.000871807	0.00108011	0.000344452	0.000417569	0.000434445	20	14.3333	13	12.6667	15	18	10.3333	0.000248857	0.000180602	0.000230555	0.000246465	0.00023349	0.000207285	0.000127549	29.3333	20.6667	29	34	18.6667	36	22.6667
Otu000131	60	48	65.6667	28.6667	32.6667	23.3333	26	0.000704424	0.000626932	0.000837938	0.000516957	0.000545068	0.000433936	0.000446994	19	13.3333	23.6667	40	31	37	30.6667	0.000256721	0.000226593	0.000435904	0.000578631	0.000427121	0.000437266	0.000407847	12.3333	9.33333	16	14	27.3333	55	52	0.000153462	0.000117602	0.00028376	0.000272409	0.00042547	0.000633371	0.000641862	71	37.6667	23	18.3333	7	12.3333	5.66667
Otu000132	69	43.6667	78.3333	35.6667	38.3333	24.3333	37.3333	0.000810087	0.000570334	0.00099957	0.000643191	0.000639621	0.000452534	0.000641837	2.66667	4	6.66667	9	13.3333	19.6667	36	3.6031e-05	6.79779e-05	0.00012279	0.000130192	0.000183708	0.000232421	0.000478776	11.3333	8.33333	3.33333	6	5	10.3333	12.3333	0.000141019	0.000105001	5.91167e-05	0.000116747	7.78299e-05	0.000118997	0.000152236	52.6667	31.6667	27	17.3333	35.3333	106.667	109.333
Otu000133	33.6667	31.3333	19.6667	8.33333	11	13.3333	8.66667	0.00039526	0.000409247	0.000250956	0.000150278	0.000183543	0.000247964	0.000148998	31	21	39.6667	39	54	84.6667	55.3333	0.00041886	0.000356884	0.000730599	0.000564165	0.000744017	0.00100059	0.000735897	19.6667	17.6667	12.3333	12.6667	13.3333	32.3333	27.6667	0.00024471	0.000222603	0.000218732	0.000246465	0.000207546	0.000372345	0.000341503	30	29.3333	25	15.6667	18.6667	35.6667	34.3333
Otu000134	0.333333	1.66667	0	0	0	0	2	3.91347e-06	2.17685e-05	0	0	0	0	3.43842e-05	383.667	271.333	4	1.66667	2	0.666667	0.333333	0.00518396	0.00461117	7.36739e-05	2.41096e-05	2.75562e-05	7.87867e-06	4.43312e-06	1	4	3.33333	0.666667	0.666667	3	1.66667	1.24429e-05	5.04007e-05	5.91167e-05	1.29719e-05	1.03773e-05	3.45475e-05	2.05725e-05	3.66667	0.666667	0.333333	0	0.666667	0	0
Otu000135	26.6667	17.6667	9	2.33333	2.33333	1.33333	4.33333	0.000313077	0.000230746	0.000114844	4.20779e-05	3.89334e-05	2.47964e-05	7.4499e-05	23.3333	11	12.6667	24.6667	29.6667	29.6667	29.3333	0.000315271	0.000186939	0.000233301	0.000356823	0.00040875	0.000350601	0.000390114	5	6.33333	4.66667	5	6	12.3333	13.6667	6.22143e-05	7.98011e-05	8.27634e-05	9.72889e-05	9.33959e-05	0.000142029	0.000168694	18.6667	14.6667	10.3333	5.66667	11.6667	10	10.6667
Otu000136	50	47	40.3333	12	21.6667	22	16.3333	0.00058702	0.000613871	0.000514672	0.000216401	0.000361525	0.00040914	0.000280804	30.3333	26.3333	44.3333	48.6667	39.3333	49.6667	46.6667	0.000409853	0.000447521	0.000816552	0.000704001	0.000541938	0.000586961	0.000620636	10.6667	9	4.33333	6	11.6667	33	25.6667	0.000132724	0.000113402	7.68517e-05	0.000116747	0.000181603	0.000380022	0.000316816	55.6667	35.3333	26.3333	15	4.33333	6	4
Otu000137	0.666667	1.33333	4.33333	11.6667	24.3333	20.6667	24.3333	7.82693e-06	1.74148e-05	5.52954e-05	0.00021039	0.00040602	0.000384344	0.000418341	0	0.333333	1.66667	15	93	234.667	222.667	0	5.66482e-06	3.06974e-05	0.000216987	0.00128136	0.00277329	0.00296132	0	0	0	0	0.333333	0	0	0	0	0	0	5.18866e-06	0	0	1.33333	0	3.33333	2.33333	21.6667	68.3333	63.6667
Otu000138	39.3333	42.6667	44	31.6667	34	47.3333	60.3333	0.000461789	0.000557273	0.000561461	0.000571058	0.000567316	0.000880271	0.00103726	2.66667	1.33333	1.66667	4.33333	5	11.6667	10.3333	3.6031e-05	2.26593e-05	3.06974e-05	6.2685e-05	6.88905e-05	0.000137877	0.000137427	9.66667	7	4.66667	7.33333	7	9	6	0.000120281	8.82012e-05	8.27634e-05	0.00014269	0.000108962	0.000103642	7.4061e-05	31	28	33.6667	40.3333	63.6667	93.6667	134
Otu000139	23.6667	11.6667	4.33333	4.66667	4.66667	5	1.66667	0.000277856	0.000152379	5.52954e-05	8.41559e-05	7.78669e-05	9.29863e-05	2.86535e-05	1	1.66667	1.33333	0.666667	1.66667	0.666667	0	1.35116e-05	2.83241e-05	2.4558e-05	9.64385e-06	2.29635e-05	7.87867e-06	0	8	8	6	4.66667	3.66667	8.33333	9.33333	9.95429e-05	0.000100801	0.00010641	9.0803e-05	5.70753e-05	9.59652e-05	0.000115206	18.6667	17.6667	11.3333	8.66667	12.3333	7.33333	9.66667
Otu000140	63.6667	56.3333	60.3333	33.3333	26	17.6667	10.6667	0.000747472	0.000735774	0.000769882	0.000601113	0.00043383	0.000328552	0.000183382	14.6667	17.6667	33	36.6667	45.6667	69.3333	53.6667	0.000198171	0.000300236	0.000607809	0.000530412	0.000629199	0.000819382	0.000713732	9.33333	9	8	4.66667	7.33333	9.33333	6.66667	0.000116133	0.000113402	0.00014188	9.0803e-05	0.000114151	0.000107481	8.229e-05	51.6667	23.3333	13.6667	7.33333	5.66667	8	5.66667
Otu000141	3	0.666667	0.333333	1	1	0	0	3.52212e-05	8.70739e-06	4.25349e-06	1.80334e-05	1.66858e-05	0	0	0.333333	0	0.333333	0.666667	0	0	0	4.50388e-06	0	6.13949e-06	9.64385e-06	0	0	0	0	0.666667	0	0	0.666667	0	0.333333	0	8.40011e-06	0	0	1.03773e-05	0	4.1145e-06	1.66667	0.666667	0	1	0.333333	0	0
Otu000142	38.6667	22.3333	4.66667	1.33333	1	0	0.333333	0.000453962	0.000291698	5.95489e-05	2.40445e-05	1.66858e-05	0	5.73069e-06	55.6667	82.6667	61.6667	23.6667	11	8.33333	6.33333	0.000752147	0.00140488	0.00113581	0.000342357	0.000151559	9.84834e-05	8.42292e-05	11	5.33333	4	2.66667	6.33333	7	5.33333	0.000136872	6.72009e-05	7.094e-05	5.18874e-05	9.85845e-05	8.06108e-05	6.5832e-05	31	17.6667	11	5	1.33333	0.333333	0.333333
Otu000143	0.333333	0.333333	0	0.333333	0	0	0	3.91347e-06	4.35369e-06	0	6.01113e-06	0	0	0	0.333333	0	0	0.666667	0	0	0	4.50388e-06	0	0	9.64385e-06	0	0	0	0	0.666667	0	0	0.333333	0	0.666667	0	8.40011e-06	0	0	5.18866e-06	0	8.229e-06	0.666667	0.333333	0.333333	0	0	0	0
Otu000144	32.6667	39.6667	45	11.3333	40	29.6667	67.3333	0.00038352	0.00051809	0.000574221	0.000204379	0.000667431	0.000551719	0.0011576	7.66667	10.3333	18.6667	22	16.6667	28	76.6667	0.000103589	0.00017561	0.000343811	0.000318247	0.000229635	0.000330904	0.00101962	4.66667	4	2	4.33333	4	6	6.66667	5.80667e-05	5.04007e-05	3.547e-05	8.4317e-05	6.22639e-05	6.9095e-05	8.229e-05	23.6667	26.3333	21	18	9.66667	7	21.6667
Otu000145	0	0	0	0.333333	0	0	0	0	0	0	6.01113e-06	0	0	0	2.33333	1	0	0.333333	0	0.333333	2.66667	3.15271e-05	1.69945e-05	0	4.82193e-06	0	3.93933e-06	3.54649e-05	0	3	1	1.33333	4.66667	1.66667	2.33333	0	3.78005e-05	1.7735e-05	2.59437e-05	7.26412e-05	1.9193e-05	2.88015e-05	4	6.66667	9.33333	14	20	27.3333	16
Otu000146	14	15	14.6667	8.33333	11	7.33333	13.3333	0.000164366	0.000195916	0.000187154	0.000150278	0.000183543	0.00013638	0.000229228	2	1.66667	3.33333	5	8	9	14.3333	2.70233e-05	2.83241e-05	6.13949e-05	7.23289e-05	0.000110225	0.000106362	0.000190624	11.6667	12.3333	14	19.3333	43.3333	98.6667	117	0.000145167	0.000155402	0.00024829	0.000376184	0.000674526	0.00113623	0.00144419	15	20.3333	12.6667	14.3333	26	63	102.667
Otu000147	85	74.6667	87.3333	43.3333	56.6667	37.6667	28.3333	0.000997934	0.000975227	0.00111441	0.000781447	0.000945527	0.000700497	0.000487109	15.6667	15.3333	9	19.6667	13.3333	14.3333	9.33333	0.000211682	0.000260582	0.000165766	0.000284494	0.000183708	0.000169391	0.000124127	7.33333	4	4	3	1	3.33333	2.33333	9.12477e-05	5.04007e-05	7.094e-05	5.83733e-05	1.5566e-05	3.83861e-05	2.88015e-05	70.6667	30	19.6667	16	12.3333	11	4.66667
Otu000148	2	3	2	3.66667	5.66667	3	3.66667	2.34808e-05	3.91832e-05	2.55209e-05	6.61225e-05	9.45527e-05	5.57918e-05	6.30376e-05	1	0.333333	0.333333	0.666667	1.33333	1.66667	1	1.35116e-05	5.66482e-06	6.13949e-06	9.64385e-06	1.83708e-05	1.96967e-05	1.32993e-05	60.3333	98.6667	79	60.6667	65.6667	75.6667	44	0.00075072	0.00124322	0.00140107	0.00118044	0.00102217	0.000871364	0.000543114	40	27	24	12.3333	2.33333	3.66667	2.66667
Otu000149	1	0.333333	0.666667	0	0.666667	0	0.666667	1.17404e-05	4.35369e-06	8.50698e-06	0	1.11238e-05	0	1.14614e-05	0.333333	0	0	0.333333	0.666667	0.666667	0.333333	4.50388e-06	0	0	4.82193e-06	9.18539e-06	7.87867e-06	4.43312e-06	0.333333	0.333333	0.666667	0	1	0.333333	1.33333	4.14762e-06	4.20006e-06	1.18233e-05	0	1.5566e-05	3.83861e-06	1.6458e-05	0	0.333333	0	1	0	0	0.666667
Otu000150	32.3333	36.6667	34.6667	28	22.6667	14.3333	15.3333	0.000379606	0.000478906	0.000442363	0.000504935	0.000378211	0.000266561	0.000263612	14	12.6667	18.6667	35.6667	49.3333	44.3333	59.3333	0.000189163	0.000215263	0.000343811	0.000515946	0.000679719	0.000523931	0.000789095	22.3333	14	5.33333	5	13.3333	14.3333	14.3333	0.000277891	0.000176402	9.45867e-05	9.72889e-05	0.000207546	0.00016506	0.000176923	43.6667	27	9	10.6667	25.6667	14.3333	23
Otu000151	107.333	83	49	11.6667	15.6667	5.66667	8	0.00126014	0.00108407	0.000625263	0.00021039	0.00026141	0.000105385	0.000137537	31.3333	17	21.6667	20.3333	11.3333	6.66667	7.33333	0.000423364	0.000288906	0.000399067	0.000294138	0.000156152	7.87867e-05	9.75285e-05	17	7	5	9.33333	5.66667	9.33333	8.66667	0.000211529	8.82012e-05	8.8675e-05	0.000181606	8.82072e-05	0.000107481	0.000106977	100.667	40.6667	14.6667	9.66667	8	9	6
Otu000152	149	100.333	58.6667	18	8.33333	9.33333	9.33333	0.00174932	0.00131046	0.000748614	0.000324601	0.000139048	0.000173575	0.000160459	25.6667	23	22.3333	15.3333	9.33333	6	5.66667	0.000346798	0.000390873	0.000411346	0.000221809	0.000128596	7.0908e-05	7.5363e-05	3.33333	0	0	0	0.333333	0	0	4.14762e-05	0	0	0	5.18866e-06	0	0	129.333	54	14.6667	3	1.33333	0	0
Otu000153	0.333333	0	0	0	0	0	0	3.91347e-06	0	0	0	0	0	0	0.333333	0	0	0	0.333333	0.333333	0.333333	4.50388e-06	0	0	0	4.5927e-06	3.93933e-06	4.43312e-06	0	0	0	0	0	0.333333	0	0	0	0	0	0	3.83861e-06	0	0	0	0	0	0	0.333333	0.333333
Otu000154	2.66667	1	0	0	0.333333	0	0.333333	3.13077e-05	1.30611e-05	0	0	5.56192e-06	0	5.73069e-06	0	0	0.333333	0	0	0.666667	0.333333	0	0	6.13949e-06	0	0	7.87867e-06	4.43312e-06	0	0	0	0	0	0.666667	0	0	0	0	0	0	7.67722e-06	0	1	0.333333	0	0	0	0	0
Otu000155	73	57	28.3333	8	9	10.6667	8	0.000857049	0.000744482	0.000361547	0.000144267	0.000150172	0.000198371	0.000137537	20.3333	19.3333	20.6667	13	6.66667	4.33333	1.66667	0.000274736	0.00032856	0.000380648	0.000188055	9.18539e-05	5.12113e-05	2.21656e-05	26.6667	24.6667	17	13	14.6667	23.3333	18.3333	0.00033181	0.000310804	0.000301495	0.000252951	0.000228301	0.000268703	0.000226297	71	39.6667	32.6667	21.3333	8.66667	8.66667	6
Otu000156	1	2	0.333333	0.666667	0.333333	1.33333	1	1.17404e-05	2.61222e-05	4.25349e-06	1.20223e-05	5.56192e-06	2.47964e-05	1.71921e-05	1.66667	1.33333	1.33333	1.66667	1.66667	0.666667	3	2.25194e-05	2.26593e-05	2.4558e-05	2.41096e-05	2.29635e-05	7.87867e-06	3.9898e-05	24	17.3333	8.66667	15.3333	18.3333	27.6667	27	0.000298629	0.000218403	0.000153703	0.000298353	0.000285376	0.000318605	0.000333274	3.33333	3.66667	0.666667	1	0.333333	1.33333	0.666667
Otu000157	1.66667	1.66667	1	0	0.666667	0	0	1.95673e-05	2.17685e-05	1.27605e-05	0	1.11238e-05	0	0	0.666667	0.666667	1.66667	0.666667	1	0.333333	0.666667	9.00775e-06	1.13296e-05	3.06974e-05	9.64385e-06	1.37781e-05	3.93933e-06	8.86623e-06	1	1.66667	1	0.666667	2.33333	3.66667	2	1.24429e-05	2.10003e-05	1.7735e-05	1.29719e-05	3.63206e-05	4.22247e-05	2.4687e-05	2.66667	2	0	0	2	0	1.66667
Otu000158	40.6667	43	6	2	0.333333	1	1.33333	0.000477443	0.000561627	7.65628e-05	3.60668e-05	5.56192e-06	1.85973e-05	2.29228e-05	17.3333	27.6667	22	9	3.66667	6.66667	4	0.000234202	0.00047018	0.000405206	0.000130192	5.05197e-05	7.87867e-05	5.31974e-05	8	12.3333	6.33333	7	12	18.6667	12.6667	9.95429e-05	0.000155402	0.000112322	0.000136204	0.000186792	0.000214962	0.000156351	37.3333	31.3333	26.6667	15	0.666667	1.66667	2
Otu000159	71	46	40	16	12.3333	12.6667	11.3333	0.000833568	0.00060081	0.000510419	0.000288534	0.000205791	0.000235565	0.000194844	4.33333	2	4.66667	4.33333	3.66667	15.6667	9.33333	5.85504e-05	3.39889e-05	8.59528e-05	6.2685e-05	5.05197e-05	0.000185149	0.000124127	34.3333	26	8.66667	6.66667	7.33333	35	20.6667	0.000427205	0.000327604	0.000153703	0.000129719	0.000114151	0.000403054	0.000255099	79.3333	41	11.6667	11.3333	16.6667	33	40
Otu000160	0.333333	0	0.333333	0	0.333333	0	0.333333	3.91347e-06	0	4.25349e-06	0	5.56192e-06	0	5.73069e-06	2.33333	3	1	3.33333	3.66667	3.33333	3.33333	3.15271e-05	5.09834e-05	1.84185e-05	4.82193e-05	5.05197e-05	3.93933e-05	4.43312e-05	18.3333	17	6.66667	11	6	7.66667	6.33333	0.000228119	0.000214203	0.000118233	0.000214036	9.33959e-05	8.8288e-05	7.81755e-05	5.66667	11.6667	17.3333	24.3333	58	131.667	132.667
Otu000161	95.6667	62.3333	43	17.3333	15	8.66667	8.66667	0.00112316	0.000814141	0.0005487	0.000312579	0.000250286	0.000161176	0.000148998	27	29.3333	22	18	11.6667	10	9.33333	0.000364814	0.000498504	0.000405206	0.000260384	0.000160744	0.00011818	0.000124127	13.6667	9.33333	4	1.33333	3.33333	3.33333	2.66667	0.000170053	0.000117602	7.094e-05	2.59437e-05	5.18866e-05	3.83861e-05	3.2916e-05	85	51	24.3333	16	4.33333	2	2
Otu000162	0	0	1	0	0.333333	0	0.333333	0	0	1.27605e-05	0	5.56192e-06	0	5.73069e-06	0.333333	0	0	0	0.333333	0.333333	0.333333	4.50388e-06	0	0	0	4.5927e-06	3.93933e-06	4.43312e-06	0.333333	0.666667	0	0	0.666667	0.333333	0.333333	4.14762e-06	8.40011e-06	0	0	1.03773e-05	3.83861e-06	4.1145e-06	0.333333	0	0.333333	0	0.333333	0	0
Otu000163	0.666667	0.333333	0.666667	1.33333	0.666667	0.666667	0	7.82693e-06	4.35369e-06	8.50698e-06	2.40445e-05	1.11238e-05	1.23982e-05	0	0.333333	0	0.333333	2.33333	4	3.33333	3	4.50388e-06	0	6.13949e-06	3.37535e-05	5.51124e-05	3.93933e-05	3.9898e-05	0.333333	0	0.333333	0.333333	0	0.333333	0.666667	4.14762e-06	0	5.91167e-06	6.48593e-06	0	3.83861e-06	8.229e-06	0.333333	0.333333	0.333333	0.333333	0	1.33333	1.66667
Otu000164	43.3333	27.6667	44.3333	12.3333	18.6667	9	8.66667	0.000508751	0.000361357	0.000565714	0.000222412	0.000311468	0.000167375	0.000148998	7.33333	6.33333	8	27.6667	24	25.6667	24.6667	9.90853e-05	0.000107632	0.000147348	0.00040022	0.000330674	0.000303329	0.000328051	12.6667	10.6667	6.33333	9	10.6667	11.6667	11.6667	0.00015761	0.000134402	0.000112322	0.00017512	0.000166037	0.000134351	0.000144007	34	17	13.3333	14	16.6667	15	14.6667
Otu000165	50	53	10.6667	6	9	3.33333	1.33333	0.00058702	0.000692237	0.000136112	0.0001082	0.000150172	6.19909e-05	2.29228e-05	2.66667	2.33333	0	0.666667	0	0	0.333333	3.6031e-05	3.96538e-05	0	9.64385e-06	0	0	4.43312e-06	5.66667	7.66667	5.66667	8.66667	9	17	19	7.05096e-05	9.66013e-05	0.000100498	0.000168634	0.000140094	0.000195769	0.000234526	36.3333	73.3333	60.6667	44	11.6667	15.3333	17
Otu000166	0	0	0	0	0	0	0	0	0	0	0	0	0	0	1	0	0.666667	0.666667	1	1	1.33333	1.35116e-05	0	1.2279e-05	9.64385e-06	1.37781e-05	1.1818e-05	1.77325e-05	0	0	0.333333	0	0	0.333333	0	0	0	5.91167e-06	0	0	3.83861e-06	0	0	1	0	0	0	0	0
Otu000167	11	10.3333	3	4.33333	4	1	3.66667	0.000129144	0.000134965	3.82814e-05	7.81447e-05	6.67431e-05	1.85973e-05	6.30376e-05	8.33333	9.66667	8.33333	9	11.6667	20.3333	13.3333	0.000112597	0.00016428	0.000153487	0.000130192	0.000160744	0.000240299	0.000177325	1.33333	1	1	0.666667	1	2	2.33333	1.65905e-05	1.26002e-05	1.7735e-05	1.29719e-05	1.5566e-05	2.30317e-05	2.88015e-05	9.33333	5	4.66667	4	4.66667	7.66667	18
Otu000168	6.66667	11.3333	5.33333	3.66667	5.66667	6	4.33333	7.82693e-05	0.000148026	6.80559e-05	6.61225e-05	9.45527e-05	0.000111584	7.4499e-05	3.66667	6.33333	6	10.3333	10	15.3333	5.66667	4.95426e-05	0.000107632	0.000110511	0.00014948	0.000137781	0.000181209	7.5363e-05	5	2.33333	2.66667	2	1	6.33333	3	6.22143e-05	2.94004e-05	4.72933e-05	3.89156e-05	1.5566e-05	7.29336e-05	3.70305e-05	11	3.33333	5	2.66667	4.66667	4.33333	3
Otu000169	12	11.6667	2.33333	3	3	2.33333	1	0.000140885	0.000152379	2.97744e-05	5.41002e-05	5.00573e-05	4.33936e-05	1.71921e-05	14	14.3333	11.6667	13.3333	14.3333	17	16.6667	0.000189163	0.000243587	0.000214882	0.000192877	0.000197486	0.000200906	0.000221656	26.6667	34	26.3333	28	38	72.6667	77	0.00033181	0.000428406	0.000467022	0.000544818	0.000591507	0.000836817	0.000950449	21	15	15	10.6667	10	17	18.3333
Otu000170	41.6667	40.3333	45	20.3333	26	17.6667	11.6667	0.000489183	0.000526797	0.000574221	0.000366679	0.00043383	0.000328552	0.000200574	11.6667	15	21	32.3333	25.6667	24	26.3333	0.000157636	0.000254917	0.000386788	0.000467727	0.000353638	0.000283632	0.000350216	7.33333	13	3.66667	6	3.33333	7.33333	7	9.12477e-05	0.000163802	6.50283e-05	0.000116747	5.18866e-05	8.44494e-05	8.64045e-05	39.6667	17.3333	10	8	9.66667	13	6
Otu000171	25	18	34.6667	27.3333	17.6667	10.6667	7.66667	0.00029351	0.000235099	0.000442363	0.000492913	0.000294782	0.000198371	0.000131806	4.33333	3	11	24	49.6667	79.3333	63.3333	5.85504e-05	5.09834e-05	0.000202603	0.000347179	0.000684312	0.000937562	0.000842292	4.66667	3.66667	1.66667	1	2	4.66667	2.33333	5.80667e-05	4.62006e-05	2.95583e-05	1.94578e-05	3.1132e-05	5.37405e-05	2.88015e-05	29.6667	5.33333	5.66667	2	4.66667	15	5.33333
Otu000172	70	42	11.3333	1.66667	1.33333	0.666667	2.33333	0.000821828	0.000548565	0.000144619	3.00557e-05	2.22477e-05	1.23982e-05	4.01148e-05	30.6667	21.3333	19.6667	11.3333	2	0.666667	1.33333	0.000414357	0.000362549	0.00036223	0.000163945	2.75562e-05	7.87867e-06	1.77325e-05	12.6667	15.6667	14	15	19.3333	41.6667	30.6667	0.00015761	0.000197403	0.00024829	0.000291867	0.000300942	0.000479826	0.000378534	54.6667	34.3333	26.3333	7	0.333333	0.333333	0.333333
Otu000173	8.33333	10	3.33333	0.666667	0.333333	0.333333	0	9.78366e-05	0.000130611	4.25349e-05	1.20223e-05	5.56192e-06	6.19909e-06	0	2.33333	3.33333	5	1.33333	2.33333	8	2	3.15271e-05	5.66482e-05	9.20923e-05	1.92877e-05	3.21489e-05	9.4544e-05	2.65987e-05	2	4.33333	1.33333	0.666667	1	3.66667	2	2.48857e-05	5.46007e-05	2.36467e-05	1.29719e-05	1.5566e-05	4.22247e-05	2.4687e-05	10.6667	5	3.33333	2.66667	1.33333	4.33333	2.66667
Otu000175	59.3333	42	34.6667	12.3333	11	7.33333	7.66667	0.000696597	0.000548565	0.000442363	0.000222412	0.000183543	0.00013638	0.000131806	2.66667	2	4	1.33333	5	5.33333	9	3.6031e-05	3.39889e-05	7.36739e-05	1.92877e-05	6.88905e-05	6.30293e-05	0.000119694	20.6667	32.3333	15	8.33333	8.66667	24.3333	18	0.000257153	0.000407406	0.000266025	0.000162148	0.000134905	0.000280218	0.000222183	68.3333	24.3333	15.6667	7	14.3333	21.3333	24.3333
Otu000176	0.666667	0.666667	0.666667	0	0	0.333333	0.333333	7.82693e-06	8.70739e-06	8.50698e-06	0	0	6.19909e-06	5.73069e-06	1	0	0.666667	2	0.333333	3	1.33333	1.35116e-05	0	1.2279e-05	2.89316e-05	4.5927e-06	3.5454e-05	1.77325e-05	0	1.66667	0.666667	0.333333	0.666667	0.666667	0.333333	0	2.10003e-05	1.18233e-05	6.48593e-06	1.03773e-05	7.67722e-06	4.1145e-06	1.33333	0	0	0	0.333333	1.33333	1
Otu000177	22.6667	29	17.6667	6.66667	6.66667	8.66667	6	0.000266116	0.000378771	0.000225435	0.000120223	0.000111238	0.000161176	0.000103152	5	4.66667	2.33333	4.66667	0.666667	0.666667	3.66667	6.75581e-05	7.93075e-05	4.29764e-05	6.7507e-05	9.18539e-06	7.87867e-06	4.87643e-05	19	21	15	17	16.6667	28	19.6667	0.000236414	0.000264604	0.000266025	0.000330782	0.000259433	0.000322443	0.000242755	32.6667	35.3333	49.6667	67.3333	9.33333	11.6667	16
Otu000178	50.6667	39.6667	39	20.6667	9.66667	17.3333	13.3333	0.000594847	0.00051809	0.000497658	0.00037269	0.000161296	0.000322353	0.000229228	10.3333	5.33333	9.33333	13	10	8.33333	11	0.00013962	9.06372e-05	0.000171906	0.000188055	0.000137781	9.84834e-05	0.000146293	7	7.33333	6	6	9.66667	12.3333	10.3333	8.71001e-05	9.24013e-05	0.00010641	0.000116747	0.000150471	0.000142029	0.000127549	46	20.3333	13.3333	4	2.33333	1	0.666667
Otu000179	11.3333	30.3333	51	43.3333	56.3333	31.3333	31.3333	0.000133058	0.000396186	0.000650784	0.000781447	0.000939965	0.000582714	0.000538685	0	1	0.666667	6	8.33333	10.3333	17.3333	0	1.69945e-05	1.2279e-05	8.67947e-05	0.000114817	0.000122119	0.000230522	0.666667	2	3.66667	2	2.66667	3.66667	3.66667	8.29524e-06	2.52003e-05	6.50283e-05	3.89156e-05	4.15093e-05	4.22247e-05	4.52595e-05	20	6.33333	12	7.33333	18.6667	31	37.6667
Otu000180	3	2	7.33333	5.66667	5.66667	5	5	3.52212e-05	2.61222e-05	9.35768e-05	0.000102189	9.45527e-05	9.29863e-05	8.59604e-05	2.33333	0.666667	1	16.3333	47.6667	103.333	218	3.15271e-05	1.13296e-05	1.84185e-05	0.000236274	0.000656756	0.00122119	0.00289926	0.333333	0	0	0.333333	1.33333	0.333333	0	4.14762e-06	0	0	6.48593e-06	2.07546e-05	3.83861e-06	0	4.33333	1	1.33333	0.666667	4	2.33333	3.66667
Otu000181	0	0.666667	0	0.333333	0	0.333333	1.33333	0	8.70739e-06	0	6.01113e-06	0	6.19909e-06	2.29228e-05	0.666667	0	0.333333	0	0	0.333333	0	9.00775e-06	0	6.13949e-06	0	0	3.93933e-06	0	0.333333	0	0	0	0	0	0	4.14762e-06	0	0	0	0	0	0	0	0.333333	0.666667	0	0	0	0
Otu000182	0	0	0.333333	0	0.333333	0	0	0	0	4.25349e-06	0	5.56192e-06	0	0	61	30	20	24.6667	32.6667	31.6667	24.3333	0.000824209	0.000509834	0.000368369	0.000356823	0.000450084	0.000374237	0.000323617	0	0.333333	0	0	0	0	0	0	4.20006e-06	0	0	0	0	0	0.333333	0	0.333333	0.333333	0.333333	0	0
Otu000183	1.66667	1	1	0	0	0	0	1.95673e-05	1.30611e-05	1.27605e-05	0	0	0	0	2	2.33333	3.66667	87	69.3333	155.333	61	2.70233e-05	3.96538e-05	6.75344e-05	0.00125852	0.000955281	0.00183573	0.00081126	0.333333	0.666667	0.333333	0	0.666667	0	0.666667	4.14762e-06	8.40011e-06	5.91167e-06	0	1.03773e-05	0	8.229e-06	2	0.333333	1	0	0.666667	0	0
Otu000184	28	28	16.3333	10.6667	13	8	8.33333	0.000328731	0.00036571	0.000208421	0.000192356	0.000216915	0.000148778	0.000143267	1	1.33333	0.666667	1	2.33333	3	5	1.35116e-05	2.26593e-05	1.2279e-05	1.44658e-05	3.21489e-05	3.5454e-05	6.64967e-05	25.3333	26	13	17.6667	21.3333	40.6667	30.6667	0.000315219	0.000327604	0.000230555	0.000343754	0.000332074	0.00046831	0.000378534	34	20.6667	16	7.66667	12	12.6667	18.3333
Otu000185	18	12.6667	9	6	3.66667	4.66667	3.66667	0.000211327	0.00016544	0.000114844	0.0001082	6.11811e-05	8.67873e-05	6.30376e-05	9	11.3333	8	13	21.3333	34	39	0.000121605	0.000192604	0.000147348	0.000188055	0.000293933	0.000401812	0.000518674	10	8	3.66667	7.66667	10.6667	17.3333	19	0.000124429	0.000100801	6.50283e-05	0.000149176	0.000166037	0.000199608	0.000234526	41	17.6667	9.33333	4.66667	9.33333	17.6667	12.6667
Otu000186	0	0.333333	26	62.6667	54.6667	46.6667	27.6667	0	4.35369e-06	0.000331772	0.00113009	0.000912155	0.000867873	0.000475647	1	1.33333	7.33333	22.6667	30	33	34	1.35116e-05	2.26593e-05	0.000135069	0.000327891	0.000413343	0.000389994	0.000452178	0.333333	0	0	0	2.33333	0.666667	0.333333	4.14762e-06	0	0	0	3.63206e-05	7.67722e-06	4.1145e-06	0.666667	0.666667	2	7.66667	11	16.3333	9
Otu000187	42.3333	26.3333	54	31	34.6667	20.6667	8.66667	0.00049701	0.000343942	0.000689066	0.000559035	0.00057844	0.000384344	0.000148998	6.66667	3.33333	9.33333	10.6667	7.66667	12	8.33333	9.00775e-05	5.66482e-05	0.000171906	0.000154302	0.000105632	0.000141816	0.000110828	6.66667	3.33333	4.66667	3.66667	5	5	5	8.29524e-05	4.20006e-05	8.27634e-05	7.13452e-05	7.78299e-05	5.75791e-05	6.17175e-05	38.3333	13	12.3333	3.66667	5.33333	6	2.66667
Otu000188	14	15.3333	13.6667	7	2	3.33333	6.66667	0.000164366	0.00020027	0.000174393	0.000126234	3.33715e-05	6.19909e-05	0.000114614	7.66667	8.33333	8	21.3333	34	42	31.6667	0.000103589	0.000141621	0.000147348	0.000308603	0.000468455	0.000496356	0.000421146	4.33333	3.66667	1.66667	2	5.33333	6	4.33333	5.39191e-05	4.62006e-05	2.95583e-05	3.89156e-05	8.30186e-05	6.9095e-05	5.34885e-05	12.6667	11	9.33333	5.66667	8.33333	9	10
Otu000189	22	29.3333	38.6667	23	22.6667	18.6667	11	0.000258289	0.000383125	0.000493405	0.000414768	0.000378211	0.000347149	0.000189113	2	1.33333	1	4	2	4.33333	1.33333	2.70233e-05	2.26593e-05	1.84185e-05	5.78631e-05	2.75562e-05	5.12113e-05	1.77325e-05	9.66667	9	6	7.33333	8.33333	13.6667	9.33333	0.000120281	0.000113402	0.00010641	0.00014269	0.000129716	0.000157383	0.000115206	36.3333	19.6667	21	17.3333	11.3333	15.3333	13
Otu000190	6	2.66667	2.66667	1.66667	1	2.66667	1	7.04424e-05	3.48296e-05	3.40279e-05	3.00557e-05	1.66858e-05	4.95927e-05	1.71921e-05	5.33333	6.33333	4	9.33333	10.3333	19.6667	12.3333	7.2062e-05	0.000107632	7.36739e-05	0.000135014	0.000142374	0.000232421	0.000164025	4.66667	8	3.33333	6	2.66667	11.3333	10	5.80667e-05	0.000100801	5.91167e-05	0.000116747	4.15093e-05	0.000130513	0.000123435	10	7.33333	1.33333	2.66667	2.66667	7	11.3333
Otu000191	0.333333	1.66667	2.66667	0.666667	0.333333	2	1	3.91347e-06	2.17685e-05	3.40279e-05	1.20223e-05	5.56192e-06	3.71945e-05	1.71921e-05	0.666667	1.66667	0.333333	0.666667	0	0	0.666667	9.00775e-06	2.83241e-05	6.13949e-06	9.64385e-06	0	0	8.86623e-06	0	0.666667	0.666667	0	0.333333	0.333333	0.333333	0	8.40011e-06	1.18233e-05	0	5.18866e-06	3.83861e-06	4.1145e-06	1.33333	2	1.33333	0	0.666667	1	0
Otu000192	21	8	7.66667	5	5.66667	3	2.33333	0.000246548	0.000104489	9.78303e-05	9.0167e-05	9.45527e-05	5.57918e-05	4.01148e-05	10.3333	5	11.3333	25.3333	23.3333	39	29.6667	0.00013962	8.49724e-05	0.000208743	0.000366466	0.000321489	0.000460902	0.000394547	7.33333	4.33333	3.33333	2	3.66667	9	7.66667	9.12477e-05	5.46007e-05	5.91167e-05	3.89156e-05	5.70753e-05	0.000103642	9.46335e-05	28.3333	15.3333	9	7	5.66667	15.3333	18.6667
Otu000193	4.33333	0.333333	1.33333	3.66667	0.333333	0	0.666667	5.08751e-05	4.35369e-06	1.7014e-05	6.61225e-05	5.56192e-06	0	1.14614e-05	9	11	22.6667	49	71.3333	89	97.3333	0.000121605	0.000186939	0.000417485	0.000708823	0.000982837	0.0010518	0.00129447	0	0	0	0	0.333333	0	0	0	0	0	0	5.18866e-06	0	0	3.66667	1	0.333333	0.333333	1.66667	1	1.33333
Otu000194	31	21.6667	8.33333	6.66667	4.33333	2	4	0.000363952	0.00028299	0.000106337	0.000120223	7.2305e-05	3.71945e-05	6.87683e-05	7.33333	3.33333	4.33333	6.33333	5.66667	9.33333	8	9.90853e-05	5.66482e-05	7.98134e-05	9.16166e-05	7.80758e-05	0.000110301	0.000106395	14	10.6667	5.33333	5.33333	8.33333	13.3333	17.3333	0.0001742	0.000134402	9.45867e-05	0.000103775	0.000129716	0.000153544	0.000213954	42.3333	21.6667	11.6667	6.66667	6.66667	10.3333	8
Otu000195	1	1.33333	0.666667	0.333333	5.66667	2	8.33333	1.17404e-05	1.74148e-05	8.50698e-06	6.01113e-06	9.45527e-05	3.71945e-05	0.000143267	0	0.333333	0	25.6667	42.3333	76.6667	113.667	0	5.66482e-06	0	0.000371288	0.000583272	0.000906047	0.00151169	0	0	0.333333	0	0.333333	0	0	0	0	5.91167e-06	0	5.18866e-06	0	0	1.33333	2.33333	3.66667	0.666667	2.66667	1	1
Otu000196	32	26.3333	4.66667	2.33333	2	3	1	0.000375693	0.000343942	5.95489e-05	4.20779e-05	3.33715e-05	5.57918e-05	1.71921e-05	11.6667	17.6667	9.33333	8	7.66667	6	6	0.000157636	0.000300236	0.000171906	0.000115726	0.000105632	7.0908e-05	7.97961e-05	7.33333	7.66667	2.66667	4.66667	3.33333	6.33333	3.66667	9.12477e-05	9.66013e-05	4.72933e-05	9.0803e-05	5.18866e-05	7.29336e-05	4.52595e-05	35.6667	20.3333	13.6667	8.33333	2.33333	3.33333	2.66667
Otu000197	16.3333	14.3333	8	1.33333	2.33333	2	3.66667	0.00019176	0.000187209	0.000102084	2.40445e-05	3.89334e-05	3.71945e-05	6.30376e-05	1.66667	3.66667	3	3.33333	2	0.666667	3	2.25194e-05	6.23131e-05	5.52554e-05	4.82193e-05	2.75562e-05	7.87867e-06	3.9898e-05	4.66667	2	1	1.33333	1.66667	4	4	5.80667e-05	2.52003e-05	1.7735e-05	2.59437e-05	2.59433e-05	4.60633e-05	4.9374e-05	14	11	5	3	2	2	0
Otu000198	0	0.333333	0	0	0	0.666667	0	0	4.35369e-06	0	0	0	1.23982e-05	0	0	0	0	0.666667	0.333333	0	0	0	0	0	9.64385e-06	4.5927e-06	0	0	0	0	0	0	0	0	0.333333	0	0	0	0	0	0	4.1145e-06	0.333333	0	0.333333	0	0	0	0.333333
Otu000199	3	2.33333	1.33333	1	0.333333	0	0	3.52212e-05	3.04759e-05	1.7014e-05	1.80334e-05	5.56192e-06	0	0	0	0.666667	0.333333	0.333333	0.333333	0.333333	1	0	1.13296e-05	6.13949e-06	4.82193e-06	4.5927e-06	3.93933e-06	1.32993e-05	40.3333	35.3333	29.6667	28.6667	31	54.3333	49.3333	0.000501862	0.000445206	0.000526138	0.00055779	0.000482545	0.000625693	0.000608946	21.3333	9	3.33333	4.66667	4.66667	4	5.33333
Otu000200	0	0	0	0	0	0	0.333333	0	0	0	0	0	0	5.73069e-06	33.6667	19.3333	24.3333	19	17.6667	27.3333	20.6667	0.000454891	0.00032856	0.000448183	0.00027485	0.000243413	0.000323025	0.000274853	0.333333	1	0	0.333333	0.333333	0.666667	0.333333	4.14762e-06	1.26002e-05	0	6.48593e-06	5.18866e-06	7.67722e-06	4.1145e-06	1	0.333333	0	0	0	0	0.333333
Otu000201	1.33333	0	0	0	0	0	0.333333	1.56539e-05	0	0	0	0	0	5.73069e-06	2.33333	1	0	2	2	2.33333	1.33333	3.15271e-05	1.69945e-05	0	2.89316e-05	2.75562e-05	2.75753e-05	1.77325e-05	7	4	2	2.33333	1.66667	5	6	8.71001e-05	5.04007e-05	3.547e-05	4.54015e-05	2.59433e-05	5.75791e-05	7.4061e-05	0.333333	1.33333	0	0.333333	0.333333	0.333333	0.666667
Otu000202	0.666667	0	0	0	0	0	0.333333	7.82693e-06	0	0	0	0	0	5.73069e-06	0	0	0.333333	0	0	0.333333	0.333333	0	0	6.13949e-06	0	0	3.93933e-06	4.43312e-06	0	1	0	0.333333	0	0	0	0	1.26002e-05	0	6.48593e-06	0	0	0	0.333333	0	0	0	0.333333	0	0
Otu000203	1.33333	1.33333	0.333333	0	0.666667	1.66667	1	1.56539e-05	1.74148e-05	4.25349e-06	0	1.11238e-05	3.09954e-05	1.71921e-05	1.33333	0.333333	1.33333	1.33333	0.666667	0	0.666667	1.80155e-05	5.66482e-06	2.4558e-05	1.92877e-05	9.18539e-06	0	8.86623e-06	14	10	8.33333	9	12.6667	28	26	0.0001742	0.000126002	0.000147792	0.00017512	0.000197169	0.000322443	0.000320931	5.66667	4.33333	1.66667	0.333333	2	1	1.33333
Otu000204	18.6667	18.3333	30.3333	19.6667	21	19	22.6667	0.000219154	0.000239453	0.000387068	0.000354657	0.000350401	0.000353348	0.000389687	4.33333	4.66667	10.3333	8	13.6667	34.3333	23.6667	5.85504e-05	7.93075e-05	0.000190324	0.000115726	0.000188301	0.000405751	0.000314751	3.66667	4.66667	1	1	1.33333	5	3.33333	4.56238e-05	5.88008e-05	1.7735e-05	1.94578e-05	2.07546e-05	5.75791e-05	4.1145e-05	21	13	2	3.66667	5.66667	18	10.6667
Otu000205	14.3333	7	8.66667	4.66667	2.33333	1.33333	1.33333	0.000168279	9.14276e-05	0.000110591	8.41559e-05	3.89334e-05	2.47964e-05	2.29228e-05	0.333333	0.333333	0	0	0.333333	0.666667	0.666667	4.50388e-06	5.66482e-06	0	0	4.5927e-06	7.87867e-06	8.86623e-06	2.66667	0.333333	1.66667	0.333333	1.33333	1.66667	0.666667	3.3181e-05	4.20006e-06	2.95583e-05	6.48593e-06	2.07546e-05	1.9193e-05	8.229e-06	11.3333	5.33333	2.66667	1.33333	1.66667	1	0.333333
Otu000206	35	24	22.3333	15.6667	13	11	11	0.000410914	0.000313466	0.000284984	0.000282523	0.000216915	0.00020457	0.000189113	9	7.33333	7.33333	12.6667	18.6667	23	24.6667	0.000121605	0.000124626	0.000135069	0.000183233	0.000257191	0.000271814	0.000328051	3.66667	0.333333	0.666667	0	0	0	0	4.56238e-05	4.20006e-06	1.18233e-05	0	0	0	0	41	16.6667	11	7.33333	9	7	5
Otu000207	18	15	33.6667	26.6667	35.3333	26.3333	29.3333	0.000211327	0.000195916	0.000429603	0.000480891	0.000589564	0.000489728	0.000504301	4.33333	1.33333	6	8.66667	19	24	11	5.85504e-05	2.26593e-05	0.000110511	0.00012537	0.000261784	0.000283632	0.000146293	3.66667	2.33333	1.33333	1	0	0.333333	0.666667	4.56238e-05	2.94004e-05	2.36467e-05	1.94578e-05	0	3.83861e-06	8.229e-06	19.3333	4.33333	5	2	3.33333	9.66667	3.33333
Otu000208	4	2.33333	1.33333	0.333333	1	0.333333	0	4.69616e-05	3.04759e-05	1.7014e-05	6.01113e-06	1.66858e-05	6.19909e-06	0	7.33333	1.66667	2	5.66667	2	9.66667	4.33333	9.90853e-05	2.83241e-05	3.68369e-05	8.19727e-05	2.75562e-05	0.000114241	5.76305e-05	14	3.66667	2.33333	6	6.33333	19.6667	12.6667	0.0001742	4.62006e-05	4.13817e-05	0.000116747	9.85845e-05	0.000226478	0.000156351	10.3333	5	2	2	1.33333	0.666667	0.333333
Otu000209	26.6667	19	10	4	3.33333	6.66667	2.33333	0.000313077	0.000248161	0.000127605	7.21336e-05	5.56192e-05	0.000123982	4.01148e-05	3.33333	3.33333	2.66667	3	1.33333	1.66667	3	4.50388e-05	5.66482e-05	4.91159e-05	4.33973e-05	1.83708e-05	1.96967e-05	3.9898e-05	15.3333	9.33333	6	6.66667	6.66667	15.3333	13.6667	0.000190791	0.000117602	0.00010641	0.000129719	0.000103773	0.000176576	0.000168694	20	13.3333	6	9	3.33333	7.33333	9.33333
Otu000210	8	12	39.3333	41	63.6667	51.6667	56.6667	9.39232e-05	0.000156733	0.000501912	0.000739369	0.00106233	0.000960859	0.000974218	0	0	0	2.66667	3	3	2.33333	0	0	0	3.85754e-05	4.13343e-05	3.5454e-05	3.10318e-05	0	0.333333	0	0.333333	0.666667	0.333333	0.333333	0	4.20006e-06	0	6.48593e-06	1.03773e-05	3.83861e-06	4.1145e-06	9.33333	6	3.66667	2.33333	4.33333	13	4.33333
Otu000211	20.3333	17.3333	13.6667	3.66667	4.33333	4	0.666667	0.000238721	0.000226392	0.000174393	6.61225e-05	7.2305e-05	7.43891e-05	1.14614e-05	8.33333	5.33333	8	18	23.6667	43	58	0.000112597	9.06372e-05	0.000147348	0.000260384	0.000326081	0.000508174	0.000771362	4	6.33333	3.66667	2.33333	4.66667	6.33333	5	4.97715e-05	7.98011e-05	6.50283e-05	4.54015e-05	7.26412e-05	7.29336e-05	6.17175e-05	25.6667	10.6667	5.33333	1.33333	1	1	0.666667
Otu000212	30.6667	13	4.66667	1	0	0.666667	0.666667	0.000360039	0.000169794	5.95489e-05	1.80334e-05	0	1.23982e-05	1.14614e-05	22	11.6667	18.3333	9.33333	4.66667	6.66667	8.66667	0.000297256	0.000198269	0.000337672	0.000135014	6.42978e-05	7.87867e-05	0.000115261	11.3333	9.66667	10	4.66667	9	18	12	0.000141019	0.000121802	0.00017735	9.0803e-05	0.000140094	0.000207285	0.000148122	33	27.6667	12	4	0.333333	2.66667	0.666667
Otu000213	0	0	0	0	0	0	0.333333	0	0	0	0	0	0	5.73069e-06	0	0	0	0.333333	0	0	0	0	0	0	4.82193e-06	0	0	0	0	0	0.333333	0	0	0	0.333333	0	0	5.91167e-06	0	0	0	4.1145e-06	0.333333	0	0	0	0	0	0
Otu000214	0	0	0.333333	0.333333	0	0	0	0	0	4.25349e-06	6.01113e-06	0	0	0	0.333333	1	2.33333	2.66667	2.66667	4.33333	3.66667	4.50388e-06	1.69945e-05	4.29764e-05	3.85754e-05	3.67416e-05	5.12113e-05	4.87643e-05	0.333333	0.333333	0	0	0.333333	0	0	4.14762e-06	4.20006e-06	0	0	5.18866e-06	0	0	0.333333	0	0	0	0.666667	0.333333	0.333333
Otu000215	43.6667	22	10	5.33333	7	4.66667	1	0.000512664	0.000287344	0.000127605	9.61781e-05	0.0001168	8.67873e-05	1.71921e-05	15.3333	9.66667	11	14.6667	18	16.6667	9	0.000207178	0.00016428	0.000202603	0.000212165	0.000248006	0.000196967	0.000119694	12	9.66667	4	2	2	5.66667	2	0.000149314	0.000121802	7.094e-05	3.89156e-05	3.1132e-05	6.52564e-05	2.4687e-05	37.3333	25	9	5.66667	3.33333	3.66667	1.33333
Otu000216	0	0	0	0.333333	0.666667	0	0	0	0	0	6.01113e-06	1.11238e-05	0	0	4	3.33333	2.33333	1.66667	2.66667	4	0.666667	5.40465e-05	5.66482e-05	4.29764e-05	2.41096e-05	3.67416e-05	4.7272e-05	8.86623e-06	1	0.333333	1.33333	1.33333	0.333333	0	1	1.24429e-05	4.20006e-06	2.36467e-05	2.59437e-05	5.18866e-06	0	1.23435e-05	1.33333	2.66667	1.66667	0.333333	2	4.33333	2
Otu000217	13	6.66667	8.33333	2	2.33333	5	3.33333	0.000152625	8.70739e-05	0.000106337	3.60668e-05	3.89334e-05	9.29863e-05	5.73069e-05	19	10.6667	7.33333	23.6667	20.3333	18.6667	11.3333	0.000256721	0.000181274	0.000135069	0.000342357	0.000280154	0.000220603	0.000150726	20.3333	15.3333	14.3333	10.3333	13	19.3333	17	0.000253005	0.000193203	0.000254202	0.000201064	0.000202358	0.000222639	0.000209839	18.3333	8	4.33333	4.66667	3.66667	9	5
Otu000218	0	0.333333	0.333333	0	0	0	0	0	4.35369e-06	4.25349e-06	0	0	0	0	0	0	0	0	0.333333	0	0.333333	0	0	0	0	4.5927e-06	0	4.43312e-06	0	0	0	0	0	0	0	0	0	0	0	0	0	0	0	0.333333	0	0	0	0	0
Otu000219	0	0	0.333333	0	0.333333	0	0	0	0	4.25349e-06	0	5.56192e-06	0	0	0	0	0	0	0	0	0	0	0	0	0	0	0	0	0	0	0	0	0	0	0.333333	0	0	0	0	0	0	4.1145e-06	0	0	0.333333	0	0.333333	0.333333	0
Otu000220	10	8	1.66667	1.66667	0.666667	2.33333	1.66667	0.000117404	0.000104489	2.12675e-05	3.00557e-05	1.11238e-05	4.33936e-05	2.86535e-05	2.33333	0.333333	0.333333	0.333333	0	0	0	3.15271e-05	5.66482e-06	6.13949e-06	4.82193e-06	0	0	0	1.66667	3.66667	1.66667	4.66667	3.33333	5.33333	2.33333	2.07381e-05	4.62006e-05	2.95583e-05	9.0803e-05	5.18866e-05	6.14178e-05	2.88015e-05	9.33333	10	7	3	0.666667	1.66667	1
Otu000221	1	1.33333	0	0.333333	0	0	0	1.17404e-05	1.74148e-05	0	6.01113e-06	0	0	0	0	0	0	0	0.333333	0	0	0	0	0	0	4.5927e-06	0	0	0.333333	0	0	0.333333	0.333333	0	0	4.14762e-06	0	0	6.48593e-06	5.18866e-06	0	0	0.666667	0	0	0	0.333333	0	0
Otu000222	70.6667	36	10.3333	2.66667	4.33333	1.66667	0	0.000829655	0.000470199	0.000131858	4.80891e-05	7.2305e-05	3.09954e-05	0	25.6667	26.6667	33	21.3333	8	5.33333	5.33333	0.000346798	0.000453186	0.000607809	0.000308603	0.000110225	6.30293e-05	7.09298e-05	1.33333	1.33333	0.333333	0.333333	0	0.333333	0	1.65905e-05	1.68002e-05	5.91167e-06	6.48593e-06	0	3.83861e-06	0	37	4.66667	2.66667	0.333333	0.333333	0	0
Otu000223	6	1.33333	2.66667	1.66667	0.333333	2	1.33333	7.04424e-05	1.74148e-05	3.40279e-05	3.00557e-05	5.56192e-06	3.71945e-05	2.29228e-05	1.66667	1.33333	3.66667	12	22.3333	90	139.667	2.25194e-05	2.26593e-05	6.75344e-05	0.000173589	0.000307711	0.00106362	0.00185748	0.666667	0	0	0	0	0	0	8.29524e-06	0	0	0	0	0	0	5	1.33333	0.333333	0.333333	1.33333	2.33333	0.333333
Otu000224	12.3333	11	3.66667	5	3.33333	3.66667	1	0.000144798	0.000143672	4.67884e-05	9.0167e-05	5.56192e-05	6.819e-05	1.71921e-05	0	0.666667	1	1	0.333333	0.333333	1	0	1.13296e-05	1.84185e-05	1.44658e-05	4.5927e-06	3.93933e-06	1.32993e-05	32.3333	23.3333	20	22.6667	27.6667	33	27.6667	0.000402319	0.000294004	0.0003547	0.000441043	0.000430659	0.000380022	0.000341503	21.3333	11	9.66667	10.6667	7	4.33333	7
Otu000225	30	12.6667	11	4	5.66667	5	1.33333	0.000352212	0.00016544	0.000140365	7.21336e-05	9.45527e-05	9.29863e-05	2.29228e-05	16.3333	8	7.66667	13.3333	13.3333	12.6667	7	0.00022069	0.000135956	0.000141208	0.000192877	0.000183708	0.000149695	9.30954e-05	11	13	11.3333	6.33333	13.6667	14	11.6667	0.000136872	0.000163802	0.000200997	0.000123233	0.000212735	0.000161222	0.000144007	36	15.3333	7	8	2	3.66667	3.33333
Otu000226	16.3333	13.3333	12.3333	4.66667	3.33333	2.33333	1.66667	0.00019176	0.000174148	0.000157379	8.41559e-05	5.56192e-05	4.33936e-05	2.86535e-05	2.66667	3	5	12.3333	12	23.3333	9.33333	3.6031e-05	5.09834e-05	9.20923e-05	0.000178411	0.000165337	0.000275753	0.000124127	5.66667	2	3.33333	2	2	3.66667	4.33333	7.05096e-05	2.52003e-05	5.91167e-05	3.89156e-05	3.1132e-05	4.22247e-05	5.34885e-05	15.3333	9	3	2.66667	10.6667	8	13.6667
Otu000227	0	0	0	0.333333	0	0	0	0	0	0	6.01113e-06	0	0	0	0	0	0	0	0	0	0.666667	0	0	0	0	0	0	8.86623e-06	0.333333	0	0	0	0.333333	0	0	4.14762e-06	0	0	0	5.18866e-06	0	0	0.333333	0	0	0	0	0	0
Otu000228	22	22	36.6667	24.3333	25.6667	13.6667	19.6667	0.000258289	0.000287344	0.000467884	0.000438813	0.000428268	0.000254163	0.000338111	4	2.33333	4	9	6.33333	10.6667	11.6667	5.40465e-05	3.96538e-05	7.36739e-05	0.000130192	8.72612e-05	0.000126059	0.000155159	3.33333	3.33333	1.66667	1	1	3	2.66667	4.14762e-05	4.20006e-05	2.95583e-05	1.94578e-05	1.5566e-05	3.45475e-05	3.2916e-05	28.6667	5.33333	5.33333	3	5.33333	8.66667	3.66667
Otu000229	0.333333	1	0.666667	2	0.666667	4.66667	0.666667	3.91347e-06	1.30611e-05	8.50698e-06	3.60668e-05	1.11238e-05	8.67873e-05	1.14614e-05	0	0	0.333333	0	0	0.333333	0	0	0	6.13949e-06	0	0	3.93933e-06	0	0.333333	0.666667	0	0	0	0	0.333333	4.14762e-06	8.40011e-06	0	0	0	0	4.1145e-06	0.666667	0	0.666667	0.333333	0	0	0
Otu000230	16	10	3.66667	4	3.66667	4.66667	2	0.000187846	0.000130611	4.67884e-05	7.21336e-05	6.11811e-05	8.67873e-05	3.43842e-05	10.3333	9.33333	6.66667	11.6667	15	21	13.3333	0.00013962	0.000158615	0.00012279	0.000168767	0.000206671	0.000248178	0.000177325	12.3333	17.6667	6	8.66667	8.33333	17.6667	20.6667	0.000153462	0.000222603	0.00010641	0.000168634	0.000129716	0.000203446	0.000255099	26	14.3333	8.33333	4.33333	5.33333	9	8.33333
Otu000231	17.3333	14.6667	36.6667	15.6667	9.33333	19.3333	13.6667	0.0002035	0.000191563	0.000467884	0.000282523	0.000155734	0.000359547	0.000234958	2	4.33333	9.33333	14.3333	19	29	16.3333	2.70233e-05	7.36427e-05	0.000171906	0.000207343	0.000261784	0.000342722	0.000217223	3.33333	2.66667	0.333333	1.66667	0.666667	1.66667	1	4.14762e-05	3.36005e-05	5.91167e-06	3.24296e-05	1.03773e-05	1.9193e-05	1.23435e-05	16.6667	10.6667	4.66667	5.66667	4.66667	9	2
Otu000232	0	0	0	0	0	0.666667	0	0	0	0	0	0	1.23982e-05	0	0	0.333333	0	0	0	0.333333	0.333333	0	5.66482e-06	0	0	0	3.93933e-06	4.43312e-06	0.666667	0.333333	0	0	0	0	1	8.29524e-06	4.20006e-06	0	0	0	0	1.23435e-05	0	0.666667	0	0	0	0	0
Otu000233	61	36.6667	23	6	6	0.333333	5	0.000716164	0.000478906	0.000293491	0.0001082	0.000100115	6.19909e-06	8.59604e-05	10.3333	7.66667	10.3333	4.66667	6.33333	11.6667	10.3333	0.00013962	0.000130291	0.000190324	6.7507e-05	8.72612e-05	0.000137877	0.000137427	0.666667	0.333333	0	0.333333	0.333333	0	0	8.29524e-06	4.20006e-06	0	6.48593e-06	5.18866e-06	0	0	43.6667	16.3333	5.33333	3	0.333333	2.33333	2.33333
Otu000234	23	19	13.3333	9.66667	6.33333	4.66667	5	0.000270029	0.000248161	0.00017014	0.000174323	0.000105676	8.67873e-05	8.59604e-05	1	0.666667	2.66667	3	5	6.66667	5.33333	1.35116e-05	1.13296e-05	4.91159e-05	4.33973e-05	6.88905e-05	7.87867e-05	7.09298e-05	8.33333	6.33333	4	4	6.33333	8	7.33333	0.000103691	7.98011e-05	7.094e-05	7.78311e-05	9.85845e-05	9.21266e-05	9.0519e-05	25	11.6667	11.6667	10.3333	12	12.3333	19
Otu000235	0	0	0	0	0	0	0	0	0	0	0	0	0	0	0	0	0	0	0.333333	0	0	0	0	0	0	4.5927e-06	0	0	0	0	0	0	0	0	0	0	0	0	0	0	0	0	0	0	0.333333	0	0	0	0
Otu000236	12.6667	13.3333	16.6667	13.6667	5.33333	6	3.33333	0.000148712	0.000174148	0.000212675	0.000246456	8.89907e-05	0.000111584	5.73069e-05	3	2	4	6	9.66667	8.33333	9.66667	4.05349e-05	3.39889e-05	7.36739e-05	8.67947e-05	0.000133188	9.84834e-05	0.00012856	6.66667	4.66667	3	4	4	4.33333	3.33333	8.29524e-05	5.88008e-05	5.3205e-05	7.78311e-05	6.22639e-05	4.99019e-05	4.1145e-05	15.6667	9.33333	9	8	14	15.6667	21.3333
Otu000237	5	6	22.6667	19.3333	49.3333	63	74.3333	5.8702e-05	7.83665e-05	0.000289237	0.000348646	0.000823164	0.00117163	0.00127794	0	0	0.666667	0.333333	2.33333	5.33333	1	0	0	1.2279e-05	4.82193e-06	3.21489e-05	6.30293e-05	1.32993e-05	0	0	0	0	0.333333	0.333333	0.333333	0	0	0	0	5.18866e-06	3.83861e-06	4.1145e-06	2.66667	3.33333	2	2	2.33333	8.66667	5.66667
Otu000238	5.66667	5	22	19	20	26.6667	18.6667	6.65289e-05	6.53054e-05	0.00028073	0.000342635	0.000333715	0.000495927	0.000320919	5	2	4.66667	14.3333	20.6667	24.3333	18	6.75581e-05	3.39889e-05	8.59528e-05	0.000207343	0.000284747	0.000287571	0.000239388	2.33333	3.33333	1.66667	1	4	5.66667	4.66667	2.90334e-05	4.20006e-05	2.95583e-05	1.94578e-05	6.22639e-05	6.52564e-05	5.7603e-05	8.33333	1.66667	4	2.66667	7.66667	8.33333	13.6667
Otu000239	34.6667	25.3333	15.6667	4.66667	2	1	1.66667	0.000407	0.000330881	0.000199914	8.41559e-05	3.33715e-05	1.85973e-05	2.86535e-05	6.66667	5	12	5	9.66667	16.3333	20	9.00775e-05	8.49724e-05	0.000221022	7.23289e-05	0.000133188	0.000193027	0.000265987	9.66667	4.66667	0.333333	2.66667	1.66667	8.33333	2.33333	0.000120281	5.88008e-05	5.91167e-06	5.18874e-05	2.59433e-05	9.59652e-05	2.88015e-05	39.3333	13	7.33333	2.66667	4	5.66667	9.33333
Otu000240	22.3333	22	26.6667	8.33333	15	6	7	0.000262202	0.000287344	0.000340279	0.000150278	0.000250286	0.000111584	0.000120345	4	7	13	12	10.3333	16.3333	8.33333	5.40465e-05	0.000118961	0.00023944	0.000173589	0.000142374	0.000193027	0.000110828	5	3	5.33333	2.66667	4.33333	4.66667	6.33333	6.22143e-05	3.78005e-05	9.45867e-05	5.18874e-05	6.74526e-05	5.37405e-05	7.81755e-05	21.6667	15	8	6	5.66667	2	3
Otu000241	19.6667	14	7	5.33333	4	3	3.33333	0.000230894	0.000182855	8.93233e-05	9.61781e-05	6.67431e-05	5.57918e-05	5.73069e-05	0	0.666667	0.666667	0.666667	0.666667	0.666667	0.666667	0	1.13296e-05	1.2279e-05	9.64385e-06	9.18539e-06	7.87867e-06	8.86623e-06	10	6.33333	5	5.33333	10.6667	14	12	0.000124429	7.98011e-05	8.8675e-05	0.000103775	0.000166037	0.000161222	0.000148122	15.6667	15.6667	15.6667	7	5.33333	7.66667	10
Otu000242	0.333333	0.666667	1.33333	0	0	0	0.333333	3.91347e-06	8.70739e-06	1.7014e-05	0	0	0	5.73069e-06	1.33333	0.333333	0	5.66667	10	23.6667	18.6667	1.80155e-05	5.66482e-06	0	8.19727e-05	0.000137781	0.000279693	0.000248254	0	0	0	0	0	0	0	0	0	0	0	0	0	0	0.666667	0	0	0	0	0.666667	0.666667
Otu000243	0.666667	0	0	0	0.333333	0	0	7.82693e-06	0	0	0	5.56192e-06	0	0	0.333333	0	0	0	0	0	0	4.50388e-06	0	0	0	0	0	0	0.333333	0.333333	0	0	0.333333	0	0	4.14762e-06	4.20006e-06	0	0	5.18866e-06	0	0	0	0	0	0	0	0.333333	0
Otu000244	6	7	2	1	0.666667	1	0	7.04424e-05	9.14276e-05	2.55209e-05	1.80334e-05	1.11238e-05	1.85973e-05	0	1.33333	0.333333	2.33333	0.333333	1.33333	1	1.66667	1.80155e-05	5.66482e-06	4.29764e-05	4.82193e-06	1.83708e-05	1.1818e-05	2.21656e-05	1.66667	0	1	0.333333	0	0.666667	0.333333	2.07381e-05	0	1.7735e-05	6.48593e-06	0	7.67722e-06	4.1145e-06	3	3.66667	2	0.333333	0.333333	1	0
Otu000245	0	0	0	0	0	0	0	0	0	0	0	0	0	0	0	0	0	0	0	0.333333	0	0	0	0	0	0	3.93933e-06	0	20	10.3333	11.3333	6	9	13.3333	10.3333	0.000248857	0.000130202	0.000200997	0.000116747	0.000140094	0.000153544	0.000127549	5.33333	9.66667	8.66667	11.3333	34.6667	54.3333	60.3333
Otu000246	18.6667	20.6667	7.66667	6	4.33333	1	0.666667	0.000219154	0.000269929	9.78303e-05	0.0001082	7.2305e-05	1.85973e-05	1.14614e-05	0.333333	0.666667	0.666667	0.666667	0.333333	0.666667	0	4.50388e-06	1.13296e-05	1.2279e-05	9.64385e-06	4.5927e-06	7.87867e-06	0	1	0	0	0	1	0.666667	1	1.24429e-05	0	0	0	1.5566e-05	7.67722e-06	1.23435e-05	17.6667	20.3333	27.6667	30	32.6667	36.6667	29.6667
Otu000247	6.33333	7.33333	5.66667	5.66667	3.66667	2.66667	0.333333	7.43558e-05	9.57813e-05	7.23093e-05	0.000102189	6.11811e-05	4.95927e-05	5.73069e-06	1.66667	2	3.33333	4.66667	9	7	8.66667	2.25194e-05	3.39889e-05	6.13949e-05	6.7507e-05	0.000124003	8.2726e-05	0.000115261	3.33333	0.333333	1.33333	1	1.33333	3.33333	2	4.14762e-05	4.20006e-06	2.36467e-05	1.94578e-05	2.07546e-05	3.83861e-05	2.4687e-05	8.66667	2	2	2.33333	2.33333	3.33333	4
Otu000248	23.6667	23.3333	14.3333	10.6667	7	3.66667	8.33333	0.000277856	0.000304759	0.0001829	0.000192356	0.0001168	6.819e-05	0.000143267	2.66667	1.33333	1.66667	8	9	13.3333	24.6667	3.6031e-05	2.26593e-05	3.06974e-05	0.000115726	0.000124003	0.000157573	0.000328051	3	2	0.333333	0.333333	0.666667	2	0.333333	3.73286e-05	2.52003e-05	5.91167e-06	6.48593e-06	1.03773e-05	2.30317e-05	4.1145e-06	20	4	4.66667	1	3.66667	4.66667	2.66667
Otu000249	0	0	0	0	0	0	0	0	0	0	0	0	0	0	0.333333	0	0	0	0	0	0	4.50388e-06	0	0	0	0	0	0	0	0.333333	0	0	0	0	0	0	4.20006e-06	0	0	0	0	0	0	0	0	0	0	0	0
Otu000250	0	0.333333	0	0	0	0	0	0	4.35369e-06	0	0	0	0	0	0	0	0	0	0.333333	0.333333	0.333333	0	0	0	0	4.5927e-06	3.93933e-06	4.43312e-06	0.333333	0	0	0	0	0	0	4.14762e-06	0	0	0	0	0	0	0	0	0	0	0	0	0
Otu000251	0	0	0	0	0	0	0	0	0	0	0	0	0	0	0	0	0	0	0	0	0	0	0	0	0	0	0	0	0	0	0	0	0	0	0	0	0	0	0	0	0	0	0	0	0	0	0	0	0.333333
Otu000252	23.6667	16.6667	27.6667	18	12.3333	5.66667	5.33333	0.000277856	0.000217685	0.00035304	0.000324601	0.000205791	0.000105385	9.16911e-05	3	4	5	8.33333	14	16	12	4.05349e-05	6.79779e-05	9.20923e-05	0.000120548	0.000192893	0.000189088	0.000159592	2.33333	0	1	0	0	0.666667	0	2.90334e-05	0	1.7735e-05	0	0	7.67722e-06	0	30.3333	12.6667	6.33333	4	5.66667	17	8
Otu000253	14.3333	8.66667	2	3	3	1	1.66667	0.000168279	0.000113196	2.55209e-05	5.41002e-05	5.00573e-05	1.85973e-05	2.86535e-05	9.33333	5.66667	5.33333	9.66667	12.3333	21.6667	15	0.000126109	9.6302e-05	9.82318e-05	0.000139836	0.00016993	0.000256057	0.00019949	10	11.3333	4.33333	5.66667	9	18	20	0.000124429	0.000142802	7.68517e-05	0.000110261	0.000140094	0.000207285	0.00024687	12	11.6667	9	5.33333	3.33333	2	5.66667
Otu000254	0	0	0	0	0	0	0	0	0	0	0	0	0	0	0	0	0	0	0	0	0	0	0	0	0	0	0	0	0.333333	0	0.333333	0	0	0	0.333333	4.14762e-06	0	5.91167e-06	0	0	0	4.1145e-06	0	0	0	0	0	0.666667	0
Otu000255	13.6667	16	20	10.3333	16.3333	26	14.3333	0.000160452	0.000208977	0.000255209	0.000186345	0.000272534	0.000483529	0.00024642	1.66667	4.33333	7	10	12.3333	18.6667	17.3333	2.25194e-05	7.36427e-05	0.000128929	0.000144658	0.00016993	0.000220603	0.000230522	3.33333	3.66667	2.33333	2.66667	3.33333	3	3	4.14762e-05	4.62006e-05	4.13817e-05	5.18874e-05	5.18866e-05	3.45475e-05	3.70305e-05	10.6667	7.66667	3.33333	4.33333	7	7	5
Otu000256	3.66667	1	10	9	4	6	10	4.30481e-05	1.30611e-05	0.000127605	0.000162301	6.67431e-05	0.000111584	0.000171921	0	1.33333	0.333333	15.3333	17.3333	58.6667	34	0	2.26593e-05	6.13949e-06	0.000221809	0.00023882	0.000693323	0.000452178	0	0.333333	0.333333	0.333333	0	0.666667	1.33333	0	4.20006e-06	5.91167e-06	6.48593e-06	0	7.67722e-06	1.6458e-05	1.66667	3.33333	3.33333	3.66667	13.6667	21.3333	32
Otu000257	5.33333	2.66667	0	0.666667	1.33333	0	0.333333	6.26154e-05	3.48296e-05	0	1.20223e-05	2.22477e-05	0	5.73069e-06	0.666667	0.666667	0.666667	1.33333	0.333333	0.666667	0	9.00775e-06	1.13296e-05	1.2279e-05	1.92877e-05	4.5927e-06	7.87867e-06	0	1.66667	0.333333	1.66667	0	1	0	0	2.07381e-05	4.20006e-06	2.95583e-05	0	1.5566e-05	0	0	1.66667	5	0.666667	0.666667	1	0.333333	0
Otu000258	0.333333	0	0	0	0	0	0	3.91347e-06	0	0	0	0	0	0	0	0	0	0	0.333333	0	0	0	0	0	0	4.5927e-06	0	0	0	0	0.333333	0	0.333333	0	0	0	0	5.91167e-06	0	5.18866e-06	0	0	0	0.333333	0	0	0	0.333333	0
Otu000259	0	0.333333	0	0	0	0	0	0	4.35369e-06	0	0	0	0	0	1	0.333333	0	0	0	0	0	1.35116e-05	5.66482e-06	0	0	0	0	0	0.333333	0	0	0	0	0	0.333333	4.14762e-06	0	0	0	0	0	4.1145e-06	0	0.666667	0	0.333333	0	0	0
Otu000260	0	0	0	0.333333	0.333333	0	0.666667	0	0	0	6.01113e-06	5.56192e-06	0	1.14614e-05	0.666667	0	0	0	0	0	0.333333	9.00775e-06	0	0	0	0	0	4.43312e-06	0	0	0	0	1	0.333333	0.333333	0	0	0	0	1.5566e-05	3.83861e-06	4.1145e-06	0	0	0	0	0	0.333333	1.33333
Otu000261	33.6667	24	7	2.66667	1	3.66667	1	0.00039526	0.000313466	8.93233e-05	4.80891e-05	1.66858e-05	6.819e-05	1.71921e-05	10	12.3333	10.6667	4	2	5	2.66667	0.000135116	0.000209598	0.000196464	5.78631e-05	2.75562e-05	5.909e-05	3.54649e-05	11.6667	10.3333	3.33333	2	1.66667	4	8	0.000145167	0.000130202	5.91167e-05	3.89156e-05	2.59433e-05	4.60633e-05	9.8748e-05	39	17	5.66667	2	1.66667	2.33333	1.66667
Otu000262	16	10.6667	8	6.33333	4.66667	9.66667	8.66667	0.000187846	0.000139318	0.000102084	0.000114212	7.78669e-05	0.000179774	0.000148998	0.333333	3	3.33333	1.66667	0.666667	1.66667	3.66667	4.50388e-06	5.09834e-05	6.13949e-05	2.41096e-05	9.18539e-06	1.96967e-05	4.87643e-05	2.33333	2.33333	0.666667	1	0	1.66667	3.33333	2.90334e-05	2.94004e-05	1.18233e-05	1.94578e-05	0	1.9193e-05	4.1145e-05	12.6667	5.33333	3.33333	5.33333	5	8	7.66667
Otu000263	9.33333	2.33333	1	2	0.666667	0.666667	2.33333	0.000109577	3.04759e-05	1.27605e-05	3.60668e-05	1.11238e-05	1.23982e-05	4.01148e-05	21.6667	20.3333	18.3333	29	38	42.3333	29.6667	0.000292752	0.000345554	0.000337672	0.000419508	0.000523567	0.000500295	0.000394547	2.66667	0.333333	0.333333	0.333333	0	0	0	3.3181e-05	4.20006e-06	5.91167e-06	6.48593e-06	0	0	0	9.33333	3.66667	4	1.33333	1.66667	1.66667	2.33333
Otu000264	5	8.33333	44.6667	41.6667	50	32.3333	28.3333	5.8702e-05	0.000108842	0.000569968	0.000751392	0.000834288	0.000601312	0.000487109	0	0	1.66667	1.33333	2.66667	3	2.66667	0	0	3.06974e-05	1.92877e-05	3.67416e-05	3.5454e-05	3.54649e-05	0	0.666667	0.666667	0	0	1	0.666667	0	8.40011e-06	1.18233e-05	0	0	1.15158e-05	8.229e-06	5.66667	2.33333	2.66667	2.66667	2	2	2
Otu000265	0	0.333333	0	0	0	0	0	0	4.35369e-06	0	0	0	0	0	0	0	0	0	0	0	0.666667	0	0	0	0	0	0	8.86623e-06	0	0	0	0	0	0	0	0	0	0	0	0	0	0	0	0	0	0	0	0	0
Otu000266	0	0	0.333333	0	0	0	0	0	0	4.25349e-06	0	0	0	0	2	0	0	0	0	0.333333	0	2.70233e-05	0	0	0	0	3.93933e-06	0	0	0	0	0.333333	0.333333	0	0	0	0	0	6.48593e-06	5.18866e-06	0	0	0	0	0	0	0	0	0
Otu000267	7.66667	12	14.3333	6	9	7.33333	4.33333	9.00097e-05	0.000156733	0.0001829	0.0001082	0.000150172	0.00013638	7.4499e-05	1.66667	3.33333	6.33333	7	7	10	11	2.25194e-05	5.66482e-05	0.00011665	0.00010126	9.64466e-05	0.00011818	0.000146293	2.33333	2	0	1	0.333333	1.66667	1.33333	2.90334e-05	2.52003e-05	0	1.94578e-05	5.18866e-06	1.9193e-05	1.6458e-05	12	4.66667	4.66667	1.33333	2	3.33333	0.666667
Otu000268	9.33333	17	22	10.3333	18.3333	22	19.3333	0.000109577	0.000222038	0.00028073	0.000186345	0.000305906	0.00040914	0.00033238	1	0	3	3.66667	4	5	7	1.35116e-05	0	5.52554e-05	5.30412e-05	5.51124e-05	5.909e-05	9.30954e-05	2.33333	3.33333	2	1.33333	2.66667	4	3	2.90334e-05	4.20006e-05	3.547e-05	2.59437e-05	4.15093e-05	4.60633e-05	3.70305e-05	11.3333	9	10.3333	9.33333	5	8.66667	16
Otu000269	1.66667	2	2.33333	1.33333	0.666667	2.33333	0.666667	1.95673e-05	2.61222e-05	2.97744e-05	2.40445e-05	1.11238e-05	4.33936e-05	1.14614e-05	0.333333	0.333333	0	0	0	0.333333	0	4.50388e-06	5.66482e-06	0	0	0	3.93933e-06	0	1	1	0	0	0.666667	0.333333	1.33333	1.24429e-05	1.26002e-05	0	0	1.03773e-05	3.83861e-06	1.6458e-05	0	0.333333	0	0.333333	0	0.333333	0.333333
Otu000270	6	6	5	2.33333	0	1	0.666667	7.04424e-05	7.83665e-05	6.38024e-05	4.20779e-05	0	1.85973e-05	1.14614e-05	1.66667	0.666667	0.666667	1.66667	2.66667	2.33333	3.66667	2.25194e-05	1.13296e-05	1.2279e-05	2.41096e-05	3.67416e-05	2.75753e-05	4.87643e-05	2.66667	2	0.333333	0.333333	0.666667	2	2	3.3181e-05	2.52003e-05	5.91167e-06	6.48593e-06	1.03773e-05	2.30317e-05	2.4687e-05	9.66667	2.33333	1.66667	0.666667	1	2	1
Otu000271	3	3	0.666667	1.66667	0.333333	1	1.66667	3.52212e-05	3.91832e-05	8.50698e-06	3.00557e-05	5.56192e-06	1.85973e-05	2.86535e-05	3.33333	2.33333	4.33333	8.66667	6.33333	9.66667	6	4.50388e-05	3.96538e-05	7.98134e-05	0.00012537	8.72612e-05	0.000114241	7.97961e-05	4.33333	6.33333	8.33333	13.3333	22.6667	40.3333	51.3333	5.39191e-05	7.98011e-05	0.000147792	0.000259437	0.000352829	0.000464472	0.000633633	2	2.33333	2	3.33333	3.33333	5	10.3333
Otu000272	0	0	0	0	0	0	0	0	0	0	0	0	0	0	0.333333	0	0	0	0	0.333333	0.333333	4.50388e-06	0	0	0	0	3.93933e-06	4.43312e-06	0	0	0	0.333333	0	0.666667	0.333333	0	0	0	6.48593e-06	0	7.67722e-06	4.1145e-06	0	0.333333	0.333333	0	1	0	0
Otu000273	0	0	0	0	0	0	0	0	0	0	0	0	0	0	0	0	0	0	0	0	0	0	0	0	0	0	0	0	0	0	0	0	0.333333	0	0	0	0	0	0	5.18866e-06	0	0	0	0	0	0	0	0	0
Otu000274	9.33333	8.33333	8	7.33333	4.33333	5.66667	2.33333	0.000109577	0.000108842	0.000102084	0.000132245	7.2305e-05	0.000105385	4.01148e-05	1	0	1	1	3.66667	1.33333	3.33333	1.35116e-05	0	1.84185e-05	1.44658e-05	5.05197e-05	1.57573e-05	4.43312e-05	6.33333	2.66667	5.33333	5.33333	9.33333	15.6667	19.6667	7.88048e-05	3.36005e-05	9.45867e-05	0.000103775	0.000145282	0.000180415	0.000242755	12.3333	10	6	5.33333	16.3333	22	29.3333
Otu000276	0	0	0	0	0	0	0	0	0	0	0	0	0	0	0	0	0	0.666667	1.33333	0	0.333333	0	0	0	9.64385e-06	1.83708e-05	0	4.43312e-06	0.333333	0	0	0	0.333333	0.333333	0.333333	4.14762e-06	0	0	0	5.18866e-06	3.83861e-06	4.1145e-06	0	0	0	0	0	0	0
Otu000277	39.3333	19.6667	4	2.33333	5	2.66667	2.66667	0.000461789	0.000256868	5.10419e-05	4.20779e-05	8.34288e-05	4.95927e-05	4.58455e-05	2.66667	1	0.666667	1.66667	0.666667	0	1.33333	3.6031e-05	1.69945e-05	1.2279e-05	2.41096e-05	9.18539e-06	0	1.77325e-05	11.6667	6.33333	6.33333	5	5.66667	11.3333	10.3333	0.000145167	7.98011e-05	0.000112322	9.72889e-05	8.82072e-05	0.000130513	0.000127549	40.6667	19.3333	10	3.66667	1	1	0
Otu000278	11.3333	6.33333	1.33333	0.666667	1.66667	0.333333	1	0.000133058	8.27202e-05	1.7014e-05	1.20223e-05	2.78096e-05	6.19909e-06	1.71921e-05	11.6667	5.66667	6.66667	12	22.3333	34	45	0.000157636	9.6302e-05	0.00012279	0.000173589	0.000307711	0.000401812	0.000598471	1.33333	2.66667	2.66667	2	1.33333	2	1.66667	1.65905e-05	3.36005e-05	4.72933e-05	3.89156e-05	2.07546e-05	2.30317e-05	2.05725e-05	7.66667	5.33333	1.33333	0	0.666667	2	0.666667
Otu000279	9	9	7	5.66667	2	1.33333	3.66667	0.000105664	0.00011755	8.93233e-05	0.000102189	3.33715e-05	2.47964e-05	6.30376e-05	4	3	2.66667	7.33333	13.3333	8.33333	9.66667	5.40465e-05	5.09834e-05	4.91159e-05	0.000106082	0.000183708	9.84834e-05	0.00012856	8.66667	10.6667	5.33333	6.66667	11.3333	14	16	0.000107838	0.000134402	9.45867e-05	0.000129719	0.000176414	0.000161222	0.000197496	8.33333	5	6	6.33333	10.6667	12	6.33333
Otu000280	0	0.666667	0.333333	0	0.333333	0	0	0	8.70739e-06	4.25349e-06	0	5.56192e-06	0	0	0	0.333333	0	0	0.333333	0.333333	0.666667	0	5.66482e-06	0	0	4.5927e-06	3.93933e-06	8.86623e-06	0.666667	0.333333	0	0.333333	1	1	0.666667	8.29524e-06	4.20006e-06	0	6.48593e-06	1.5566e-05	1.15158e-05	8.229e-06	0	0	0.666667	0	0	0	0.333333
Otu000281	16.3333	9.66667	22.6667	15.6667	10.3333	17.3333	16.6667	0.00019176	0.000126257	0.000289237	0.000282523	0.00017242	0.000322353	0.000286535	3	2.66667	4.66667	10.6667	11	14	3	4.05349e-05	4.53186e-05	8.59528e-05	0.000154302	0.000151559	0.000165452	3.9898e-05	0	2.33333	1.33333	2.33333	2.33333	0	0	0	2.94004e-05	2.36467e-05	4.54015e-05	3.63206e-05	0	0	11	6.66667	4.66667	3.33333	5.33333	6.66667	5.66667
Otu000282	25.3333	15.6667	16	4.66667	3.66667	4.66667	3.66667	0.000297423	0.000204624	0.000204168	8.41559e-05	6.11811e-05	8.67873e-05	6.30376e-05	7.33333	4.66667	7.33333	7	1.66667	3	3.66667	9.90853e-05	7.93075e-05	0.000135069	0.00010126	2.29635e-05	3.5454e-05	4.87643e-05	4	4	1.33333	1.66667	2.33333	4	3.33333	4.97715e-05	5.04007e-05	2.36467e-05	3.24296e-05	3.63206e-05	4.60633e-05	4.1145e-05	24.3333	12.6667	3.66667	3.66667	2.66667	3.33333	0.666667
Otu000283	0.666667	0	0.333333	0.333333	0.333333	0	0.333333	7.82693e-06	0	4.25349e-06	6.01113e-06	5.56192e-06	0	5.73069e-06	0.333333	0.333333	1	5.66667	15	12.3333	20	4.50388e-06	5.66482e-06	1.84185e-05	8.19727e-05	0.000206671	0.000145755	0.000265987	0	0.333333	0	0	0	0	0.666667	0	4.20006e-06	0	0	0	0	8.229e-06	0.333333	0	0	0	0	0.333333	1
Otu000284	2.66667	5.66667	1.33333	0.333333	0.333333	0.333333	0	3.13077e-05	7.40128e-05	1.7014e-05	6.01113e-06	5.56192e-06	6.19909e-06	0	25.3333	16	13.6667	18	21.3333	29.3333	22	0.000342295	0.000271912	0.000251719	0.000260384	0.000293933	0.000346661	0.000292586	4	5.33333	1.66667	2.66667	1	9.66667	6.33333	4.97715e-05	6.72009e-05	2.95583e-05	5.18874e-05	1.5566e-05	0.00011132	7.81755e-05	7.66667	3.33333	3.66667	2	1.33333	3	3.33333
Otu000285	0	0	0.333333	0.333333	0	0	0	0	0	4.25349e-06	6.01113e-06	0	0	0	0	0	0	0	0	0	0.333333	0	0	0	0	0	0	4.43312e-06	0	0	0.333333	0	1	0	0	0	0	5.91167e-06	0	1.5566e-05	0	0	0	0	0	0	0	0	0
Otu000286	12.6667	16.6667	3.33333	0.333333	0	0.333333	0	0.000148712	0.000217685	4.25349e-05	6.01113e-06	0	6.19909e-06	0	9	18.3333	9	2.33333	0.333333	0.666667	2.66667	0.000121605	0.000311565	0.000165766	3.37535e-05	4.5927e-06	7.87867e-06	3.54649e-05	4.66667	3	0.333333	1.66667	1.33333	3	3	5.80667e-05	3.78005e-05	5.91167e-06	3.24296e-05	2.07546e-05	3.45475e-05	3.70305e-05	9.66667	12	18.3333	8.66667	0.666667	3.33333	2.66667
Otu000287	0.333333	0.333333	0	0	0.333333	0	0	3.91347e-06	4.35369e-06	0	0	5.56192e-06	0	0	0	0	0	0	0	0	0.666667	0	0	0	0	0	0	8.86623e-06	0	0.333333	0.333333	0	0	0.333333	0	0	4.20006e-06	5.91167e-06	0	0	3.83861e-06	0	0.333333	0	0	0	0	0	0
Otu000288	10	7.66667	9.33333	6	3.66667	1.66667	2	0.000117404	0.000100135	0.000119098	0.0001082	6.11811e-05	3.09954e-05	3.43842e-05	4	2	4.33333	10	10	13.6667	9.33333	5.40465e-05	3.39889e-05	7.98134e-05	0.000144658	0.000137781	0.000161513	0.000124127	14	9.33333	7.33333	4	3.33333	6	6	0.0001742	0.000117602	0.000130057	7.78311e-05	5.18866e-05	6.9095e-05	7.4061e-05	18.3333	8.33333	6	5.66667	8	11.3333	6.66667
Otu000289	7.33333	17.6667	7.33333	5	2.33333	3	2.66667	8.60962e-05	0.000230746	9.35768e-05	9.0167e-05	3.89334e-05	5.57918e-05	4.58455e-05	0.333333	0.666667	0	0.333333	0.333333	2.66667	0.666667	4.50388e-06	1.13296e-05	0	4.82193e-06	4.5927e-06	3.15147e-05	8.86623e-06	3.33333	6.33333	7.66667	4	4	10	8.33333	4.14762e-05	7.98011e-05	0.000135968	7.78311e-05	6.22639e-05	0.000115158	0.000102862	8	11.3333	9.66667	9.33333	10	18.6667	26.3333
Otu000290	9	6.33333	6.33333	0.666667	2	1.66667	0.666667	0.000105664	8.27202e-05	8.08163e-05	1.20223e-05	3.33715e-05	3.09954e-05	1.14614e-05	11.6667	5.33333	8	15	16	17	9.66667	0.000157636	9.06372e-05	0.000147348	0.000216987	0.000220449	0.000200906	0.00012856	12	5.66667	4.66667	3	4.33333	8.33333	8.66667	0.000149314	7.1401e-05	8.27634e-05	5.83733e-05	6.74526e-05	9.59652e-05	0.000106977	14.6667	5	2	4	5	10	9.66667
Otu000291	13.3333	12.3333	22.3333	15.6667	25	26.3333	18.3333	0.000156539	0.000161087	0.000284984	0.000282523	0.000417144	0.000489728	0.000315188	0	0	0.666667	1.33333	1	3	2.33333	0	0	1.2279e-05	1.92877e-05	1.37781e-05	3.5454e-05	3.10318e-05	1.66667	2	0.333333	2.66667	0.333333	1.66667	2	2.07381e-05	2.52003e-05	5.91167e-06	5.18874e-05	5.18866e-06	1.9193e-05	2.4687e-05	14.6667	4.66667	3.66667	2.66667	5	10.6667	11.6667
Otu000292	11	8.33333	14.6667	8	13	16	12	0.000129144	0.000108842	0.000187154	0.000144267	0.000216915	0.000297556	0.000206305	2.33333	2.66667	5.66667	8.33333	9.33333	12.6667	15.3333	3.15271e-05	4.53186e-05	0.000104371	0.000120548	0.000128596	0.000149695	0.000203923	4.33333	4.33333	3.66667	1	1	3.33333	2.33333	5.39191e-05	5.46007e-05	6.50283e-05	1.94578e-05	1.5566e-05	3.83861e-05	2.88015e-05	8.33333	2.66667	3	4.33333	5.33333	10.3333	9.66667
Otu000293	1	1	0.333333	0.666667	0.333333	0	0	1.17404e-05	1.30611e-05	4.25349e-06	1.20223e-05	5.56192e-06	0	0	3	1	1.33333	2.66667	3.66667	2.66667	0.666667	4.05349e-05	1.69945e-05	2.4558e-05	3.85754e-05	5.05197e-05	3.15147e-05	8.86623e-06	3.33333	3	3	3	3.33333	8.66667	4.33333	4.14762e-05	3.78005e-05	5.3205e-05	5.83733e-05	5.18866e-05	9.98038e-05	5.34885e-05	1.66667	2.66667	1.66667	2.66667	0.666667	2.66667	0.666667
Otu000294	8	3.66667	3.66667	2.33333	2.33333	2.33333	0.333333	9.39232e-05	4.78906e-05	4.67884e-05	4.20779e-05	3.89334e-05	4.33936e-05	5.73069e-06	0.666667	0.666667	1	1.66667	0.666667	2.66667	1	9.00775e-06	1.13296e-05	1.84185e-05	2.41096e-05	9.18539e-06	3.15147e-05	1.32993e-05	4.66667	3	2.66667	1.33333	2.33333	3.66667	3.33333	5.80667e-05	3.78005e-05	4.72933e-05	2.59437e-05	3.63206e-05	4.22247e-05	4.1145e-05	5.66667	6.33333	2	2	2.33333	3	2.66667
Otu000295	11.3333	6.33333	4.66667	5.66667	3.66667	4.66667	2.33333	0.000133058	8.27202e-05	5.95489e-05	0.000102189	6.11811e-05	8.67873e-05	4.01148e-05	7	5	5	10.6667	5	3	2.66667	9.45814e-05	8.49724e-05	9.20923e-05	0.000154302	6.88905e-05	3.5454e-05	3.54649e-05	6.66667	6.66667	5	3.66667	7.33333	9.33333	8.33333	8.29524e-05	8.40011e-05	8.8675e-05	7.13452e-05	0.000114151	0.000107481	0.000102862	10.6667	6.66667	4.33333	2.66667	1.66667	1.33333	1.66667
Otu000296	0.333333	2	0	0	0	0.333333	0	3.91347e-06	2.61222e-05	0	0	0	6.19909e-06	0	0.666667	0	0.333333	0	0.333333	0.666667	1	9.00775e-06	0	6.13949e-06	0	4.5927e-06	7.87867e-06	1.32993e-05	0	0.333333	1.33333	1	0	0.333333	0.666667	0	4.20006e-06	2.36467e-05	1.94578e-05	0	3.83861e-06	8.229e-06	1	1.66667	1.33333	0	0.666667	1.66667	5
Otu000297	1	0.666667	0	0	0.333333	0	0	1.17404e-05	8.70739e-06	0	0	5.56192e-06	0	0	0	0.333333	0	0	0	0	0	0	5.66482e-06	0	0	0	0	0	0.333333	0.333333	0.333333	0	0	0.666667	0	4.14762e-06	4.20006e-06	5.91167e-06	0	0	7.67722e-06	0	2	2.66667	1.66667	1.66667	0	1.33333	1.66667
Otu000298	18.3333	18.3333	2.66667	0.333333	1	0	0.666667	0.000215241	0.000239453	3.40279e-05	6.01113e-06	1.66858e-05	0	1.14614e-05	16	9.66667	7	4.33333	1.33333	0.333333	0	0.000216186	0.00016428	0.000128929	6.2685e-05	1.83708e-05	3.93933e-06	0	4.66667	1.33333	1.66667	0	1.33333	0	0.666667	5.80667e-05	1.68002e-05	2.95583e-05	0	2.07546e-05	0	8.229e-06	18.6667	15.6667	6	5	0	0.333333	0
Otu000299	0	0.333333	0.333333	0	0	0	0	0	4.35369e-06	4.25349e-06	0	0	0	0	0	0.333333	0	0	0	0	0	0	5.66482e-06	0	0	0	0	0	0	0	0	0	0	0	0	0	0	0	0	0	0	0	0	0	0	0	0	0	0
Otu000300	17.6667	9	1	1.66667	1	4.33333	0.333333	0.000207414	0.00011755	1.27605e-05	3.00557e-05	1.66858e-05	8.05882e-05	5.73069e-06	1	0.333333	0.666667	0.333333	1	0	1.33333	1.35116e-05	5.66482e-06	1.2279e-05	4.82193e-06	1.37781e-05	0	1.77325e-05	1	2.66667	1.66667	2.66667	1.33333	2.66667	2.66667	1.24429e-05	3.36005e-05	2.95583e-05	5.18874e-05	2.07546e-05	3.07089e-05	3.2916e-05	11.6667	17.3333	11.6667	7.66667	3	3	2
Otu000301	16.6667	12.3333	14	9.33333	5.66667	6	4.66667	0.000195673	0.000161087	0.000178647	0.000168312	9.45527e-05	0.000111584	8.02297e-05	0.666667	1.33333	0.333333	1.66667	3	2.66667	2.33333	9.00775e-06	2.26593e-05	6.13949e-06	2.41096e-05	4.13343e-05	3.15147e-05	3.10318e-05	2.33333	2	1.33333	1	1	2.33333	2	2.90334e-05	2.52003e-05	2.36467e-05	1.94578e-05	1.5566e-05	2.68703e-05	2.4687e-05	17.6667	6.33333	9.66667	6	11	13	16.6667
Otu000302	29.3333	14	10.3333	6	3	3	3.33333	0.000344385	0.000182855	0.000131858	0.0001082	5.00573e-05	5.57918e-05	5.73069e-05	4.66667	2.66667	4.33333	7.66667	8	9.66667	9.66667	6.30543e-05	4.53186e-05	7.98134e-05	0.000110904	0.000110225	0.000114241	0.00012856	3.66667	5	2	1.66667	2.33333	3.33333	4.33333	4.56238e-05	6.30009e-05	3.547e-05	3.24296e-05	3.63206e-05	3.83861e-05	5.34885e-05	28.3333	12	4.66667	2.33333	0.666667	0.333333	0
Otu000303	0	0	0	0	0	0	0	0	0	0	0	0	0	0	1.33333	0	0.333333	1	1	1	1	1.80155e-05	0	6.13949e-06	1.44658e-05	1.37781e-05	1.1818e-05	1.32993e-05	0	0	0	0	0	0	0	0	0	0	0	0	0	0	0.333333	0.666667	0	0	0	0	0
Otu000304	11.3333	7.66667	11.3333	8.66667	6	4	6	0.000133058	0.000100135	0.000144619	0.000156289	0.000100115	7.43891e-05	0.000103152	2	1.33333	3.33333	2.33333	3	2.66667	3.66667	2.70233e-05	2.26593e-05	6.13949e-05	3.37535e-05	4.13343e-05	3.15147e-05	4.87643e-05	2.66667	2	0.333333	1.33333	3.66667	2.66667	3	3.3181e-05	2.52003e-05	5.91167e-06	2.59437e-05	5.70753e-05	3.07089e-05	3.70305e-05	12	13.3333	11.6667	6.66667	18.6667	13	17.6667
Otu000305	8.33333	13.3333	17.3333	19.3333	17.3333	14	13	9.78366e-05	0.000174148	0.000221182	0.000348646	0.00028922	0.000260362	0.000223497	0.666667	1.33333	2	5	9.33333	13.6667	13.3333	9.00775e-06	2.26593e-05	3.68369e-05	7.23289e-05	0.000128596	0.000161513	0.000177325	2.33333	1.33333	0.333333	0.333333	2.66667	2.33333	0.333333	2.90334e-05	1.68002e-05	5.91167e-06	6.48593e-06	4.15093e-05	2.68703e-05	4.1145e-06	9	3.33333	1.66667	2.33333	3	4.66667	4.66667
Otu000306	13.3333	18.6667	25.6667	25.6667	22	17.6667	9.33333	0.000156539	0.000243807	0.000327519	0.000462857	0.000367087	0.000328552	0.000160459	1	1	1.33333	4	3.33333	1	0.333333	1.35116e-05	1.69945e-05	2.4558e-05	5.78631e-05	4.5927e-05	1.1818e-05	4.43312e-06	1.33333	0	0.666667	0.333333	0.333333	0	0	1.65905e-05	0	1.18233e-05	6.48593e-06	5.18866e-06	0	0	12.6667	8.66667	10	5.33333	2	0.666667	0
Otu000307	9.66667	10	19.6667	14	11.6667	2.66667	5.66667	0.00011349	0.000130611	0.000250956	0.000252468	0.000194667	4.95927e-05	9.74218e-05	2.33333	4.33333	5.66667	12	12.6667	17.3333	21.6667	3.15271e-05	7.36427e-05	0.000104371	0.000173589	0.000174522	0.000204845	0.000288152	3.33333	2.66667	1	2	1	0.333333	2.66667	4.14762e-05	3.36005e-05	1.7735e-05	3.89156e-05	1.5566e-05	3.83861e-06	3.2916e-05	6.33333	3	1.33333	2.33333	2	5	1
Otu000308	7	5	4.66667	0.666667	1	3.33333	1	8.21828e-05	6.53054e-05	5.95489e-05	1.20223e-05	1.66858e-05	6.19909e-05	1.71921e-05	1.66667	0.666667	1.66667	1	0.333333	1	0.333333	2.25194e-05	1.13296e-05	3.06974e-05	1.44658e-05	4.5927e-06	1.1818e-05	4.43312e-06	0.333333	1.33333	1	1.66667	0.333333	3	2.33333	4.14762e-06	1.68002e-05	1.7735e-05	3.24296e-05	5.18866e-06	3.45475e-05	2.88015e-05	7.66667	3.33333	2	0.666667	0	0.333333	0.333333
Otu000309	3.33333	0.666667	0.333333	3	3.66667	10	17.3333	3.91347e-05	8.70739e-06	4.25349e-06	5.41002e-05	6.11811e-05	0.000185973	0.000297996	1.33333	0	1.66667	2.33333	8.33333	2	4.33333	1.80155e-05	0	3.06974e-05	3.37535e-05	0.000114817	2.3636e-05	5.76305e-05	8	4.33333	2.33333	2	3.66667	4	1	9.95429e-05	5.46007e-05	4.13817e-05	3.89156e-05	5.70753e-05	4.60633e-05	1.23435e-05	4	3	6.33333	5.33333	5.66667	16	17
Otu000310	11.3333	5.33333	5.66667	0.666667	3.33333	1.33333	0.333333	0.000133058	6.96591e-05	7.23093e-05	1.20223e-05	5.56192e-05	2.47964e-05	5.73069e-06	2.33333	2.66667	3.66667	8.66667	4.66667	6	5.33333	3.15271e-05	4.53186e-05	6.75344e-05	0.00012537	6.42978e-05	7.0908e-05	7.09298e-05	1.33333	1.33333	1.33333	0	1	3.33333	1.33333	1.65905e-05	1.68002e-05	2.36467e-05	0	1.5566e-05	3.83861e-05	1.6458e-05	10.6667	2.33333	0.666667	2.66667	3	7	3.66667
Otu000311	0	0	0	0	0	0	0	0	0	0	0	0	0	0	2	2.33333	2.33333	1	0.333333	2.33333	0.666667	2.70233e-05	3.96538e-05	4.29764e-05	1.44658e-05	4.5927e-06	2.75753e-05	8.86623e-06	0	0.333333	0	0.333333	0	0.333333	0.333333	0	4.20006e-06	0	6.48593e-06	0	3.83861e-06	4.1145e-06	0.333333	0	0	0	0.333333	0	0
Otu000312	15	13.3333	2	0	1	0.333333	0	0.000176106	0.000174148	2.55209e-05	0	1.66858e-05	6.19909e-06	0	6.33333	6.33333	2.33333	1	0.333333	0.666667	0.333333	8.55736e-05	0.000107632	4.29764e-05	1.44658e-05	4.5927e-06	7.87867e-06	4.43312e-06	3.66667	5	5.33333	7	6.33333	6	8.33333	4.56238e-05	6.30009e-05	9.45867e-05	0.000136204	9.85845e-05	6.9095e-05	0.000102862	17.6667	9.33333	8	5	0.666667	0	0.333333
Otu000313	11	14.6667	12.6667	7	11.3333	6.33333	6	0.000129144	0.000191563	0.000161633	0.000126234	0.000189105	0.000117783	0.000103152	4.66667	0.333333	5.33333	4.33333	7.33333	7	6.33333	6.30543e-05	5.66482e-06	9.82318e-05	6.2685e-05	0.000101039	8.2726e-05	8.42292e-05	4.33333	3.66667	0	0	1	1.33333	2.66667	5.39191e-05	4.62006e-05	0	0	1.5566e-05	1.53544e-05	3.2916e-05	15.3333	12.6667	6	4.66667	4.66667	9.66667	4.33333
Otu000314	0.333333	0	0	0.333333	0	0	0	3.91347e-06	0	0	6.01113e-06	0	0	0	0	0	0.666667	0.333333	1	0.666667	0	0	0	1.2279e-05	4.82193e-06	1.37781e-05	7.87867e-06	0	0	0	0.333333	0	0.333333	0.333333	0	0	0	5.91167e-06	0	5.18866e-06	3.83861e-06	0	0	0.333333	0	0	0	0	0
Otu000315	17	15.3333	19.6667	7.66667	11	7.66667	7.33333	0.000199587	0.00020027	0.000250956	0.000138256	0.000183543	0.000142579	0.000126075	5	6	1.66667	8.33333	3	7.33333	4.33333	6.75581e-05	0.000101967	3.06974e-05	0.000120548	4.13343e-05	8.66654e-05	5.76305e-05	6	2	1.33333	1.66667	1.66667	1.66667	0.666667	7.46572e-05	2.52003e-05	2.36467e-05	3.24296e-05	2.59433e-05	1.9193e-05	8.229e-06	16.3333	4	4.66667	1.33333	4.33333	6.66667	3
Otu000316	0.333333	0	0	0	0	0	0	3.91347e-06	0	0	0	0	0	0	2.33333	0.333333	0.333333	1.66667	1.33333	2.66667	1	3.15271e-05	5.66482e-06	6.13949e-06	2.41096e-05	1.83708e-05	3.15147e-05	1.32993e-05	0	0	0	0	0	0.333333	0	0	0	0	0	0	3.83861e-06	0	0.333333	0	0.333333	0	0	0	0.333333
Otu000317	0	0	0	0.666667	0	3.33333	1	0	0	0	1.20223e-05	0	6.19909e-05	1.71921e-05	3.33333	0.333333	0.333333	0.333333	0.666667	1	1.66667	4.50388e-05	5.66482e-06	6.13949e-06	4.82193e-06	9.18539e-06	1.1818e-05	2.21656e-05	0	0	0.666667	1	1.33333	5.33333	3.66667	0	0	1.18233e-05	1.94578e-05	2.07546e-05	6.14178e-05	4.52595e-05	0.333333	0	0.666667	0	0	1	0.333333
Otu000318	2.66667	6	2	0	0.666667	0.666667	0.333333	3.13077e-05	7.83665e-05	2.55209e-05	0	1.11238e-05	1.23982e-05	5.73069e-06	1.66667	1	0.666667	3.33333	3	5.66667	3.66667	2.25194e-05	1.69945e-05	1.2279e-05	4.82193e-05	4.13343e-05	6.69687e-05	4.87643e-05	0.333333	0.333333	0.333333	0.666667	1	3.33333	1	4.14762e-06	4.20006e-06	5.91167e-06	1.29719e-05	1.5566e-05	3.83861e-05	1.23435e-05	4.66667	2.66667	1.33333	1	0.333333	0	0.666667
Otu000319	12	7.33333	5.33333	1	2.33333	3.33333	1.33333	0.000140885	9.57813e-05	6.80559e-05	1.80334e-05	3.89334e-05	6.19909e-05	2.29228e-05	0	0.333333	0	0.666667	0	0	0.666667	0	5.66482e-06	0	9.64385e-06	0	0	8.86623e-06	17.6667	8.33333	7.66667	6.66667	9	17.6667	14.3333	0.000219824	0.000105001	0.000135968	0.000129719	0.000140094	0.000203446	0.000176923	9	10.6667	7.33333	8.33333	7	6.33333	4.33333
Otu000320	0	0	0	0.333333	0.333333	0	0	0	0	0	6.01113e-06	5.56192e-06	0	0	0	0.333333	0	0.333333	0	0	0	0	5.66482e-06	0	4.82193e-06	0	0	0	0	0	0.333333	0	0.333333	0	0.333333	0	0	5.91167e-06	0	5.18866e-06	0	4.1145e-06	0.333333	0	0	0.333333	0	0.333333	0.333333
Otu000321	8.66667	8.66667	2	3.33333	1.33333	2	0.666667	0.00010175	0.000113196	2.55209e-05	6.01113e-05	2.22477e-05	3.71945e-05	1.14614e-05	3	3.66667	4.66667	5.33333	8.33333	7	11	4.05349e-05	6.23131e-05	8.59528e-05	7.71508e-05	0.000114817	8.2726e-05	0.000146293	6	6.33333	3	4	6.66667	9.66667	10	7.46572e-05	7.98011e-05	5.3205e-05	7.78311e-05	0.000103773	0.00011132	0.000123435	12	11.6667	9.33333	8.33333	5	5.33333	6.33333
Otu000322	0.333333	0.333333	0	0.666667	0	0	0	3.91347e-06	4.35369e-06	0	1.20223e-05	0	0	0	0	0	0	0	0	0	0	0	0	0	0	0	0	0	0	0	0	0	0	0	0	0	0	0	0	0	0	0	0	0	0	0.333333	0	0.333333	0.333333
Otu000323	10.3333	7.33333	20	15	25.6667	26	39.6667	0.000121317	9.57813e-05	0.000255209	0.000270501	0.000428268	0.000483529	0.000681952	0.666667	0	0.666667	0.333333	0.666667	1	0	9.00775e-06	0	1.2279e-05	4.82193e-06	9.18539e-06	1.1818e-05	0	1.33333	0	0	0	0	0	0.666667	1.65905e-05	0	0	0	0	0	8.229e-06	6.66667	2	3	2.33333	4.33333	3	2
Otu000324	1	0	0	0	0	0	0	1.17404e-05	0	0	0	0	0	0	0	0	0	0	0	0	0	0	0	0	0	0	0	0	0	0	0	0	0	0	0	0	0	0	0	0	0	0	0.333333	0	0	0	0	0	0
Otu000325	8	4.66667	12	7.33333	10.6667	5.33333	11.3333	9.39232e-05	6.09517e-05	0.000153126	0.000132245	0.000177981	9.91854e-05	0.000194844	1.33333	1.33333	2.66667	1.33333	4.33333	8.66667	17.3333	1.80155e-05	2.26593e-05	4.91159e-05	1.92877e-05	5.97051e-05	0.000102423	0.000230522	2	3	0	0.333333	1	1.66667	1.66667	2.48857e-05	3.78005e-05	0	6.48593e-06	1.5566e-05	1.9193e-05	2.05725e-05	14	3.66667	5.66667	3.33333	5	10	10
Otu000326	0	0	0.333333	0	1.33333	2.66667	8.33333	0	0	4.25349e-06	0	2.22477e-05	4.95927e-05	0.000143267	0	0	0	0	0	0.333333	0	0	0	0	0	0	3.93933e-06	0	0	0	0	0	0	0	0	0	0	0	0	0	0	0	0	0	0	0	0	0	0.333333
Otu000327	7.33333	4	1	0.666667	0.666667	0	0.333333	8.60962e-05	5.22443e-05	1.27605e-05	1.20223e-05	1.11238e-05	0	5.73069e-06	8.66667	5.33333	4	9.33333	9.66667	8.66667	7.66667	0.000117101	9.06372e-05	7.36739e-05	0.000135014	0.000133188	0.000102423	0.000101962	7.33333	11.6667	5.66667	5.33333	11.6667	15	14.6667	9.12477e-05	0.000147002	0.000100498	0.000103775	0.000181603	0.000172737	0.000181038	5.66667	7.33333	3.66667	1.66667	2	4	1.33333
Otu000328	4	4	14	9.33333	6.33333	10.3333	9.66667	4.69616e-05	5.22443e-05	0.000178647	0.000168312	0.000105676	0.000192172	0.00016619	0.333333	1.66667	3.33333	3.66667	6.66667	14	15.3333	4.50388e-06	2.83241e-05	6.13949e-05	5.30412e-05	9.18539e-05	0.000165452	0.000203923	1	2.33333	1.66667	2.66667	1.66667	4.33333	1.33333	1.24429e-05	2.94004e-05	2.95583e-05	5.18874e-05	2.59433e-05	4.99019e-05	1.6458e-05	2.66667	4.66667	2.66667	1.66667	4.33333	11.3333	5.66667
Otu000329	8	11.3333	13.6667	12.3333	11.6667	15	9	9.39232e-05	0.000148026	0.000174393	0.000222412	0.000194667	0.000278959	0.000154729	3.66667	1.33333	1.66667	9	10	13.6667	7.66667	4.95426e-05	2.26593e-05	3.06974e-05	0.000130192	0.000137781	0.000161513	0.000101962	1.66667	0	0.333333	0	0.666667	0.666667	1.33333	2.07381e-05	0	5.91167e-06	0	1.03773e-05	7.67722e-06	1.6458e-05	9	4	3.33333	2	3	6	5
Otu000330	0.333333	0	0	0	0	0	0	3.91347e-06	0	0	0	0	0	0	0.333333	0	0	0	0	0	0	4.50388e-06	0	0	0	0	0	0	0	0	0.333333	0	0	0	0	0	0	5.91167e-06	0	0	0	0	0	0	0	0	0	0	0
Otu000331	0	0.333333	0	0	0.333333	0	0	0	4.35369e-06	0	0	5.56192e-06	0	0	0	0	0	0	0	0	0	0	0	0	0	0	0	0	0	0	0	0	0	0	0	0	0	0	0	0	0	0	0	0	0	0	0.333333	0	0
Otu000332	13.6667	7.33333	21.6667	17.3333	7.66667	8.33333	10.3333	0.000160452	9.57813e-05	0.000276477	0.000312579	0.000127924	0.000154977	0.000177651	2.66667	3.33333	6.33333	8	5.66667	6.66667	7	3.6031e-05	5.66482e-05	0.00011665	0.000115726	7.80758e-05	7.87867e-05	9.30954e-05	0.666667	2	1.33333	0	1	0.333333	0.333333	8.29524e-06	2.52003e-05	2.36467e-05	0	1.5566e-05	3.83861e-06	4.1145e-06	9	5	3.66667	2.33333	3	5.66667	2
Otu000333	1	0	0	0	0	0	0	1.17404e-05	0	0	0	0	0	0	0	0	0	0	0	0	0	0	0	0	0	0	0	0	0	0	0	0	0	0	0	0	0	0	0	0	0	0	0	0	0	0	0	0	0
Otu000334	25.3333	12.3333	12.3333	6.66667	2.33333	2.33333	5.66667	0.000297423	0.000161087	0.000157379	0.000120223	3.89334e-05	4.33936e-05	9.74218e-05	0.666667	0.666667	2.66667	3	4	3.66667	4.33333	9.00775e-06	1.13296e-05	4.91159e-05	4.33973e-05	5.51124e-05	4.33327e-05	5.76305e-05	2.33333	0	0.666667	0	0.333333	0.666667	0.666667	2.90334e-05	0	1.18233e-05	0	5.18866e-06	7.67722e-06	8.229e-06	25	12.6667	5	6.66667	6.33333	7.66667	5.66667
Otu000335	0	0	0	0	0	0	0	0	0	0	0	0	0	0	0	0	0	0	0	0	0	0	0	0	0	0	0	0	0	0	0	0	0	0	0	0	0	0	0	0	0	0	0	0	0.333333	0	0	0	0
Otu000336	0	0	0	0	0	0	0	0	0	0	0	0	0	0	0	0	0	0	0	0	0	0	0	0	0	0	0	0	0	0	0.333333	0	0	1	0.333333	0	0	5.91167e-06	0	0	1.15158e-05	4.1145e-06	0	0	0	0	0.333333	0	0
Otu000337	14	17.6667	15.3333	6.66667	3.66667	4.66667	2	0.000164366	0.000230746	0.000195661	0.000120223	6.11811e-05	8.67873e-05	3.43842e-05	4.33333	2.33333	4	9	9	7	7.33333	5.85504e-05	3.96538e-05	7.36739e-05	0.000130192	0.000124003	8.2726e-05	9.75285e-05	3.33333	1	2.66667	1	2.33333	2.33333	0.666667	4.14762e-05	1.26002e-05	4.72933e-05	1.94578e-05	3.63206e-05	2.68703e-05	8.229e-06	13.3333	8.33333	3.66667	2.66667	0.333333	1.33333	1
Otu000338	22	18.6667	13.6667	3.33333	8.66667	5	4.33333	0.000258289	0.000243807	0.000174393	6.01113e-05	0.00014461	9.29863e-05	7.4499e-05	4	3	3.66667	4	1.33333	0	2	5.40465e-05	5.09834e-05	6.75344e-05	5.78631e-05	1.83708e-05	0	2.65987e-05	3.33333	1.33333	1	2.33333	0	0.666667	0	4.14762e-05	1.68002e-05	1.7735e-05	4.54015e-05	0	7.67722e-06	0	20	6.33333	2.66667	2	2.33333	2	0.333333
Otu000339	8.66667	5.33333	16	15.3333	8.33333	12	13.3333	0.00010175	6.96591e-05	0.000204168	0.000276512	0.000139048	0.000223167	0.000229228	0.333333	0	2	4.33333	9.66667	10	3	4.50388e-06	0	3.68369e-05	6.2685e-05	0.000133188	0.00011818	3.9898e-05	1	1	0.666667	0.666667	2	1.66667	0	1.24429e-05	1.26002e-05	1.18233e-05	1.29719e-05	3.1132e-05	1.9193e-05	0	8	3.66667	1.33333	1.66667	2.33333	4.33333	4
Otu000340	14	8	25.3333	9	15.3333	10.3333	8.66667	0.000164366	0.000104489	0.000323265	0.000162301	0.000255848	0.000192172	0.000148998	0	0	2.33333	1.33333	1.66667	3.33333	1.33333	0	0	4.29764e-05	1.92877e-05	2.29635e-05	3.93933e-05	1.77325e-05	2.66667	0.333333	2.66667	0	0.333333	2	0.666667	3.3181e-05	4.20006e-06	4.72933e-05	0	5.18866e-06	2.30317e-05	8.229e-06	9.33333	5.33333	2	2.66667	8.33333	8	6.66667
Otu000341	2.66667	3	2	0.666667	1	1	1	3.13077e-05	3.91832e-05	2.55209e-05	1.20223e-05	1.66858e-05	1.85973e-05	1.71921e-05	2	2.33333	4.33333	9.33333	13	13.6667	15.6667	2.70233e-05	3.96538e-05	7.98134e-05	0.000135014	0.000179115	0.000161513	0.000208356	0.666667	0.333333	0	0.333333	0	0.666667	0	8.29524e-06	4.20006e-06	0	6.48593e-06	0	7.67722e-06	0	3	2	1	0.333333	1.33333	3.33333	13.3333
Otu000342	5.33333	3	7	3.66667	4	5	4	6.26154e-05	3.91832e-05	8.93233e-05	6.61225e-05	6.67431e-05	9.29863e-05	6.87683e-05	2.66667	1.66667	2.33333	3.66667	4.66667	6.66667	7	3.6031e-05	2.83241e-05	4.29764e-05	5.30412e-05	6.42978e-05	7.87867e-05	9.30954e-05	4.33333	2	3.33333	3.66667	1.33333	6	4.33333	5.39191e-05	2.52003e-05	5.91167e-05	7.13452e-05	2.07546e-05	6.9095e-05	5.34885e-05	5.33333	4.33333	3.33333	1	3.33333	9.33333	5.33333
Otu000343	5.33333	3.33333	2.33333	0.333333	0.333333	1.33333	0	6.26154e-05	4.35369e-05	2.97744e-05	6.01113e-06	5.56192e-06	2.47964e-05	0	13.3333	10	4.33333	3.66667	2	1	0.666667	0.000180155	0.000169945	7.98134e-05	5.30412e-05	2.75562e-05	1.1818e-05	8.86623e-06	7.66667	8.33333	7.33333	9	9.66667	11	11.6667	9.53953e-05	0.000105001	0.000130057	0.00017512	0.000150471	0.000126674	0.000144007	7	4.33333	1.33333	3	0.333333	0.333333	0.333333
Otu000344	2	1.66667	0.333333	0.666667	0.333333	1	1	2.34808e-05	2.17685e-05	4.25349e-06	1.20223e-05	5.56192e-06	1.85973e-05	1.71921e-05	1.33333	0.333333	0.333333	0.666667	1.66667	1.33333	0.666667	1.80155e-05	5.66482e-06	6.13949e-06	9.64385e-06	2.29635e-05	1.57573e-05	8.86623e-06	1.33333	1	0.333333	0.666667	0	1	1	1.65905e-05	1.26002e-05	5.91167e-06	1.29719e-05	0	1.15158e-05	1.23435e-05	2.33333	1	0	0.333333	0.333333	0	0.666667
Otu000345	1.66667	0.666667	4.66667	2.66667	5.33333	4.66667	4.66667	1.95673e-05	8.70739e-06	5.95489e-05	4.80891e-05	8.89907e-05	8.67873e-05	8.02297e-05	0	0.333333	1	4.33333	7.33333	22.6667	42	0	5.66482e-06	1.84185e-05	6.2685e-05	0.000101039	0.000267875	0.000558573	0.333333	0	0	0	0	0	0	4.14762e-06	0	0	0	0	0	0	0.666667	0	0.333333	0	1	2	1
Otu000346	18.6667	8.33333	2	2	0	0	1.33333	0.000219154	0.000108842	2.55209e-05	3.60668e-05	0	0	2.29228e-05	9.66667	10.3333	6	2	1.33333	0.666667	0.333333	0.000130612	0.00017561	0.000110511	2.89316e-05	1.83708e-05	7.87867e-06	4.43312e-06	4	3	2.33333	0.666667	2.33333	2	3	4.97715e-05	3.78005e-05	4.13817e-05	1.29719e-05	3.63206e-05	2.30317e-05	3.70305e-05	11.3333	3.66667	2.33333	1.66667	0.333333	1.66667	0
Otu000347	16	4	1.33333	1.33333	0.333333	0	1	0.000187846	5.22443e-05	1.7014e-05	2.40445e-05	5.56192e-06	0	1.71921e-05	17.6667	10.3333	4	5	4	3.33333	5	0.000238705	0.00017561	7.36739e-05	7.23289e-05	5.51124e-05	3.93933e-05	6.64967e-05	10	7.66667	8	3.66667	7.66667	10.6667	7.33333	0.000124429	9.66013e-05	0.00014188	7.13452e-05	0.000119339	0.000122836	9.0519e-05	6.66667	7.66667	4.33333	1.66667	0	0.333333	1
Otu000348	0.333333	0	0	0	0	0	0	3.91347e-06	0	0	0	0	0	0	0.666667	0.666667	0.666667	0.333333	1	0	1	9.00775e-06	1.13296e-05	1.2279e-05	4.82193e-06	1.37781e-05	0	1.32993e-05	1.33333	1	0	0.333333	1	0	0	1.65905e-05	1.26002e-05	0	6.48593e-06	1.5566e-05	0	0	0.333333	0	0	0	0	0.333333	0
Otu000349	15	15.6667	16.6667	9.66667	6.66667	4.66667	3.66667	0.000176106	0.000204624	0.000212675	0.000174323	0.000111238	8.67873e-05	6.30376e-05	0	0	0.666667	0	0.666667	0.666667	0.333333	0	0	1.2279e-05	0	9.18539e-06	7.87867e-06	4.43312e-06	0.333333	3.33333	0.666667	2.33333	0.666667	3	1.66667	4.14762e-06	4.20006e-05	1.18233e-05	4.54015e-05	1.03773e-05	3.45475e-05	2.05725e-05	17	10	5.33333	3.33333	5.66667	14	8
Otu000350	0.333333	0	0	0	0	0.333333	109.333	3.91347e-06	0	0	0	0	6.19909e-06	0.00187967	0	0.666667	0	0.666667	0	0.666667	2	0	1.13296e-05	0	9.64385e-06	0	7.87867e-06	2.65987e-05	3.66667	4	2	2	3	4.66667	5.33333	4.56238e-05	5.04007e-05	3.547e-05	3.89156e-05	4.66979e-05	5.37405e-05	6.5832e-05	0	0	0.333333	0	0	0.333333	5.33333
Otu000351	12.6667	7.66667	11.3333	7.66667	8.33333	11.6667	7.66667	0.000148712	0.000100135	0.000144619	0.000138256	0.000139048	0.000216968	0.000131806	3	3.66667	4.33333	5.33333	9	11	5	4.05349e-05	6.23131e-05	7.98134e-05	7.71508e-05	0.000124003	0.000129998	6.64967e-05	1.33333	1.66667	1	0	0.333333	3.33333	2	1.65905e-05	2.10003e-05	1.7735e-05	0	5.18866e-06	3.83861e-05	2.4687e-05	7.66667	3	4	3.33333	1	6.66667	4.33333
Otu000354	0.333333	0	0	0	0.333333	0	0	3.91347e-06	0	0	0	5.56192e-06	0	0	0	0	0	0	0	0	0	0	0	0	0	0	0	0	0.333333	0	0	0	0	0	0.333333	4.14762e-06	0	0	0	0	0	4.1145e-06	0	0	0	0	0	0	0
Otu000355	0	0	0	0	0.333333	0	0	0	0	0	0	5.56192e-06	0	0	0.333333	0	0.333333	0	0.333333	0.333333	0.333333	4.50388e-06	0	6.13949e-06	0	4.5927e-06	3.93933e-06	4.43312e-06	0	0.666667	0.333333	1	1.33333	2.66667	4.33333	0	8.40011e-06	5.91167e-06	1.94578e-05	2.07546e-05	3.07089e-05	5.34885e-05	0	0	0	0	0	0	0.333333
Otu000356	0	0	0	1	0.666667	0.333333	0.666667	0	0	0	1.80334e-05	1.11238e-05	6.19909e-06	1.14614e-05	0.333333	0	1.33333	7	20.6667	36.3333	55	4.50388e-06	0	2.4558e-05	0.00010126	0.000284747	0.000429387	0.000731464	0	0	0	0	0	0	0	0	0	0	0	0	0	0	0.666667	0	0.333333	0.333333	3	12.3333	5
Otu000357	0.333333	0	0	0	0	0	0	3.91347e-06	0	0	0	0	0	0	30.6667	32.6667	12	7.33333	8	15.3333	21.6667	0.000414357	0.000555153	0.000221022	0.000106082	0.000110225	0.000181209	0.000288152	0.333333	0	0	0	0.666667	0	0.666667	4.14762e-06	0	0	0	1.03773e-05	0	8.229e-06	1	0.333333	0.333333	0	0	0.333333	0
Otu000358	0	0	2	0.333333	0	0	0	0	0	2.55209e-05	6.01113e-06	0	0	0	0	0	0	4	5	9.66667	10	0	0	0	5.78631e-05	6.88905e-05	0.000114241	0.000132993	0	0	0	0	0	0	0	0	0	0	0	0	0	0	0	0.333333	0	1	0.333333	2.33333	1.66667
Otu000359	0.333333	0	1.33333	0.333333	1.66667	2.66667	2	3.91347e-06	0	1.7014e-05	6.01113e-06	2.78096e-05	4.95927e-05	3.43842e-05	0	0	0.333333	0	1	1.66667	4.66667	0	0	6.13949e-06	0	1.37781e-05	1.96967e-05	6.20636e-05	0.333333	0.333333	0	0	0	0	0	4.14762e-06	4.20006e-06	0	0	0	0	0	0	0	0.333333	0.333333	0.666667	0	0.333333
Otu000360	0	0	0	0	0	0	0	0	0	0	0	0	0	0	0	0.333333	0.333333	0.333333	0.333333	0	0	0	5.66482e-06	6.13949e-06	4.82193e-06	4.5927e-06	0	0	0	0.333333	0	0	0	0	0	0	4.20006e-06	0	0	0	0	0	0	0	0	0	0	0	0
Otu000361	17	13.3333	6.33333	10	12	8.66667	12.6667	0.000199587	0.000174148	8.08163e-05	0.000180334	0.000200229	0.000161176	0.000217766	2.66667	1	1.33333	4.66667	3.33333	5.33333	2	3.6031e-05	1.69945e-05	2.4558e-05	6.7507e-05	4.5927e-05	6.30293e-05	2.65987e-05	2	0.333333	0	0	0.333333	0	0.333333	2.48857e-05	4.20006e-06	0	0	5.18866e-06	0	4.1145e-06	15.6667	4.66667	3.33333	8.33333	1	2.33333	4
Otu000362	38	18.6667	3	0.333333	0	0	0	0.000446135	0.000243807	3.82814e-05	6.01113e-06	0	0	0	14.6667	7.66667	5	0.666667	0	0	0.333333	0.000198171	0.000130291	9.20923e-05	9.64385e-06	0	0	4.43312e-06	1.33333	0	0	0.333333	0	0	0.333333	1.65905e-05	0	0	6.48593e-06	0	0	4.1145e-06	30	15.6667	1.66667	0	0	0	0
Otu000363	0	0	0	0	0	0.333333	0	0	0	0	0	0	6.19909e-06	0	0	0	0	0	0	0	0	0	0	0	0	0	0	0	0	0	0	0	0	0	0	0	0	0	0	0	0	0	0.333333	0	0	0	0	0	0
Otu000364	0	0	0	0	0	0	0	0	0	0	0	0	0	0	0	0	0	0	0	0	0	0	0	0	0	0	0	0	0	0	0	0	0	0	0	0	0	0	0	0	0	0	0.666667	0	0	0	0	0	0
Otu000365	24	10.6667	9.66667	0	1	0	0	0.00028177	0.000139318	0.000123351	0	1.66858e-05	0	0	2	3	6.66667	6.33333	7.66667	13.6667	10.6667	2.70233e-05	5.09834e-05	0.00012279	9.16166e-05	0.000105632	0.000161513	0.00014186	4	1.66667	1.33333	0.333333	0.333333	1.33333	2	4.97715e-05	2.10003e-05	2.36467e-05	6.48593e-06	5.18866e-06	1.53544e-05	2.4687e-05	19.3333	6.33333	1	0.333333	0.666667	0.666667	0.333333
Otu000366	12	7.66667	6.66667	2.33333	1	3.33333	0.333333	0.000140885	0.000100135	8.50698e-05	4.20779e-05	1.66858e-05	6.19909e-05	5.73069e-06	3	1.33333	3	9.66667	9.66667	17	17.6667	4.05349e-05	2.26593e-05	5.52554e-05	0.000139836	0.000133188	0.000200906	0.000234955	1	0.333333	0.666667	0	0.333333	1	0.333333	1.24429e-05	4.20006e-06	1.18233e-05	0	5.18866e-06	1.15158e-05	4.1145e-06	14.6667	3.66667	2.66667	3	1.33333	8	3.33333
Otu000367	1.33333	1.66667	2.33333	2	2	2.33333	0.666667	1.56539e-05	2.17685e-05	2.97744e-05	3.60668e-05	3.33715e-05	4.33936e-05	1.14614e-05	0.333333	0	0	2.33333	1.66667	0	1.33333	4.50388e-06	0	0	3.37535e-05	2.29635e-05	0	1.77325e-05	0.333333	1.66667	0	0	0	1	0.333333	4.14762e-06	2.10003e-05	0	0	0	1.15158e-05	4.1145e-06	2.33333	0	0.666667	0	1.33333	2.33333	2
Otu000368	4	2	4	0.666667	0.333333	0	0.666667	4.69616e-05	2.61222e-05	5.10419e-05	1.20223e-05	5.56192e-06	0	1.14614e-05	2.66667	2.33333	5.66667	10.6667	13	11	12.3333	3.6031e-05	3.96538e-05	0.000104371	0.000154302	0.000179115	0.000129998	0.000164025	3.66667	4.66667	5	5.33333	5.66667	11.6667	10.3333	4.56238e-05	5.88008e-05	8.8675e-05	0.000103775	8.82072e-05	0.000134351	0.000127549	5.33333	3	2.66667	0.666667	1.33333	6.33333	3
Otu000369	3.33333	4.33333	3	3	3	1.66667	1	3.91347e-05	5.6598e-05	3.82814e-05	5.41002e-05	5.00573e-05	3.09954e-05	1.71921e-05	5	4.66667	5	16	15	19.6667	16.3333	6.75581e-05	7.93075e-05	9.20923e-05	0.000231452	0.000206671	0.000232421	0.000217223	1.66667	1.66667	2	0.666667	0.666667	1.33333	3	2.07381e-05	2.10003e-05	3.547e-05	1.29719e-05	1.03773e-05	1.53544e-05	3.70305e-05	3.33333	3.33333	2.66667	1	0	1	1.66667
Otu000371	0	0	0.333333	0	0	0	0	0	0	4.25349e-06	0	0	0	0	0	0.333333	0	0	0	0	0.333333	0	5.66482e-06	0	0	0	0	4.43312e-06	0	0	0	0	0	0	0.333333	0	0	0	0	0	0	4.1145e-06	0	0	0	0	0	0	0
Otu000372	2	1.66667	0	1.66667	2	1.66667	6.33333	2.34808e-05	2.17685e-05	0	3.00557e-05	3.33715e-05	3.09954e-05	0.000108883	2.33333	0	0.333333	1.33333	5.33333	3.66667	13.3333	3.15271e-05	0	6.13949e-06	1.92877e-05	7.34831e-05	4.33327e-05	0.000177325	0	0	0.333333	0.666667	1.66667	9	38	0	0	5.91167e-06	1.29719e-05	2.59433e-05	0.000103642	0.000469053	3	1.33333	1	0.333333	2.66667	12.3333	19.6667
Otu000373	7	5	0.333333	0.333333	0	0	0	8.21828e-05	6.53054e-05	4.25349e-06	6.01113e-06	0	0	0	6.33333	9	5.66667	4	2.66667	3	1.66667	8.55736e-05	0.00015295	0.000104371	5.78631e-05	3.67416e-05	3.5454e-05	2.21656e-05	1.66667	1.66667	0.666667	1	0.666667	1.33333	1	2.07381e-05	2.10003e-05	1.18233e-05	1.94578e-05	1.03773e-05	1.53544e-05	1.23435e-05	7	2.33333	2.66667	0.666667	0.666667	0	0
Otu000374	17	11	5	1.66667	0	0	0	0.000199587	0.000143672	6.38024e-05	3.00557e-05	0	0	0	8.33333	3.33333	9.33333	4.33333	4.33333	5.66667	4	0.000112597	5.66482e-05	0.000171906	6.2685e-05	5.97051e-05	6.69687e-05	5.31974e-05	3.33333	7.33333	2.66667	1.33333	3	3.66667	6.66667	4.14762e-05	9.24013e-05	4.72933e-05	2.59437e-05	4.66979e-05	4.22247e-05	8.229e-05	13.3333	8.33333	2.66667	1.66667	0	0.666667	0
Otu000375	6.66667	12.6667	16	12	5	5.66667	8.66667	7.82693e-05	0.00016544	0.000204168	0.000216401	8.34288e-05	0.000105385	0.000148998	3	3.33333	2.66667	6.66667	7	9	4.33333	4.05349e-05	5.66482e-05	4.91159e-05	9.64385e-05	9.64466e-05	0.000106362	5.76305e-05	2	1.66667	0.666667	0.666667	0	0	1	2.48857e-05	2.10003e-05	1.18233e-05	1.29719e-05	0	0	1.23435e-05	9.33333	5	1.33333	1.66667	1	2.66667	0.666667
Otu000376	0.333333	0	0	0	0	0	0	3.91347e-06	0	0	0	0	0	0	0	0	0	0.333333	0	0	0	0	0	0	4.82193e-06	0	0	0	0.333333	1	0.333333	0	0	0	0.333333	4.14762e-06	1.26002e-05	5.91167e-06	0	0	0	4.1145e-06	0.666667	0.333333	1	0.666667	0	0	0
Otu000377	0	0	0	0	0	0	0	0	0	0	0	0	0	0	0	0	0	0	0	0	0.333333	0	0	0	0	0	0	4.43312e-06	0	0	0	0	0	0	0	0	0	0	0	0	0	0	0	0	0	0	0.333333	0	0
Otu000378	3.33333	4.66667	2	1.33333	0.333333	0	1	3.91347e-05	6.09517e-05	2.55209e-05	2.40445e-05	5.56192e-06	0	1.71921e-05	3.66667	5.33333	6.33333	10.6667	14.6667	15.3333	13.6667	4.95426e-05	9.06372e-05	0.00011665	0.000154302	0.000202079	0.000181209	0.000181758	2.66667	1	0.666667	2.66667	5.33333	6	8.66667	3.3181e-05	1.26002e-05	1.18233e-05	5.18874e-05	8.30186e-05	6.9095e-05	0.000106977	3	5.66667	3.33333	1.66667	2	0.333333	2.66667
Otu000379	12.6667	7.66667	4	4	3.33333	1	2	0.000148712	0.000100135	5.10419e-05	7.21336e-05	5.56192e-05	1.85973e-05	3.43842e-05	2.33333	2	2	3	3	3	1.33333	3.15271e-05	3.39889e-05	3.68369e-05	4.33973e-05	4.13343e-05	3.5454e-05	1.77325e-05	5.33333	3.33333	1.33333	0.666667	1	3	0.666667	6.6362e-05	4.20006e-05	2.36467e-05	1.29719e-05	1.5566e-05	3.45475e-05	8.229e-06	13.6667	4.33333	3	2	1.66667	3.33333	2.33333
Otu000380	3	1.66667	2.33333	3	0.666667	1.66667	0.666667	3.52212e-05	2.17685e-05	2.97744e-05	5.41002e-05	1.11238e-05	3.09954e-05	1.14614e-05	3.33333	5	8.66667	5.33333	6	13.6667	8.66667	4.50388e-05	8.49724e-05	0.000159627	7.71508e-05	8.26685e-05	0.000161513	0.000115261	3.33333	4	3.66667	5	5	8.66667	13	4.14762e-05	5.04007e-05	6.50283e-05	9.72889e-05	7.78299e-05	9.98038e-05	0.000160465	4	1.66667	0.666667	0.333333	1.33333	6.66667	6
Otu000382	0.666667	0.333333	0	0	0	0	0	7.82693e-06	4.35369e-06	0	0	0	0	0	0	0	0	0	0	0	0	0	0	0	0	0	0	0	0	0	0	0	0	0	0	0	0	0	0	0	0	0	0.333333	0	0	0	0	0	0
Otu000383	15.3333	16	10.3333	3.66667	3.66667	2	1.66667	0.000180019	0.000208977	0.000131858	6.61225e-05	6.11811e-05	3.71945e-05	2.86535e-05	1	0.333333	2.33333	2.33333	1	1.66667	0	1.35116e-05	5.66482e-06	4.29764e-05	3.37535e-05	1.37781e-05	1.96967e-05	0	1.66667	1.66667	3.33333	0.666667	0.333333	1	1.33333	2.07381e-05	2.10003e-05	5.91167e-05	1.29719e-05	5.18866e-06	1.15158e-05	1.6458e-05	9.66667	8.33333	4.33333	3	1.66667	0.666667	0.333333
Otu000384	0	0	0	0	0	0	0	0	0	0	0	0	0	0	1.66667	0	0.333333	0	0	0.666667	0	2.25194e-05	0	6.13949e-06	0	0	7.87867e-06	0	2.33333	0.666667	0.666667	1.33333	2.33333	2.66667	1.33333	2.90334e-05	8.40011e-06	1.18233e-05	2.59437e-05	3.63206e-05	3.07089e-05	1.6458e-05	0.333333	0.333333	0.333333	0	0	0	0
Otu000386	0	0	0	0	0.333333	0	0	0	0	0	0	5.56192e-06	0	0	0	0	0	0	0	0	0	0	0	0	0	0	0	0	0	0	0	0	0	0	0	0	0	0	0	0	0	0	0	0	0	0	0	0.333333	0
Otu000387	0.333333	0	0	0	0	0	0	3.91347e-06	0	0	0	0	0	0	0	0	0	0	0	0	0	0	0	0	0	0	0	0	0	0	0	0	0	0	0	0	0	0	0	0	0	0	0	0	0	0	0	0	0.333333
Otu000388	3.33333	1.66667	0	0.333333	0	0	0	3.91347e-05	2.17685e-05	0	6.01113e-06	0	0	0	4	3.66667	1.33333	1	0.333333	0.333333	0.333333	5.40465e-05	6.23131e-05	2.4558e-05	1.44658e-05	4.5927e-06	3.93933e-06	4.43312e-06	0	0.333333	0.333333	0	0.333333	0	1.33333	0	4.20006e-06	5.91167e-06	0	5.18866e-06	0	1.6458e-05	3.66667	0.666667	0	0.333333	0	0	0
Otu000389	0.666667	0.333333	0	0.666667	1.33333	0	0.666667	7.82693e-06	4.35369e-06	0	1.20223e-05	2.22477e-05	0	1.14614e-05	0	0	0	0	0	0	0	0	0	0	0	0	0	0	0.333333	0	0.333333	0.333333	0	0	0	4.14762e-06	0	5.91167e-06	6.48593e-06	0	0	0	0	0.666667	0.666667	0	0	0	0.333333
Otu000390	18.6667	18.3333	4	1.66667	1	2	1	0.000219154	0.000239453	5.10419e-05	3.00557e-05	1.66858e-05	3.71945e-05	1.71921e-05	0.333333	1	1.66667	0.666667	0.666667	0.333333	0.666667	4.50388e-06	1.69945e-05	3.06974e-05	9.64385e-06	9.18539e-06	3.93933e-06	8.86623e-06	3.66667	3.66667	3	3.33333	3.66667	4.33333	4	4.56238e-05	4.62006e-05	5.3205e-05	6.48593e-05	5.70753e-05	4.99019e-05	4.9374e-05	16.6667	10.6667	6.66667	4.66667	0.666667	0.666667	0.333333
Otu000391	3.66667	2	2	4	1.33333	0.333333	0.666667	4.30481e-05	2.61222e-05	2.55209e-05	7.21336e-05	2.22477e-05	6.19909e-06	1.14614e-05	2	2	1.66667	4.66667	6.66667	8.66667	11.3333	2.70233e-05	3.39889e-05	3.06974e-05	6.7507e-05	9.18539e-05	0.000102423	0.000150726	3	1.33333	0	0.333333	0.333333	0.666667	2	3.73286e-05	1.68002e-05	0	6.48593e-06	5.18866e-06	7.67722e-06	2.4687e-05	5.66667	2.66667	1.66667	0.666667	4	1	1.66667
Otu000392	1.33333	0.333333	0.333333	0	0.333333	2.66667	0.333333	1.56539e-05	4.35369e-06	4.25349e-06	0	5.56192e-06	4.95927e-05	5.73069e-06	1	1.33333	4.66667	5	12.6667	27.3333	22.3333	1.35116e-05	2.26593e-05	8.59528e-05	7.23289e-05	0.000174522	0.000323025	0.000297019	1	2.66667	2	1.33333	3.33333	4.66667	3.33333	1.24429e-05	3.36005e-05	3.547e-05	2.59437e-05	5.18866e-05	5.37405e-05	4.1145e-05	3.33333	1.33333	1.66667	1.33333	2.33333	6	5.66667
Otu000393	15.6667	7.33333	5.33333	2.66667	1	0	0	0.000183933	9.57813e-05	6.80559e-05	4.80891e-05	1.66858e-05	0	0	5.66667	4	6.66667	7	4.33333	6	3.66667	7.65659e-05	6.79779e-05	0.00012279	0.00010126	5.97051e-05	7.0908e-05	4.87643e-05	5.33333	2	1.66667	1.33333	1	2	2.66667	6.6362e-05	2.52003e-05	2.95583e-05	2.59437e-05	1.5566e-05	2.30317e-05	3.2916e-05	17	5.66667	3.66667	1.33333	1.66667	0.333333	1.33333
Otu000394	6.66667	10.3333	6.66667	4.33333	4.66667	0.666667	3.66667	7.82693e-05	0.000134965	8.50698e-05	7.81447e-05	7.78669e-05	1.23982e-05	6.30376e-05	2.33333	2	2.33333	7	8.33333	15.6667	18.6667	3.15271e-05	3.39889e-05	4.29764e-05	0.00010126	0.000114817	0.000185149	0.000248254	2	0.666667	1.33333	0.333333	1.66667	0.333333	1	2.48857e-05	8.40011e-06	2.36467e-05	6.48593e-06	2.59433e-05	3.83861e-06	1.23435e-05	9	5.33333	2.33333	0.666667	0.666667	1	0.333333
Otu000395	0	0.333333	0.333333	0	0	0	0	0	4.35369e-06	4.25349e-06	0	0	0	0	0	0	0	0	0	0	0.333333	0	0	0	0	0	0	4.43312e-06	0.333333	0	0.666667	0	0	0	0	4.14762e-06	0	1.18233e-05	0	0	0	0	0	0	0	0	0	0	0
Otu000396	4.66667	3	3	2	4	2	0.333333	5.47885e-05	3.91832e-05	3.82814e-05	3.60668e-05	6.67431e-05	3.71945e-05	5.73069e-06	1.66667	1	1.33333	2	2.66667	3	0.333333	2.25194e-05	1.69945e-05	2.4558e-05	2.89316e-05	3.67416e-05	3.5454e-05	4.43312e-06	2.66667	2	1	0.333333	1.66667	1.33333	1.66667	3.3181e-05	2.52003e-05	1.7735e-05	6.48593e-06	2.59433e-05	1.53544e-05	2.05725e-05	4.33333	2.33333	2.66667	1.33333	1.33333	1.33333	0.666667
Otu000397	10	8.33333	9	11	7.33333	9	10.3333	0.000117404	0.000108842	0.000114844	0.000198367	0.000122362	0.000167375	0.000177651	0	0	0	1.33333	1	0.666667	1	0	0	0	1.92877e-05	1.37781e-05	7.87867e-06	1.32993e-05	3.66667	0.666667	1	0.333333	0.333333	2.66667	3	4.56238e-05	8.40011e-06	1.7735e-05	6.48593e-06	5.18866e-06	3.07089e-05	3.70305e-05	8.33333	4	3.33333	2.66667	4	8	5
Otu000398	6.66667	3.33333	18.3333	8	7.33333	13.3333	6	7.82693e-05	4.35369e-05	0.000233942	0.000144267	0.000122362	0.000247964	0.000103152	1	3.33333	0.666667	3.66667	5.66667	7.33333	2.66667	1.35116e-05	5.66482e-05	1.2279e-05	5.30412e-05	7.80758e-05	8.66654e-05	3.54649e-05	1	0	0.333333	0.666667	0.333333	0	0	1.24429e-05	0	5.91167e-06	1.29719e-05	5.18866e-06	0	0	7.33333	0.666667	0.666667	3	2	4.66667	1
Otu000399	5.66667	3.33333	2.33333	1.33333	1	1.66667	0.333333	6.65289e-05	4.35369e-05	2.97744e-05	2.40445e-05	1.66858e-05	3.09954e-05	5.73069e-06	0.666667	1	0	0.666667	0	0	0.666667	9.00775e-06	1.69945e-05	0	9.64385e-06	0	0	8.86623e-06	0.333333	0	0	0	0.666667	0.333333	1	4.14762e-06	0	0	0	1.03773e-05	3.83861e-06	1.23435e-05	4.66667	0.333333	1.66667	2	0.666667	3.66667	1.33333
Otu000400	9	6.33333	18	7	3	1.66667	1	0.000105664	8.27202e-05	0.000229689	0.000126234	5.00573e-05	3.09954e-05	1.71921e-05	1.66667	2.66667	4	6.66667	3.66667	3.66667	5.33333	2.25194e-05	4.53186e-05	7.36739e-05	9.64385e-05	5.05197e-05	4.33327e-05	7.09298e-05	1	1	0.666667	0.666667	1.33333	1.66667	1.33333	1.24429e-05	1.26002e-05	1.18233e-05	1.29719e-05	2.07546e-05	1.9193e-05	1.6458e-05	7.33333	6	1.66667	3	1	9.66667	5
Otu000401	4.66667	3.33333	3.66667	2.33333	1	0.333333	1	5.47885e-05	4.35369e-05	4.67884e-05	4.20779e-05	1.66858e-05	6.19909e-06	1.71921e-05	3.66667	3.33333	5	9.66667	13.6667	13.6667	23.3333	4.95426e-05	5.66482e-05	9.20923e-05	0.000139836	0.000188301	0.000161513	0.000310318	1	0.333333	0.666667	1.33333	0	0.666667	1	1.24429e-05	4.20006e-06	1.18233e-05	2.59437e-05	0	7.67722e-06	1.23435e-05	8.33333	2.66667	1.33333	1	1.66667	2.66667	2.66667
Otu000402	4.66667	5	2	3.33333	1	3	0.666667	5.47885e-05	6.53054e-05	2.55209e-05	6.01113e-05	1.66858e-05	5.57918e-05	1.14614e-05	2	0.333333	1	2	3.33333	6	2	2.70233e-05	5.66482e-06	1.84185e-05	2.89316e-05	4.5927e-05	7.0908e-05	2.65987e-05	2.66667	1	0.333333	0	0.666667	0	0.666667	3.3181e-05	1.26002e-05	5.91167e-06	0	1.03773e-05	0	8.229e-06	3.33333	3.33333	1	0.333333	0.333333	1	0.333333
Otu000403	7.66667	4.33333	12.6667	7	6.33333	5.66667	4	9.00097e-05	5.6598e-05	0.000161633	0.000126234	0.000105676	0.000105385	6.87683e-05	2	1.66667	1.66667	5.33333	8	17	8.33333	2.70233e-05	2.83241e-05	3.06974e-05	7.71508e-05	0.000110225	0.000200906	0.000110828	3	1	0.666667	0.333333	1	0.666667	0.666667	3.73286e-05	1.26002e-05	1.18233e-05	6.48593e-06	1.5566e-05	7.67722e-06	8.229e-06	4.33333	2	0.666667	2.66667	1.66667	2.33333	1
Otu000405	0	0	0	0	0	0	0	0	0	0	0	0	0	0	2	0.333333	0	0	0.666667	0	0	2.70233e-05	5.66482e-06	0	0	9.18539e-06	0	0	0	0	0	0	0.333333	0	0	0	0	0	0	5.18866e-06	0	0	0.333333	0	0.333333	0	0	0	0
Otu000406	6	4	10.6667	5.66667	4.66667	2.33333	2.33333	7.04424e-05	5.22443e-05	0.000136112	0.000102189	7.78669e-05	4.33936e-05	4.01148e-05	3	2.33333	4.33333	7	6.33333	5.66667	4.33333	4.05349e-05	3.96538e-05	7.98134e-05	0.00010126	8.72612e-05	6.69687e-05	5.76305e-05	4	2.33333	2	1	1	0.333333	2.33333	4.97715e-05	2.94004e-05	3.547e-05	1.94578e-05	1.5566e-05	3.83861e-06	2.88015e-05	7.66667	5	1.66667	3.33333	2.33333	2	1.33333
Otu000407	0	0	0	0	0.333333	0	0	0	0	0	0	5.56192e-06	0	0	0	0	0	0	0	0	0	0	0	0	0	0	0	0	0.333333	0	0.333333	0	0	0	0	4.14762e-06	0	5.91167e-06	0	0	0	0	0	0	0	0	0	0	0
Otu000408	10.6667	9.66667	9.33333	6.33333	6.66667	5	6.33333	0.000125231	0.000126257	0.000119098	0.000114212	0.000111238	9.29863e-05	0.000108883	1.33333	1	4	2	3.66667	7.33333	6	1.80155e-05	1.69945e-05	7.36739e-05	2.89316e-05	5.05197e-05	8.66654e-05	7.97961e-05	3	1.66667	0.666667	1	0.333333	0.666667	0.333333	3.73286e-05	2.10003e-05	1.18233e-05	1.94578e-05	5.18866e-06	7.67722e-06	4.1145e-06	11	5.33333	2.66667	0.666667	3.66667	1.33333	0.333333
Otu000409	0	0	0	0	0	0	0	0	0	0	0	0	0	0	0	0	0	0	0	0	0	0	0	0	0	0	0	0	0	0	0	0	0.333333	0	0	0	0	0	0	5.18866e-06	0	0	0	0.333333	0	0	0	0	0
Otu000410	0	0	0	0	0	0	0	0	0	0	0	0	0	0	0	0	0	0	0.333333	0.333333	0	0	0	0	0	4.5927e-06	3.93933e-06	0	0	0	0	0	0	0	0	0	0	0	0	0	0	0	0	0	0	0	0	0	0
Otu000411	0	0	0	0	0	0	0	0	0	0	0	0	0	0	0	0	0.333333	0	0.666667	0	0	0	0	6.13949e-06	0	9.18539e-06	0	0	0	0	0	0	0	0	0	0	0	0	0	0	0	0	0.666667	0	0	0.333333	0	0	0
Otu000412	26	19.3333	8.33333	0.333333	0.666667	0.666667	0	0.00030525	0.000252514	0.000106337	6.01113e-06	1.11238e-05	1.23982e-05	0	11.3333	9.33333	4.33333	1.33333	0	0	0	0.000153132	0.000158615	7.98134e-05	1.92877e-05	0	0	0	0.333333	0	0.333333	0	0	0	0	4.14762e-06	0	5.91167e-06	0	0	0	0	26.3333	1.33333	0	0	0	0.333333	0
Otu000413	8.66667	6	14	6	6.33333	6	10.3333	0.00010175	7.83665e-05	0.000178647	0.0001082	0.000105676	0.000111584	0.000177651	0.666667	1	2	6.66667	2.33333	9.33333	3	9.00775e-06	1.69945e-05	3.68369e-05	9.64385e-05	3.21489e-05	0.000110301	3.9898e-05	1.66667	0.333333	0.333333	1	0.333333	0.666667	0	2.07381e-05	4.20006e-06	5.91167e-06	1.94578e-05	5.18866e-06	7.67722e-06	0	5.33333	2.33333	0.666667	0	3	5.66667	2.33333
Otu000414	0.333333	0	0	0	0	0	0	3.91347e-06	0	0	0	0	0	0	0	0	0	0.333333	0.333333	0	0	0	0	0	4.82193e-06	4.5927e-06	0	0	0.333333	0	0	0	0	0.333333	0	4.14762e-06	0	0	0	0	3.83861e-06	0	0.333333	0	0	0	0	0	0.333333
Otu000415	5.33333	3	2.66667	1.66667	1	1.33333	1.66667	6.26154e-05	3.91832e-05	3.40279e-05	3.00557e-05	1.66858e-05	2.47964e-05	2.86535e-05	1.66667	1.33333	0.666667	2	1	2	3.33333	2.25194e-05	2.26593e-05	1.2279e-05	2.89316e-05	1.37781e-05	2.3636e-05	4.43312e-05	4.66667	2.33333	2.33333	0.666667	0.666667	3.66667	3	5.80667e-05	2.94004e-05	4.13817e-05	1.29719e-05	1.03773e-05	4.22247e-05	3.70305e-05	6	3.33333	1	3.33333	1	2	2.66667
Otu000416	0	0	0	0	0	0	0	0	0	0	0	0	0	0	3.66667	1.33333	1.33333	2.66667	1	1.33333	2.33333	4.95426e-05	2.26593e-05	2.4558e-05	3.85754e-05	1.37781e-05	1.57573e-05	3.10318e-05	11	6.33333	7	5.33333	7	8.33333	9	0.000136872	7.98011e-05	0.000124145	0.000103775	0.000108962	9.59652e-05	0.000111091	2.66667	0.666667	0.333333	1.66667	0.666667	1	0.333333
Otu000418	5.33333	3	5.33333	3.66667	1	2.33333	3	6.26154e-05	3.91832e-05	6.80559e-05	6.61225e-05	1.66858e-05	4.33936e-05	5.15762e-05	1	0.666667	1	1.33333	3.33333	2	5	1.35116e-05	1.13296e-05	1.84185e-05	1.92877e-05	4.5927e-05	2.3636e-05	6.64967e-05	2	0.333333	0.333333	0.333333	0.333333	1	0	2.48857e-05	4.20006e-06	5.91167e-06	6.48593e-06	5.18866e-06	1.15158e-05	0	5.33333	3	2.66667	0.666667	1.66667	1	3
Otu000419	5.33333	6.33333	4	1.66667	2	0.666667	0.333333	6.26154e-05	8.27202e-05	5.10419e-05	3.00557e-05	3.33715e-05	1.23982e-05	5.73069e-06	1.66667	1	2	9	7	8.66667	7.33333	2.25194e-05	1.69945e-05	3.68369e-05	0.000130192	9.64466e-05	0.000102423	9.75285e-05	2.66667	3.66667	1.66667	5	4.33333	4.66667	4.66667	3.3181e-05	4.62006e-05	2.95583e-05	9.72889e-05	6.74526e-05	5.37405e-05	5.7603e-05	4.33333	2	3	0.333333	2.66667	5.66667	3.33333
Otu000420	5.66667	8	8.33333	7	4.33333	2.33333	5	6.65289e-05	0.000104489	0.000106337	0.000126234	7.2305e-05	4.33936e-05	8.59604e-05	2.66667	2.66667	2.66667	5.33333	4.33333	13.6667	2.33333	3.6031e-05	4.53186e-05	4.91159e-05	7.71508e-05	5.97051e-05	0.000161513	3.10318e-05	1.66667	1.66667	0.666667	0.333333	1.66667	2.33333	1	2.07381e-05	2.10003e-05	1.18233e-05	6.48593e-06	2.59433e-05	2.68703e-05	1.23435e-05	7.66667	1.66667	4	0.333333	1	1.33333	3
Otu000421	6.33333	3.66667	2.33333	2.33333	2.66667	3	0.333333	7.43558e-05	4.78906e-05	2.97744e-05	4.20779e-05	4.44954e-05	5.57918e-05	5.73069e-06	5	2.33333	3.66667	4	5	5.66667	5.66667	6.75581e-05	3.96538e-05	6.75344e-05	5.78631e-05	6.88905e-05	6.69687e-05	7.5363e-05	5.33333	6	2.66667	2	3.33333	4.33333	6.66667	6.6362e-05	7.5601e-05	4.72933e-05	3.89156e-05	5.18866e-05	4.99019e-05	8.229e-05	4.66667	4.33333	4	2	1	3.33333	2.33333
Otu000422	21.3333	10.3333	1.33333	0.333333	1.33333	0	0	0.000250462	0.000134965	1.7014e-05	6.01113e-06	2.22477e-05	0	0	6	4	2.66667	1.66667	0	0.333333	0	8.10698e-05	6.79779e-05	4.91159e-05	2.41096e-05	0	3.93933e-06	0	4	1	0.333333	0.666667	2.33333	0.333333	1.33333	4.97715e-05	1.26002e-05	5.91167e-06	1.29719e-05	3.63206e-05	3.83861e-06	1.6458e-05	13.3333	5	1.33333	0.666667	0.333333	0.333333	0.666667
Otu000423	0.666667	0	0	0	0	0	0	7.82693e-06	0	0	0	0	0	0	8.66667	8	9.33333	5	2.33333	1.66667	0.666667	0.000117101	0.000135956	0.000171906	7.23289e-05	3.21489e-05	1.96967e-05	8.86623e-06	0	0	0	0	0	0	0.666667	0	0	0	0	0	0	8.229e-06	0.333333	0.333333	0	0	0	0	0
Otu000424	0	0.666667	0	0	0	0	0	0	8.70739e-06	0	0	0	0	0	0	0	0	0	0	0	0	0	0	0	0	0	0	0	0	0	0	0	0	1	0.333333	0	0	0	0	0	1.15158e-05	4.1145e-06	0	0	0	0	0	0	0.333333
Otu000425	0	0	0	0	0.333333	0	0	0	0	0	0	5.56192e-06	0	0	0	0	0	0	0	0	0	0	0	0	0	0	0	0	0	0	0	0	0	0.333333	0	0	0	0	0	0	3.83861e-06	0	0	0	0	0	0	0	0
Otu000426	15	3	0	11.6667	0	8	12.6667	0.000176106	3.91832e-05	0	0.00021039	0	0.000148778	0.000217766	0	0	0	1	1	2	2	0	0	0	1.44658e-05	1.37781e-05	2.3636e-05	2.65987e-05	1	0	3	2	1.33333	3.33333	1	1.24429e-05	0	5.3205e-05	3.89156e-05	2.07546e-05	3.83861e-05	1.23435e-05	3.66667	16	0.666667	3.33333	4.33333	6.66667	0
Otu000428	8	9.33333	15.6667	4.66667	4	2.33333	5	9.39232e-05	0.000121903	0.000199914	8.41559e-05	6.67431e-05	4.33936e-05	8.59604e-05	1.66667	2	2.66667	3.33333	5.33333	5.33333	1.66667	2.25194e-05	3.39889e-05	4.91159e-05	4.82193e-05	7.34831e-05	6.30293e-05	2.21656e-05	2.33333	0.666667	0	0	0.333333	0	0.333333	2.90334e-05	8.40011e-06	0	0	5.18866e-06	0	4.1145e-06	14.6667	6.33333	1	0.666667	1.66667	1.33333	0.333333
Otu000429	0	0	0	0	0	0	0	0	0	0	0	0	0	0	0	0	0	0	0	0	0	0	0	0	0	0	0	0	0.333333	0	0	0	0	0	0.333333	4.14762e-06	0	0	0	0	0	4.1145e-06	0	0	0	0	0	0	0
Otu000430	0	0	0	0	0	0	0	0	0	0	0	0	0	0	20.6667	14.6667	15.6667	18.6667	9.33333	11.6667	7.33333	0.00027924	0.000249252	0.000288556	0.000270028	0.000128596	0.000137877	9.75285e-05	0	0	0	0	0	0	0	0	0	0	0	0	0	0	0	0	0.333333	0	0	0	0
Otu000431	0.666667	0	0	0	0	0	0	7.82693e-06	0	0	0	0	0	0	0	0	0	0	0	0.666667	0.666667	0	0	0	0	0	7.87867e-06	8.86623e-06	0	0	0	0	0	0	0	0	0	0	0	0	0	0	0	0	0	0	0	0	0
Otu000432	0	0	0	0	0	0	0	0	0	0	0	0	0	0	0.666667	1	2	0.333333	1	0.666667	1	9.00775e-06	1.69945e-05	3.68369e-05	4.82193e-06	1.37781e-05	7.87867e-06	1.32993e-05	1	0.666667	0	0	0.333333	3	1.33333	1.24429e-05	8.40011e-06	0	0	5.18866e-06	3.45475e-05	1.6458e-05	0.333333	0.333333	0	0	0	0.333333	0
Otu000433	7.33333	4.33333	9.66667	2.33333	9.33333	6.66667	5.66667	8.60962e-05	5.6598e-05	0.000123351	4.20779e-05	0.000155734	0.000123982	9.74218e-05	1.66667	1.66667	2.66667	7	3.33333	9.33333	8.33333	2.25194e-05	2.83241e-05	4.91159e-05	0.00010126	4.5927e-05	0.000110301	0.000110828	1.33333	1	0.333333	0.666667	0	1	0.666667	1.65905e-05	1.26002e-05	5.91167e-06	1.29719e-05	0	1.15158e-05	8.229e-06	3	0.666667	1.66667	2	1.33333	2	2
Otu000434	5.33333	4.33333	11.3333	7	10	5.66667	6.66667	6.26154e-05	5.6598e-05	0.000144619	0.000126234	0.000166858	0.000105385	0.000114614	1	0	1.66667	3.66667	5.66667	5	5	1.35116e-05	0	3.06974e-05	5.30412e-05	7.80758e-05	5.909e-05	6.64967e-05	1	0	0	0.333333	0.666667	1	1.66667	1.24429e-05	0	0	6.48593e-06	1.03773e-05	1.15158e-05	2.05725e-05	5	3.33333	0.666667	0.666667	1	4.66667	2
Otu000435	1.33333	0.333333	1	3.33333	8	3.33333	19.6667	1.56539e-05	4.35369e-06	1.27605e-05	6.01113e-05	0.000133486	6.19909e-05	0.000338111	1	1.33333	0.666667	0.666667	7.33333	11.3333	20	1.35116e-05	2.26593e-05	1.2279e-05	9.64385e-06	0.000101039	0.000133937	0.000265987	0.333333	0.333333	0	0.666667	0	0.333333	0	4.14762e-06	4.20006e-06	0	1.29719e-05	0	3.83861e-06	0	1.33333	0.333333	3	1.33333	1	1.66667	1.66667
Otu000436	1	0.333333	0.666667	0	0	0	0	1.17404e-05	4.35369e-06	8.50698e-06	0	0	0	0	0	0	0	0.666667	0.333333	0	0	0	0	0	9.64385e-06	4.5927e-06	0	0	0	0	0	0	0.666667	0	0	0	0	0	0	1.03773e-05	0	0	0.666667	0.333333	0.666667	0	0	0	0
Otu000437	5.33333	6.66667	13.6667	3	4.66667	4.66667	9.33333	6.26154e-05	8.70739e-05	0.000174393	5.41002e-05	7.78669e-05	8.67873e-05	0.000160459	0.333333	0.666667	1.33333	2.66667	2.66667	10.3333	2.33333	4.50388e-06	1.13296e-05	2.4558e-05	3.85754e-05	3.67416e-05	0.000122119	3.10318e-05	2.33333	1.33333	0.666667	0.666667	0.666667	2.66667	0.333333	2.90334e-05	1.68002e-05	1.18233e-05	1.29719e-05	1.03773e-05	3.07089e-05	4.1145e-06	6	1.66667	0	1.66667	1.33333	3.66667	3.66667
Otu000438	12.6667	9.66667	5	3	2	0.333333	0	0.000148712	0.000126257	6.38024e-05	5.41002e-05	3.33715e-05	6.19909e-06	0	0.333333	0.333333	0.333333	1	0	1	0	4.50388e-06	5.66482e-06	6.13949e-06	1.44658e-05	0	1.1818e-05	0	3	1.33333	1	1.66667	1.66667	3.66667	0.666667	3.73286e-05	1.68002e-05	1.7735e-05	3.24296e-05	2.59433e-05	4.22247e-05	8.229e-06	20	6	3.33333	3	3	4.33333	6.66667
Otu000439	0	0.666667	0.666667	0.333333	0.333333	0	0	0	8.70739e-06	8.50698e-06	6.01113e-06	5.56192e-06	0	0	0	0	0.333333	0	0.333333	0	0.333333	0	0	6.13949e-06	0	4.5927e-06	0	4.43312e-06	0	0	0	0	0	0	0	0	0	0	0	0	0	0	0	0	0	0	0.333333	0.333333	0.666667
Otu000440	0	0	0	0	0	0	0	0	0	0	0	0	0	0	0	0	0	0	0	0	0	0	0	0	0	0	0	0	0	0	0	0	0	0.333333	0	0	0	0	0	0	3.83861e-06	0	0	0	0	0	0	0	0
Otu000441	8.66667	4	9.66667	7.33333	8.66667	6.66667	9	0.00010175	5.22443e-05	0.000123351	0.000132245	0.00014461	0.000123982	0.000154729	1.33333	1	1.33333	6.33333	4.66667	7	0.666667	1.80155e-05	1.69945e-05	2.4558e-05	9.16166e-05	6.42978e-05	8.2726e-05	8.86623e-06	1.66667	0.666667	0	0	0.333333	0.333333	1	2.07381e-05	8.40011e-06	0	0	5.18866e-06	3.83861e-06	1.23435e-05	6	0.666667	1.66667	0	0.666667	2.66667	1.66667
Otu000442	0	0.666667	0	0	0	0	0	0	8.70739e-06	0	0	0	0	0	0.333333	0	0	0	0	0	0.333333	4.50388e-06	0	0	0	0	0	4.43312e-06	0	0	0	0	0	0	0	0	0	0	0	0	0	0	0.333333	0	0	0	0.333333	0	0
Otu000443	3.66667	2.66667	0	0	0	0	0	4.30481e-05	3.48296e-05	0	0	0	0	0	1	0.666667	0.666667	1	1	3.33333	0.333333	1.35116e-05	1.13296e-05	1.2279e-05	1.44658e-05	1.37781e-05	3.93933e-05	4.43312e-06	6	7.66667	4.33333	4	6.33333	18	7	7.46572e-05	9.66013e-05	7.68517e-05	7.78311e-05	9.85845e-05	0.000207285	8.64045e-05	5.33333	2.66667	2.66667	2.33333	0.333333	0	0
Otu000444	0	0	0	0	0	0	0	0	0	0	0	0	0	0	0	0	0	0	0	0	0	0	0	0	0	0	0	0	0.333333	0	0	0	0	0	0	4.14762e-06	0	0	0	0	0	0	0.333333	0	0	0	0	0	0
Otu000445	7.66667	7.66667	4	3.33333	3	1.66667	0	9.00097e-05	0.000100135	5.10419e-05	6.01113e-05	5.00573e-05	3.09954e-05	0	1.33333	0.666667	4.33333	1.66667	3.33333	4.33333	0.666667	1.80155e-05	1.13296e-05	7.98134e-05	2.41096e-05	4.5927e-05	5.12113e-05	8.86623e-06	3.33333	2	1	1.33333	1.33333	2.66667	2	4.14762e-05	2.52003e-05	1.7735e-05	2.59437e-05	2.07546e-05	3.07089e-05	2.4687e-05	7.33333	6	2.33333	1.66667	3	6	3
Otu000446	6.33333	3	5.66667	5.33333	2.66667	2.33333	1.33333	7.43558e-05	3.91832e-05	7.23093e-05	9.61781e-05	4.44954e-05	4.33936e-05	2.29228e-05	1.66667	0.666667	1.66667	7	9	10.3333	10.6667	2.25194e-05	1.13296e-05	3.06974e-05	0.00010126	0.000124003	0.000122119	0.00014186	0	0.333333	0.333333	0	0	1	0	0	4.20006e-06	5.91167e-06	0	0	1.15158e-05	0	6.33333	2.33333	1	0.666667	1.66667	3.33333	2.33333
Otu000447	1.66667	0	0.333333	0	0	0	0	1.95673e-05	0	4.25349e-06	0	0	0	0	3.66667	1	2.33333	0.333333	1.66667	2.33333	3	4.95426e-05	1.69945e-05	4.29764e-05	4.82193e-06	2.29635e-05	2.75753e-05	3.9898e-05	0	0.333333	1	3.33333	2	0	4.33333	0	4.20006e-06	1.7735e-05	6.48593e-05	3.1132e-05	0	5.34885e-05	0.333333	2.66667	0	0	0.333333	0.666667	1.33333
Otu000448	0.333333	0	0.333333	0.333333	0	0	0	3.91347e-06	0	4.25349e-06	6.01113e-06	0	0	0	19.3333	12.6667	4.66667	3.33333	4.33333	2.66667	2.66667	0.000261225	0.000215263	8.59528e-05	4.82193e-05	5.97051e-05	3.15147e-05	3.54649e-05	1	3	2	1.33333	1.33333	4.33333	1.33333	1.24429e-05	3.78005e-05	3.547e-05	2.59437e-05	2.07546e-05	4.99019e-05	1.6458e-05	0.666667	0.333333	0.666667	0	0	0	0
Otu000449	1.33333	2.33333	0.666667	0.666667	0.333333	0	0	1.56539e-05	3.04759e-05	8.50698e-06	1.20223e-05	5.56192e-06	0	0	0.666667	0	0.333333	1	1	0.666667	1	9.00775e-06	0	6.13949e-06	1.44658e-05	1.37781e-05	7.87867e-06	1.32993e-05	0	0.666667	0	0.333333	0.333333	0.333333	0.666667	0	8.40011e-06	0	6.48593e-06	5.18866e-06	3.83861e-06	8.229e-06	2	1	5	2.33333	10	12	11.3333
Otu000450	1	2.33333	0	0	0	0	0	1.17404e-05	3.04759e-05	0	0	0	0	0	3	3.33333	3.33333	1.33333	0.666667	2	3.33333	4.05349e-05	5.66482e-05	6.13949e-05	1.92877e-05	9.18539e-06	2.3636e-05	4.43312e-05	4.33333	3.66667	2.66667	2.66667	4	9	3	5.39191e-05	4.62006e-05	4.72933e-05	5.18874e-05	6.22639e-05	0.000103642	3.70305e-05	3.66667	0.666667	1.33333	1.66667	0	1	1.66667
Otu000451	8	4.66667	5.33333	2	0.666667	4.66667	0.333333	9.39232e-05	6.09517e-05	6.80559e-05	3.60668e-05	1.11238e-05	8.67873e-05	5.73069e-06	3.66667	3.66667	3.33333	5	3.33333	4.33333	4.33333	4.95426e-05	6.23131e-05	6.13949e-05	7.23289e-05	4.5927e-05	5.12113e-05	5.76305e-05	0.333333	1.33333	2.33333	1	1.33333	3	1.66667	4.14762e-06	1.68002e-05	4.13817e-05	1.94578e-05	2.07546e-05	3.45475e-05	2.05725e-05	11.6667	3.66667	1.66667	1.33333	0.333333	0.666667	0.666667
Otu000452	0.333333	0.333333	1.33333	0	0	0	0	3.91347e-06	4.35369e-06	1.7014e-05	0	0	0	0	1.33333	0.666667	1.33333	0.666667	0	1.33333	0.333333	1.80155e-05	1.13296e-05	2.4558e-05	9.64385e-06	0	1.57573e-05	4.43312e-06	0.333333	0.333333	1	0.333333	1.66667	1.66667	1.66667	4.14762e-06	4.20006e-06	1.7735e-05	6.48593e-06	2.59433e-05	1.9193e-05	2.05725e-05	1	0.333333	1	0	0	0	0.333333
Otu000453	0	0	0	0	0	0	0	0	0	0	0	0	0	0	0	0	0	0	0	0	0	0	0	0	0	0	0	0	0.333333	0	0	0	0	0.333333	0	4.14762e-06	0	0	0	0	3.83861e-06	0	0	0	0	0	0	0	0
Otu000454	2.66667	4.33333	2	3	0.666667	0	1	3.13077e-05	5.6598e-05	2.55209e-05	5.41002e-05	1.11238e-05	0	1.71921e-05	2	0.666667	1.66667	3	4.33333	6.33333	3.33333	2.70233e-05	1.13296e-05	3.06974e-05	4.33973e-05	5.97051e-05	7.48474e-05	4.43312e-05	1	0	1	1	1.33333	1.66667	1	1.24429e-05	0	1.7735e-05	1.94578e-05	2.07546e-05	1.9193e-05	1.23435e-05	4.33333	1.66667	1.33333	1	0.666667	0	1.33333
Otu000455	2.33333	2	0.333333	0	0	0	0	2.73943e-05	2.61222e-05	4.25349e-06	0	0	0	0	6.33333	5.66667	4	3.33333	3.66667	4	2.66667	8.55736e-05	9.6302e-05	7.36739e-05	4.82193e-05	5.05197e-05	4.7272e-05	3.54649e-05	0	1	0	0.666667	1	0.666667	1.66667	0	1.26002e-05	0	1.29719e-05	1.5566e-05	7.67722e-06	2.05725e-05	4.33333	2.66667	1.33333	1	0	0.333333	0.666667
Otu000456	0	0	0	0	0.333333	0	0	0	0	0	0	5.56192e-06	0	0	0	0.333333	0	0	0	0	0	0	5.66482e-06	0	0	0	0	0	0	0	0.333333	0	0	0	0.333333	0	0	5.91167e-06	0	0	0	4.1145e-06	0	0	0	0	0	0.333333	0
Otu000457	0.666667	1.66667	0.666667	0.333333	1	0	2.33333	7.82693e-06	2.17685e-05	8.50698e-06	6.01113e-06	1.66858e-05	0	4.01148e-05	0	0.666667	2	4.33333	10	18	33.3333	0	1.13296e-05	3.68369e-05	6.2685e-05	0.000137781	0.000212724	0.000443312	0	0	0.333333	0	0	0	0.333333	0	0	5.91167e-06	0	0	0	4.1145e-06	2.33333	0.333333	0.333333	1.33333	1	3.33333	1.66667
Otu000458	7.33333	4	12.6667	5.33333	6	5	2.33333	8.60962e-05	5.22443e-05	0.000161633	9.61781e-05	0.000100115	9.29863e-05	4.01148e-05	0.666667	1	0.666667	2.33333	2.33333	3.66667	0.666667	9.00775e-06	1.69945e-05	1.2279e-05	3.37535e-05	3.21489e-05	4.33327e-05	8.86623e-06	2	3	2	1	3	1.66667	1.33333	2.48857e-05	3.78005e-05	3.547e-05	1.94578e-05	4.66979e-05	1.9193e-05	1.6458e-05	5.66667	5.33333	2.33333	0	1.66667	0.666667	0.666667
Otu000459	4	2.33333	6	5.66667	3	2.66667	4.66667	4.69616e-05	3.04759e-05	7.65628e-05	0.000102189	5.00573e-05	4.95927e-05	8.02297e-05	0.666667	2	0	3.66667	5	7	6	9.00775e-06	3.39889e-05	0	5.30412e-05	6.88905e-05	8.2726e-05	7.97961e-05	1.33333	2.33333	1.66667	0.333333	0	0.666667	1.33333	1.65905e-05	2.94004e-05	2.95583e-05	6.48593e-06	0	7.67722e-06	1.6458e-05	5	3.33333	2	0.333333	2.66667	2	3
Otu000460	0	0	0	0	0	0	0	0	0	0	0	0	0	0	0.666667	0	0	0	0	0	0	9.00775e-06	0	0	0	0	0	0	0	0	0	0	0	0	0.333333	0	0	0	0	0	0	4.1145e-06	0	0	0	0	0	0	0
Otu000461	5	8	14.3333	13	8.66667	6.33333	3.66667	5.8702e-05	0.000104489	0.0001829	0.000234434	0.00014461	0.000117783	6.30376e-05	1	0.333333	0.666667	6.66667	2.66667	5.66667	4	1.35116e-05	5.66482e-06	1.2279e-05	9.64385e-05	3.67416e-05	6.69687e-05	5.31974e-05	0	0	0.333333	0	0	0.333333	0.666667	0	0	5.91167e-06	0	0	3.83861e-06	8.229e-06	2.66667	1	0.666667	0	0	1	0
Otu000462	3.66667	3.66667	2.33333	0.333333	1	2.66667	1	4.30481e-05	4.78906e-05	2.97744e-05	6.01113e-06	1.66858e-05	4.95927e-05	1.71921e-05	2	0.333333	1	0.666667	2.33333	2.33333	2.33333	2.70233e-05	5.66482e-06	1.84185e-05	9.64385e-06	3.21489e-05	2.75753e-05	3.10318e-05	1.66667	1.66667	0.666667	0.333333	0.666667	1.33333	2	2.07381e-05	2.10003e-05	1.18233e-05	6.48593e-06	1.03773e-05	1.53544e-05	2.4687e-05	7	2.66667	1.33333	0	1.33333	1.33333	1
Otu000463	4.33333	5.66667	1.66667	0.666667	1	2.33333	0	5.08751e-05	7.40128e-05	2.12675e-05	1.20223e-05	1.66858e-05	4.33936e-05	0	1	1	0.333333	3	2.33333	2.33333	2.33333	1.35116e-05	1.69945e-05	6.13949e-06	4.33973e-05	3.21489e-05	2.75753e-05	3.10318e-05	1.33333	2.66667	1	2.33333	1.33333	2.33333	4.33333	1.65905e-05	3.36005e-05	1.7735e-05	4.54015e-05	2.07546e-05	2.68703e-05	5.34885e-05	5	8	8	4.66667	3.33333	4.33333	9.66667
Otu000464	0	0	0	0	0	0	0	0	0	0	0	0	0	0	0	0	0	0	0	0	0	0	0	0	0	0	0	0	0.666667	0.666667	0	0.333333	0.666667	0.333333	1	8.29524e-06	8.40011e-06	0	6.48593e-06	1.03773e-05	3.83861e-06	1.23435e-05	0.666667	0.333333	0	0	0	0	0.333333
Otu000465	8	3	4	2.33333	2.33333	1	2	9.39232e-05	3.91832e-05	5.10419e-05	4.20779e-05	3.89334e-05	1.85973e-05	3.43842e-05	2	1	3	5	5.66667	2.66667	6	2.70233e-05	1.69945e-05	5.52554e-05	7.23289e-05	7.80758e-05	3.15147e-05	7.97961e-05	4.33333	0.666667	0.666667	0.333333	1	0.666667	0	5.39191e-05	8.40011e-06	1.18233e-05	6.48593e-06	1.5566e-05	7.67722e-06	0	9	3.33333	2.33333	2	5	1.33333	2
Otu000466	0.333333	0	0	0	0	0	0.666667	3.91347e-06	0	0	0	0	0	1.14614e-05	0.333333	0	0.333333	0	0.333333	0.333333	1	4.50388e-06	0	6.13949e-06	0	4.5927e-06	3.93933e-06	1.32993e-05	0	0	0	0	0	0	0	0	0	0	0	0	0	0	0	0	0	0	0	0	0
Otu000467	7.66667	6.66667	5.33333	3.33333	2.66667	0	0.333333	9.00097e-05	8.70739e-05	6.80559e-05	6.01113e-05	4.44954e-05	0	5.73069e-06	2.33333	1.33333	3	2.33333	4.66667	6.33333	4.33333	3.15271e-05	2.26593e-05	5.52554e-05	3.37535e-05	6.42978e-05	7.48474e-05	5.76305e-05	1	1	1	1	0.333333	1.33333	0.333333	1.24429e-05	1.26002e-05	1.7735e-05	1.94578e-05	5.18866e-06	1.53544e-05	4.1145e-06	10.6667	2	3	2.66667	2	4	2.66667
Otu000468	5.66667	8.33333	14.3333	3.66667	4.33333	1.66667	2.66667	6.65289e-05	0.000108842	0.0001829	6.61225e-05	7.2305e-05	3.09954e-05	4.58455e-05	1	1.33333	2.33333	3	2	6	6.33333	1.35116e-05	2.26593e-05	4.29764e-05	4.33973e-05	2.75562e-05	7.0908e-05	8.42292e-05	1	1	0	0.333333	0	0	1	1.24429e-05	1.26002e-05	0	6.48593e-06	0	0	1.23435e-05	10	2.66667	0.333333	0.666667	0.666667	3.33333	1.33333
Otu000469	1	0.333333	0.666667	5.66667	4.33333	1.66667	1	1.17404e-05	4.35369e-06	8.50698e-06	0.000102189	7.2305e-05	3.09954e-05	1.71921e-05	1.33333	1.66667	0	0	0.333333	1	1.33333	1.80155e-05	2.83241e-05	0	0	4.5927e-06	1.1818e-05	1.77325e-05	4.66667	6.66667	3.33333	1	1.33333	0.666667	0	5.80667e-05	8.40011e-05	5.91167e-05	1.94578e-05	2.07546e-05	7.67722e-06	0	10	5.33333	4	2.33333	0	0.333333	0
Otu000470	9	5.33333	3.33333	2.66667	1	0.666667	2	0.000105664	6.96591e-05	4.25349e-05	4.80891e-05	1.66858e-05	1.23982e-05	3.43842e-05	0.333333	1.33333	1.66667	2	1	0.333333	0	4.50388e-06	2.26593e-05	3.06974e-05	2.89316e-05	1.37781e-05	3.93933e-06	0	1.33333	1.66667	0.333333	2	0.666667	1.33333	1.66667	1.65905e-05	2.10003e-05	5.91167e-06	3.89156e-05	1.03773e-05	1.53544e-05	2.05725e-05	7	5.66667	3	1.66667	0.333333	0.666667	0.333333
Otu000471	5.66667	8	3	3	2	2.66667	1.66667	6.65289e-05	0.000104489	3.82814e-05	5.41002e-05	3.33715e-05	4.95927e-05	2.86535e-05	0.666667	1	1.66667	1.33333	3.66667	1.33333	2.33333	9.00775e-06	1.69945e-05	3.06974e-05	1.92877e-05	5.05197e-05	1.57573e-05	3.10318e-05	0.666667	0	0	1	1.33333	1.66667	2.66667	8.29524e-06	0	0	1.94578e-05	2.07546e-05	1.9193e-05	3.2916e-05	3	2.33333	3	3	0.666667	3.33333	1.66667
Otu000472	4.33333	3.66667	1.66667	0.666667	1	0.666667	1.66667	5.08751e-05	4.78906e-05	2.12675e-05	1.20223e-05	1.66858e-05	1.23982e-05	2.86535e-05	2	1.66667	1.33333	7.33333	11	13.6667	10	2.70233e-05	2.83241e-05	2.4558e-05	0.000106082	0.000151559	0.000161513	0.000132993	0	0	0	0.333333	0	0	0	0	0	0	6.48593e-06	0	0	0	8	2	2	1.33333	2	2.33333	2.66667
Otu000473	0	0	0	0.666667	0	0	0	0	0	0	1.20223e-05	0	0	0	0	0	0	0	1	0.333333	0	0	0	0	0	1.37781e-05	3.93933e-06	0	0	0	0	0	0	0	0	0	0	0	0	0	0	0	0	0	0	0	0	0	0
Otu000474	5.66667	4.33333	4	9.66667	5	3	3.66667	6.65289e-05	5.6598e-05	5.10419e-05	0.000174323	8.34288e-05	5.57918e-05	6.30376e-05	0.333333	2	1.66667	2	4	4.33333	1.66667	4.50388e-06	3.39889e-05	3.06974e-05	2.89316e-05	5.51124e-05	5.12113e-05	2.21656e-05	1.33333	1	0	1	2	0.333333	0.666667	1.65905e-05	1.26002e-05	0	1.94578e-05	3.1132e-05	3.83861e-06	8.229e-06	7.33333	4	2	1.66667	2	3.66667	4
Otu000475	4.66667	6.66667	10.3333	3.66667	3.33333	3.66667	1.33333	5.47885e-05	8.70739e-05	0.000131858	6.61225e-05	5.56192e-05	6.819e-05	2.29228e-05	2	1.33333	3	2	2	2	0.666667	2.70233e-05	2.26593e-05	5.52554e-05	2.89316e-05	2.75562e-05	2.3636e-05	8.86623e-06	2.33333	1.33333	0.666667	1	0	2.33333	2	2.90334e-05	1.68002e-05	1.18233e-05	1.94578e-05	0	2.68703e-05	2.4687e-05	6	2	1.66667	0.333333	1.33333	4.66667	1.33333
Otu000476	4.66667	3.66667	2	0.666667	0.666667	1.33333	0	5.47885e-05	4.78906e-05	2.55209e-05	1.20223e-05	1.11238e-05	2.47964e-05	0	0.333333	0	0	0	0	0	0.333333	4.50388e-06	0	0	0	0	0	4.43312e-06	0.333333	0.333333	1.66667	0	0.333333	0	0.666667	4.14762e-06	4.20006e-06	2.95583e-05	0	5.18866e-06	0	8.229e-06	4	2.33333	4.66667	4.66667	15	12.6667	22.3333
Otu000477	5.66667	5	9.66667	2.33333	3.66667	3.66667	3.33333	6.65289e-05	6.53054e-05	0.000123351	4.20779e-05	6.11811e-05	6.819e-05	5.73069e-05	0.666667	1.66667	2	1.66667	3	8.66667	5	9.00775e-06	2.83241e-05	3.68369e-05	2.41096e-05	4.13343e-05	0.000102423	6.64967e-05	2.33333	1.33333	0	0.333333	1	0.666667	2	2.90334e-05	1.68002e-05	0	6.48593e-06	1.5566e-05	7.67722e-06	2.4687e-05	4.33333	2	0.333333	1	1.33333	4.66667	5
Otu000478	11	4	2.33333	1.66667	2	1.33333	0.333333	0.000129144	5.22443e-05	2.97744e-05	3.00557e-05	3.33715e-05	2.47964e-05	5.73069e-06	2.66667	1	1.33333	1.66667	2	5.66667	5.66667	3.6031e-05	1.69945e-05	2.4558e-05	2.41096e-05	2.75562e-05	6.69687e-05	7.5363e-05	2	0.666667	0.333333	0	1.66667	0.666667	1.33333	2.48857e-05	8.40011e-06	5.91167e-06	0	2.59433e-05	7.67722e-06	1.6458e-05	15.6667	2.66667	4.33333	0.666667	1.33333	0.666667	0
Otu000479	0	0	0	0	0	0	0	0	0	0	0	0	0	0	0	0	0	0.333333	0	0	0	0	0	0	4.82193e-06	0	0	0	7	4.33333	2	3	2.33333	5	4	8.71001e-05	5.46007e-05	3.547e-05	5.83733e-05	3.63206e-05	5.75791e-05	4.9374e-05	0.666667	1.66667	1	0.666667	2.66667	3.66667	4.33333
Otu000480	4	2.66667	1.66667	1.66667	1.33333	1	5	4.69616e-05	3.48296e-05	2.12675e-05	3.00557e-05	2.22477e-05	1.85973e-05	8.59604e-05	0	0	1	1	1.33333	2.66667	5.33333	0	0	1.84185e-05	1.44658e-05	1.83708e-05	3.15147e-05	7.09298e-05	0.333333	0.666667	0.666667	0.666667	0.666667	0.666667	3.33333	4.14762e-06	8.40011e-06	1.18233e-05	1.29719e-05	1.03773e-05	7.67722e-06	4.1145e-05	3.33333	2	1.33333	1.33333	3	12.6667	20.6667
Otu000481	6	4	1.66667	1.66667	1	1.33333	1.33333	7.04424e-05	5.22443e-05	2.12675e-05	3.00557e-05	1.66858e-05	2.47964e-05	2.29228e-05	4.66667	4	2.66667	6	5.33333	7.33333	7	6.30543e-05	6.79779e-05	4.91159e-05	8.67947e-05	7.34831e-05	8.66654e-05	9.30954e-05	3	0.666667	1.33333	2.66667	1.66667	2.66667	3.33333	3.73286e-05	8.40011e-06	2.36467e-05	5.18874e-05	2.59433e-05	3.07089e-05	4.1145e-05	4.33333	1	0	1.66667	0.333333	2.66667	1
Otu000482	0	0	0	0.333333	0	0	0	0	0	0	6.01113e-06	0	0	0	0	0	0	0	0	0	0	0	0	0	0	0	0	0	0	0	0	0	0	0	0	0	0	0	0	0	0	0	0	0	0	0	0	0	0
Otu000483	0.666667	2	2.33333	3	0.333333	0.666667	3.66667	7.82693e-06	2.61222e-05	2.97744e-05	5.41002e-05	5.56192e-06	1.23982e-05	6.30376e-05	0	0.666667	1.33333	6	1.66667	5.33333	7.33333	0	1.13296e-05	2.4558e-05	8.67947e-05	2.29635e-05	6.30293e-05	9.75285e-05	0.333333	0.333333	0	0	0.333333	0.333333	0	4.14762e-06	4.20006e-06	0	0	5.18866e-06	3.83861e-06	0	1	0.666667	0	0.666667	0	1	1
Otu000484	0	0	0	0	0	1.33333	0	0	0	0	0	0	2.47964e-05	0	1.33333	0	1.66667	6.33333	7.66667	11	10.6667	1.80155e-05	0	3.06974e-05	9.16166e-05	0.000105632	0.000129998	0.00014186	0	0	0	0	0	0.333333	0	0	0	0	0	0	3.83861e-06	0	0.666667	0	0	0.333333	0	0	0.333333
Otu000485	7.66667	11.3333	9.33333	3.66667	5.33333	4.66667	3.66667	9.00097e-05	0.000148026	0.000119098	6.61225e-05	8.89907e-05	8.67873e-05	6.30376e-05	1.66667	1.66667	1.33333	3	0.666667	0	0.666667	2.25194e-05	2.83241e-05	2.4558e-05	4.33973e-05	9.18539e-06	0	8.86623e-06	1.66667	1	0.666667	0.333333	0	0.333333	0.333333	2.07381e-05	1.26002e-05	1.18233e-05	6.48593e-06	0	3.83861e-06	4.1145e-06	11	4.33333	2	1.66667	1	0.666667	0.333333
Otu000486	6	5	7	11.3333	4	4	3	7.04424e-05	6.53054e-05	8.93233e-05	0.000204379	6.67431e-05	7.43891e-05	5.15762e-05	2.66667	1.33333	4.33333	2	5.33333	4.66667	0.333333	3.6031e-05	2.26593e-05	7.98134e-05	2.89316e-05	7.34831e-05	5.51507e-05	4.43312e-06	0.333333	2.33333	0.333333	1	0	0	0	4.14762e-06	2.94004e-05	5.91167e-06	1.94578e-05	0	0	0	3.66667	3.33333	3.66667	1	0.333333	1.33333	1.33333
Otu000488	3.66667	2.33333	6.33333	0.333333	1.66667	0.666667	5.33333	4.30481e-05	3.04759e-05	8.08163e-05	6.01113e-06	2.78096e-05	1.23982e-05	9.16911e-05	2.33333	2.66667	1.66667	5.33333	4.66667	10	9.66667	3.15271e-05	4.53186e-05	3.06974e-05	7.71508e-05	6.42978e-05	0.00011818	0.00012856	1.33333	1.66667	0.666667	0.666667	0.333333	1	1	1.65905e-05	2.10003e-05	1.18233e-05	1.29719e-05	5.18866e-06	1.15158e-05	1.23435e-05	3.66667	1.66667	2.66667	1.33333	1.66667	2.33333	1.66667
Otu000489	0.333333	1	0	0	0	0	0.333333	3.91347e-06	1.30611e-05	0	0	0	0	5.73069e-06	1.33333	1.33333	1	2.66667	9.66667	16.3333	23	1.80155e-05	2.26593e-05	1.84185e-05	3.85754e-05	0.000133188	0.000193027	0.000305885	0	1.33333	0	0.333333	0	0	1	0	1.68002e-05	0	6.48593e-06	0	0	1.23435e-05	0.333333	0.333333	0.333333	0	0	0.666667	0.333333
Otu000490	0.666667	0	0.333333	0	0	0	0	7.82693e-06	0	4.25349e-06	0	0	0	0	0.666667	0.333333	0	0.333333	2.33333	0.666667	0.333333	9.00775e-06	5.66482e-06	0	4.82193e-06	3.21489e-05	7.87867e-06	4.43312e-06	0.333333	0	0	0	0	0	0	4.14762e-06	0	0	0	0	0	0	0.333333	0	0	0	0	0.333333	0
Otu000491	6	5.66667	3	3	4	5.33333	1.66667	7.04424e-05	7.40128e-05	3.82814e-05	5.41002e-05	6.67431e-05	9.91854e-05	2.86535e-05	0.666667	0	1	2.66667	2.33333	4	10.3333	9.00775e-06	0	1.84185e-05	3.85754e-05	3.21489e-05	4.7272e-05	0.000137427	0.333333	1.33333	0	0	0.666667	0.333333	0.333333	4.14762e-06	1.68002e-05	0	0	1.03773e-05	3.83861e-06	4.1145e-06	7.33333	2.33333	1	1	3.33333	5.33333	4.66667
Otu000492	3	3	3.66667	1.33333	3.33333	1	2.33333	3.52212e-05	3.91832e-05	4.67884e-05	2.40445e-05	5.56192e-05	1.85973e-05	4.01148e-05	1	0.333333	1	2.33333	3.66667	3.66667	2.33333	1.35116e-05	5.66482e-06	1.84185e-05	3.37535e-05	5.05197e-05	4.33327e-05	3.10318e-05	1	0.666667	2	0.666667	2.66667	2	3.33333	1.24429e-05	8.40011e-06	3.547e-05	1.29719e-05	4.15093e-05	2.30317e-05	4.1145e-05	4	5	1.66667	2.33333	6.33333	5.33333	8.33333
Otu000493	0	0.333333	0	0	0	0	0	0	4.35369e-06	0	0	0	0	0	0	0	0	0	0	0	0	0	0	0	0	0	0	0	0	0	0	0	0	0	0	0	0	0	0	0	0	0	0.333333	0	0	0	0	0	0
Otu000494	0	0	0	0	0	0	0	0	0	0	0	0	0	0	7.66667	2.66667	3	4	3.66667	3.33333	3.33333	0.000103589	4.53186e-05	5.52554e-05	5.78631e-05	5.05197e-05	3.93933e-05	4.43312e-05	1.33333	1	2.33333	0.333333	1.66667	2.66667	3.33333	1.65905e-05	1.26002e-05	4.13817e-05	6.48593e-06	2.59433e-05	3.07089e-05	4.1145e-05	1	1	0	0	0	0	0
Otu000495	7.33333	7.66667	7.33333	3.66667	4	1	1.66667	8.60962e-05	0.000100135	9.35768e-05	6.61225e-05	6.67431e-05	1.85973e-05	2.86535e-05	1.66667	0	1.33333	0.333333	0.333333	0.666667	0	2.25194e-05	0	2.4558e-05	4.82193e-06	4.5927e-06	7.87867e-06	0	3	1	0	0	1.33333	1	0.333333	3.73286e-05	1.26002e-05	0	0	2.07546e-05	1.15158e-05	4.1145e-06	10.6667	3	0.333333	0.333333	0.666667	0.333333	0.666667
Otu000496	8	6.33333	3	1.66667	1.66667	2	1.33333	9.39232e-05	8.27202e-05	3.82814e-05	3.00557e-05	2.78096e-05	3.71945e-05	2.29228e-05	1.66667	1.66667	2.33333	2.33333	3.33333	4.66667	6.66667	2.25194e-05	2.83241e-05	4.29764e-05	3.37535e-05	4.5927e-05	5.51507e-05	8.86623e-05	2.33333	1.66667	0.333333	1.66667	0.666667	2.66667	2.33333	2.90334e-05	2.10003e-05	5.91167e-06	3.24296e-05	1.03773e-05	3.07089e-05	2.88015e-05	6	3	2.66667	0.666667	0.666667	0.333333	0.666667
Otu000497	0	0.333333	0	0	0	0	0	0	4.35369e-06	0	0	0	0	0	11.6667	7	7.66667	9.66667	9	9.66667	7.33333	0.000157636	0.000118961	0.000141208	0.000139836	0.000124003	0.000114241	9.75285e-05	0	0.333333	0	0	0	0	0	0	4.20006e-06	0	0	0	0	0	0.333333	0	0.333333	0.333333	0	0	0
Otu000498	1	0.333333	1	3.33333	2	5.66667	3	1.17404e-05	4.35369e-06	1.27605e-05	6.01113e-05	3.33715e-05	0.000105385	5.15762e-05	3.33333	2.33333	3	6.33333	5.66667	8	8	4.50388e-05	3.96538e-05	5.52554e-05	9.16166e-05	7.80758e-05	9.4544e-05	0.000106395	0	0.333333	0	0.333333	0.333333	0	0.666667	0	4.20006e-06	0	6.48593e-06	5.18866e-06	0	8.229e-06	3.66667	1.33333	1.66667	2.33333	3.33333	1	3.33333
Otu000499	3.66667	4.66667	3	1.66667	0.333333	0.666667	0.333333	4.30481e-05	6.09517e-05	3.82814e-05	3.00557e-05	5.56192e-06	1.23982e-05	5.73069e-06	0.666667	1	3	1.66667	4	0.666667	1.66667	9.00775e-06	1.69945e-05	5.52554e-05	2.41096e-05	5.51124e-05	7.87867e-06	2.21656e-05	0.666667	0.666667	1.33333	0.666667	1.33333	0.333333	0.666667	8.29524e-06	8.40011e-06	2.36467e-05	1.29719e-05	2.07546e-05	3.83861e-06	8.229e-06	3.66667	1.66667	1.66667	1	2.33333	1	1.66667
Otu000501	9	8.66667	1.66667	0	0.333333	0.333333	2	0.000105664	0.000113196	2.12675e-05	0	5.56192e-06	6.19909e-06	3.43842e-05	1	0.333333	0	0	0.666667	0	0	1.35116e-05	5.66482e-06	0	0	9.18539e-06	0	0	5	3.66667	1.33333	1.66667	2.33333	4	2.66667	6.22143e-05	4.62006e-05	2.36467e-05	3.24296e-05	3.63206e-05	4.60633e-05	3.2916e-05	9.66667	6.66667	2	0.666667	1.33333	3.66667	4
Otu000502	2.66667	1	0.666667	0.666667	0.333333	1	0	3.13077e-05	1.30611e-05	8.50698e-06	1.20223e-05	5.56192e-06	1.85973e-05	0	0	0	1.66667	2	2.66667	4.33333	3.33333	0	0	3.06974e-05	2.89316e-05	3.67416e-05	5.12113e-05	4.43312e-05	1.33333	0.333333	1.66667	0.333333	0	2	0.333333	1.65905e-05	4.20006e-06	2.95583e-05	6.48593e-06	0	2.30317e-05	4.1145e-06	3	3.33333	0.333333	0	0.666667	0	0.333333
Otu000503	6	3.33333	2	3	1.33333	0.333333	1	7.04424e-05	4.35369e-05	2.55209e-05	5.41002e-05	2.22477e-05	6.19909e-06	1.71921e-05	1	0.666667	0.333333	0.666667	0	0.666667	0.666667	1.35116e-05	1.13296e-05	6.13949e-06	9.64385e-06	0	7.87867e-06	8.86623e-06	4.33333	5.33333	2.33333	2.33333	0.333333	3.33333	3.66667	5.39191e-05	6.72009e-05	4.13817e-05	4.54015e-05	5.18866e-06	3.83861e-05	4.52595e-05	7.33333	4.66667	2.66667	2	1	0.666667	2.33333
Otu000504	1.66667	1	0.333333	1	0.333333	0	0.666667	1.95673e-05	1.30611e-05	4.25349e-06	1.80334e-05	5.56192e-06	0	1.14614e-05	0	0	0	0.333333	0.333333	1	1	0	0	0	4.82193e-06	4.5927e-06	1.1818e-05	1.32993e-05	0.333333	0	0	0	0	0	0	4.14762e-06	0	0	0	0	0	0	0.333333	0	0	0	0	0	0
Otu000505	7.33333	6.66667	4.66667	4.33333	1.66667	1.33333	1	8.60962e-05	8.70739e-05	5.95489e-05	7.81447e-05	2.78096e-05	2.47964e-05	1.71921e-05	0.666667	0.333333	0.333333	0.333333	1	0.666667	0.333333	9.00775e-06	5.66482e-06	6.13949e-06	4.82193e-06	1.37781e-05	7.87867e-06	4.43312e-06	5	1.66667	2	1.66667	1.66667	2.66667	1	6.22143e-05	2.10003e-05	3.547e-05	3.24296e-05	2.59433e-05	3.07089e-05	1.23435e-05	9	2.66667	2.66667	1.33333	3.66667	4	2
Otu000506	1.66667	3.66667	8.66667	5.33333	6.33333	8.33333	4.33333	1.95673e-05	4.78906e-05	0.000110591	9.61781e-05	0.000105676	0.000154977	7.4499e-05	0.333333	0.333333	1	3	5.66667	4.33333	2.66667	4.50388e-06	5.66482e-06	1.84185e-05	4.33973e-05	7.80758e-05	5.12113e-05	3.54649e-05	1.66667	0.333333	0.666667	0.333333	1.33333	0.666667	0	2.07381e-05	4.20006e-06	1.18233e-05	6.48593e-06	2.07546e-05	7.67722e-06	0	2.33333	2	1	0.666667	0.666667	3.33333	1
Otu000507	5.33333	5.66667	0.666667	3	1	0.666667	0.333333	6.26154e-05	7.40128e-05	8.50698e-06	5.41002e-05	1.66858e-05	1.23982e-05	5.73069e-06	0	0.333333	0	1.33333	0	0.333333	0.666667	0	5.66482e-06	0	1.92877e-05	0	3.93933e-06	8.86623e-06	1	2.66667	0.333333	3.33333	1.33333	4.33333	4	1.24429e-05	3.36005e-05	5.91167e-06	6.48593e-05	2.07546e-05	4.99019e-05	4.9374e-05	8	7.66667	5	4	3.33333	1.66667	1
Otu000508	0.666667	0	0	0	0	0	0	7.82693e-06	0	0	0	0	0	0	0	0.333333	0	0	0	0	0	0	5.66482e-06	0	0	0	0	0	0	0	0	0.333333	0	0	0	0	0	0	6.48593e-06	0	0	0	0	0	0	0	0	0	0
Otu000509	4	9.33333	8.33333	7.33333	3.66667	2.33333	0.666667	4.69616e-05	0.000121903	0.000106337	0.000132245	6.11811e-05	4.33936e-05	1.14614e-05	0.666667	1.66667	2.33333	2	0.333333	1	0	9.00775e-06	2.83241e-05	4.29764e-05	2.89316e-05	4.5927e-06	1.1818e-05	0	1.33333	3	0.666667	2.33333	2	2.66667	0.333333	1.65905e-05	3.78005e-05	1.18233e-05	4.54015e-05	3.1132e-05	3.07089e-05	4.1145e-06	7	3	0.333333	1	0.666667	0	0.333333
Otu000510	3	3.66667	5	7.66667	5.66667	3.33333	9.33333	3.52212e-05	4.78906e-05	6.38024e-05	0.000138256	9.45527e-05	6.19909e-05	0.000160459	0.333333	0	0.333333	2	4.66667	4.33333	7.66667	4.50388e-06	0	6.13949e-06	2.89316e-05	6.42978e-05	5.12113e-05	0.000101962	1	0	0.666667	0.333333	0	0	0	1.24429e-05	0	1.18233e-05	6.48593e-06	0	0	0	4	1.66667	1	1	0.666667	1	0.666667
Otu000511	1.66667	2.33333	0.666667	0.333333	0.333333	1	0	1.95673e-05	3.04759e-05	8.50698e-06	6.01113e-06	5.56192e-06	1.85973e-05	0	0	1.33333	0.666667	0.333333	0.333333	1.33333	0.666667	0	2.26593e-05	1.2279e-05	4.82193e-06	4.5927e-06	1.57573e-05	8.86623e-06	0	2.66667	1.33333	2	3	6.33333	7.66667	0	3.36005e-05	2.36467e-05	3.89156e-05	4.66979e-05	7.29336e-05	9.46335e-05	0.333333	1.33333	0.333333	0	0	0	0.333333
Otu000512	2.33333	0.333333	0.333333	0.333333	0	0	0	2.73943e-05	4.35369e-06	4.25349e-06	6.01113e-06	0	0	0	3	3.33333	5.33333	5	5.66667	3.66667	8.33333	4.05349e-05	5.66482e-05	9.82318e-05	7.23289e-05	7.80758e-05	4.33327e-05	0.000110828	1.33333	1	1.66667	2	1.33333	7.33333	8.33333	1.65905e-05	1.26002e-05	2.95583e-05	3.89156e-05	2.07546e-05	8.44494e-05	0.000102862	1	1.66667	1	0.333333	1.33333	0.666667	1
Otu000513	4.33333	4.33333	10.6667	1.66667	4	1.66667	4.66667	5.08751e-05	5.6598e-05	0.000136112	3.00557e-05	6.67431e-05	3.09954e-05	8.02297e-05	0.333333	1.66667	2.33333	1.33333	2	8.66667	2.66667	4.50388e-06	2.83241e-05	4.29764e-05	1.92877e-05	2.75562e-05	0.000102423	3.54649e-05	0	1.66667	0.666667	0	0.333333	1.33333	0.666667	0	2.10003e-05	1.18233e-05	0	5.18866e-06	1.53544e-05	8.229e-06	4	1.66667	0.333333	0.333333	1.33333	2.66667	2
Otu000514	5.66667	3.66667	8	9	6.66667	2.66667	3.33333	6.65289e-05	4.78906e-05	0.000102084	0.000162301	0.000111238	4.95927e-05	5.73069e-05	0.333333	0	1	2	3.33333	1	1.66667	4.50388e-06	0	1.84185e-05	2.89316e-05	4.5927e-05	1.1818e-05	2.21656e-05	0	0	0	0	0	0.666667	0	0	0	0	0	0	7.67722e-06	0	3	0.666667	0.333333	0.333333	2.33333	5	5.33333
Otu000515	1	3.66667	6.66667	2.33333	2.66667	7.66667	2	1.17404e-05	4.78906e-05	8.50698e-05	4.20779e-05	4.44954e-05	0.000142579	3.43842e-05	1.33333	1	0.666667	4.66667	1.66667	5.33333	1	1.80155e-05	1.69945e-05	1.2279e-05	6.7507e-05	2.29635e-05	6.30293e-05	1.32993e-05	1.33333	0	0.333333	0	0	1.33333	0.333333	1.65905e-05	0	5.91167e-06	0	0	1.53544e-05	4.1145e-06	3.33333	2.66667	1	0.333333	3.33333	2.33333	2.66667
Otu000516	6.33333	4.66667	4.66667	2.66667	5.33333	5.66667	1	7.43558e-05	6.09517e-05	5.95489e-05	4.80891e-05	8.89907e-05	0.000105385	1.71921e-05	0	0	0.333333	0	1.33333	0	2	0	0	6.13949e-06	0	1.83708e-05	0	2.65987e-05	0.666667	0.333333	0.333333	0	0	0.666667	0.333333	8.29524e-06	4.20006e-06	5.91167e-06	0	0	7.67722e-06	4.1145e-06	3.33333	5	2	3	4	9	3
Otu000517	0.333333	0.333333	0.333333	0	0.666667	0	0	3.91347e-06	4.35369e-06	4.25349e-06	0	1.11238e-05	0	0	0.333333	1	1.33333	2.66667	8.66667	17.6667	27	4.50388e-06	1.69945e-05	2.4558e-05	3.85754e-05	0.00011941	0.000208785	0.000359082	0.333333	0	0	0.666667	0	0.666667	0	4.14762e-06	0	0	1.29719e-05	0	7.67722e-06	0	1	0.333333	0	0	0.666667	0.333333	1
Otu000518	5.33333	1.33333	1.33333	1	1.33333	5	0.333333	6.26154e-05	1.74148e-05	1.7014e-05	1.80334e-05	2.22477e-05	9.29863e-05	5.73069e-06	0	1	1.66667	3	2.33333	2.66667	2	0	1.69945e-05	3.06974e-05	4.33973e-05	3.21489e-05	3.15147e-05	2.65987e-05	1.33333	0	0.666667	0.666667	0	0.333333	0.333333	1.65905e-05	0	1.18233e-05	1.29719e-05	0	3.83861e-06	4.1145e-06	3.66667	2	2.66667	1	1.66667	1.33333	1.66667
Otu000519	0	0	0	0	0	0	1.33333	0	0	0	0	0	0	2.29228e-05	0	0	0	0	0	0	0.333333	0	0	0	0	0	0	4.43312e-06	0	1	0.666667	0	0	0.333333	0	0	1.26002e-05	1.18233e-05	0	0	3.83861e-06	0	0	0	0	0	0	0	0
Otu000520	2	3.66667	1.66667	1.66667	1.33333	2.33333	2.33333	2.34808e-05	4.78906e-05	2.12675e-05	3.00557e-05	2.22477e-05	4.33936e-05	4.01148e-05	0.666667	1.66667	0.666667	1.66667	3.33333	3	1	9.00775e-06	2.83241e-05	1.2279e-05	2.41096e-05	4.5927e-05	3.5454e-05	1.32993e-05	0.333333	1	1.33333	0.333333	0	1.66667	1	4.14762e-06	1.26002e-05	2.36467e-05	6.48593e-06	0	1.9193e-05	1.23435e-05	2.66667	1.33333	1.66667	1	0.333333	2.33333	2.33333
Otu000521	0	0	0	0.333333	0	0	0	0	0	0	6.01113e-06	0	0	0	0	0	0	0	0	0	0.333333	0	0	0	0	0	0	4.43312e-06	0.333333	0	0	0	0	0	0	4.14762e-06	0	0	0	0	0	0	0	0	0	0	0	0	0
Otu000522	1.66667	2.66667	5.66667	3.66667	0.333333	1.33333	0	1.95673e-05	3.48296e-05	7.23093e-05	6.61225e-05	5.56192e-06	2.47964e-05	0	2	0.666667	2.66667	4.66667	3	9	10.3333	2.70233e-05	1.13296e-05	4.91159e-05	6.7507e-05	4.13343e-05	0.000106362	0.000137427	0	2	0	0.333333	0	0.666667	1	0	2.52003e-05	0	6.48593e-06	0	7.67722e-06	1.23435e-05	8.33333	1	2	0.333333	0.666667	0	0.666667
Otu000523	0	0	0	0	0	0	0	0	0	0	0	0	0	0	0	0	0	0	0	0	0.333333	0	0	0	0	0	0	4.43312e-06	0	0	0	0	0	0	0	0	0	0	0	0	0	0	0	0	0	0	0	0	0
Otu000524	11	7.66667	5.66667	1.66667	1.33333	2	0.333333	0.000129144	0.000100135	7.23093e-05	3.00557e-05	2.22477e-05	3.71945e-05	5.73069e-06	0	0	0	0.333333	0	0	0	0	0	0	4.82193e-06	0	0	0	1	1.66667	1	1.33333	1.33333	2	1.33333	1.24429e-05	2.10003e-05	1.7735e-05	2.59437e-05	2.07546e-05	2.30317e-05	1.6458e-05	2.33333	2.66667	1.66667	1	0.666667	0.333333	0
Otu000525	3	1	7.66667	3.66667	4.66667	6.66667	6.66667	3.52212e-05	1.30611e-05	9.78303e-05	6.61225e-05	7.78669e-05	0.000123982	0.000114614	0	0.333333	0.666667	2	4	4.66667	5	0	5.66482e-06	1.2279e-05	2.89316e-05	5.51124e-05	5.51507e-05	6.64967e-05	1	0.333333	1	0	0.333333	1	0	1.24429e-05	4.20006e-06	1.7735e-05	0	5.18866e-06	1.15158e-05	0	0.333333	2	1	0.666667	0.666667	4.33333	0.333333
Otu000526	4	6	3.66667	1.33333	3.66667	7.33333	10.6667	4.69616e-05	7.83665e-05	4.67884e-05	2.40445e-05	6.11811e-05	0.00013638	0.000183382	0.333333	0	0.333333	1	0	0	0.333333	4.50388e-06	0	6.13949e-06	1.44658e-05	0	0	4.43312e-06	0.333333	0	0	0	1	0.333333	0.333333	4.14762e-06	0	0	0	1.5566e-05	3.83861e-06	4.1145e-06	5.33333	3	4.66667	0.333333	3.33333	2.66667	3.66667
Otu000527	5.66667	6	20.6667	7.66667	11.3333	3.66667	1	6.65289e-05	7.83665e-05	0.000263716	0.000138256	0.000189105	6.819e-05	1.71921e-05	0	0	0	0.666667	0	0	0	0	0	0	9.64385e-06	0	0	0	0	0	0	0	0	0	0	0	0	0	0	0	0	0	3.33333	1.66667	1.66667	0.666667	0	0	0
Otu000528	3.66667	2.33333	3.33333	0	1.66667	1.66667	1.66667	4.30481e-05	3.04759e-05	4.25349e-05	0	2.78096e-05	3.09954e-05	2.86535e-05	0.333333	0	1	0.333333	0.333333	0	0.666667	4.50388e-06	0	1.84185e-05	4.82193e-06	4.5927e-06	0	8.86623e-06	3	4	3.66667	4.33333	2.66667	4.66667	7	3.73286e-05	5.04007e-05	6.50283e-05	8.4317e-05	4.15093e-05	5.37405e-05	8.64045e-05	6.33333	3	1.33333	1	0.333333	1	1.66667
Otu000529	2	4.66667	2.33333	2.66667	3.33333	1.33333	6.33333	2.34808e-05	6.09517e-05	2.97744e-05	4.80891e-05	5.56192e-05	2.47964e-05	0.000108883	0.666667	0	0.666667	0	1.66667	2	5.33333	9.00775e-06	0	1.2279e-05	0	2.29635e-05	2.3636e-05	7.09298e-05	0	0	0.333333	0	0.333333	0.333333	0	0	0	5.91167e-06	0	5.18866e-06	3.83861e-06	0	2.33333	1.33333	0.666667	0.333333	3.33333	12.6667	7.33333
Otu000530	0.666667	0	0.333333	1.33333	1.66667	1.33333	3.33333	7.82693e-06	0	4.25349e-06	2.40445e-05	2.78096e-05	2.47964e-05	5.73069e-05	0	0	0.666667	3	11	9	11	0	0	1.2279e-05	4.33973e-05	0.000151559	0.000106362	0.000146293	0.333333	0	0.333333	0.333333	0	0	0	4.14762e-06	0	5.91167e-06	6.48593e-06	0	0	0	0	1	0	0.666667	0.666667	2.33333	2
Otu000531	1.66667	2.33333	1.33333	1.66667	3.66667	6.33333	1.33333	1.95673e-05	3.04759e-05	1.7014e-05	3.00557e-05	6.11811e-05	0.000117783	2.29228e-05	0.333333	1.66667	0	1.33333	1.33333	4.33333	2.66667	4.50388e-06	2.83241e-05	0	1.92877e-05	1.83708e-05	5.12113e-05	3.54649e-05	0	0.666667	1	0.666667	0	0.666667	0.333333	0	8.40011e-06	1.7735e-05	1.29719e-05	0	7.67722e-06	4.1145e-06	1	0.333333	0.333333	0.333333	1.33333	1.66667	2
Otu000532	0	0	0.333333	0	0	0	0	0	0	4.25349e-06	0	0	0	0	0	0	0	0	0	0	0	0	0	0	0	0	0	0	0	0	0.333333	0	0	0	0	0	0	5.91167e-06	0	0	0	0	0	0	0	0	0	0	0
Otu000533	7	5.66667	1.33333	0.333333	0	0.333333	0.333333	8.21828e-05	7.40128e-05	1.7014e-05	6.01113e-06	0	6.19909e-06	5.73069e-06	0	0	0.333333	0	0	0	0	0	0	6.13949e-06	0	0	0	0	3	6	1.33333	1.33333	2.33333	4	4.66667	3.73286e-05	7.5601e-05	2.36467e-05	2.59437e-05	3.63206e-05	4.60633e-05	5.7603e-05	6	7	4.33333	1	1.33333	1	0.333333
Otu000534	2.33333	4.66667	0	0.333333	0.333333	3	0.333333	2.73943e-05	6.09517e-05	0	6.01113e-06	5.56192e-06	5.57918e-05	5.73069e-06	2	3	2.33333	2	2	2.33333	2	2.70233e-05	5.09834e-05	4.29764e-05	2.89316e-05	2.75562e-05	2.75753e-05	2.65987e-05	1.66667	0.333333	0	0	1	1	0.333333	2.07381e-05	4.20006e-06	0	0	1.5566e-05	1.15158e-05	4.1145e-06	2.66667	3	2	2	4.66667	4.33333	6.66667
Otu000535	5.66667	3	0.333333	0.333333	0.333333	0.666667	0	6.65289e-05	3.91832e-05	4.25349e-06	6.01113e-06	5.56192e-06	1.23982e-05	0	1.33333	2	1.33333	2.33333	4.33333	3	1.66667	1.80155e-05	3.39889e-05	2.4558e-05	3.37535e-05	5.97051e-05	3.5454e-05	2.21656e-05	3	2.33333	1.66667	0.666667	0.333333	0.333333	0.333333	3.73286e-05	2.94004e-05	2.95583e-05	1.29719e-05	5.18866e-06	3.83861e-06	4.1145e-06	5.33333	1.66667	1	1	0.666667	0	0
Otu000536	0	0	0	0	0	0	0	0	0	0	0	0	0	0	0	0	0	0	0	0	0	0	0	0	0	0	0	0	0	0	0	0	0	0	0	0	0	0	0	0	0	0	0	0.333333	0	0	0	0	1
Otu000537	0	2.66667	4	4	3.66667	6.33333	3	0	3.48296e-05	5.10419e-05	7.21336e-05	6.11811e-05	0.000117783	5.15762e-05	0	0	0.666667	2.33333	4.33333	6	4.66667	0	0	1.2279e-05	3.37535e-05	5.97051e-05	7.0908e-05	6.20636e-05	0	0.666667	0	0.333333	0.333333	1	1.33333	0	8.40011e-06	0	6.48593e-06	5.18866e-06	1.15158e-05	1.6458e-05	0	2.66667	0.666667	1.33333	4	3.66667	2.33333
Otu000538	1.66667	4.33333	10.3333	6.66667	7.33333	2.33333	1.66667	1.95673e-05	5.6598e-05	0.000131858	0.000120223	0.000122362	4.33936e-05	2.86535e-05	0	0.333333	1.66667	2.66667	2	5.33333	3	0	5.66482e-06	3.06974e-05	3.85754e-05	2.75562e-05	6.30293e-05	3.9898e-05	1	0	0.333333	0	0	0.333333	0.333333	1.24429e-05	0	5.91167e-06	0	0	3.83861e-06	4.1145e-06	1.66667	1.33333	1.33333	0.333333	0.333333	1.66667	2
Otu000539	0	0	0	0.333333	0	0	0	0	0	0	6.01113e-06	0	0	0	0.666667	0.333333	2.66667	15.3333	10.6667	9	7.66667	9.00775e-06	5.66482e-06	4.91159e-05	0.000221809	0.000146966	0.000106362	0.000101962	0	0.333333	0	0	0.333333	0.666667	0	0	4.20006e-06	0	0	5.18866e-06	7.67722e-06	0	0	0.333333	0	0	0.666667	2	1.66667
Otu000540	4.66667	7.33333	6.66667	3.66667	4.66667	2.33333	1.66667	5.47885e-05	9.57813e-05	8.50698e-05	6.61225e-05	7.78669e-05	4.33936e-05	2.86535e-05	0.333333	1.33333	0.666667	3.66667	3.33333	1.66667	4.33333	4.50388e-06	2.26593e-05	1.2279e-05	5.30412e-05	4.5927e-05	1.96967e-05	5.76305e-05	1.33333	0.666667	1.33333	0.666667	0	0	0.666667	1.65905e-05	8.40011e-06	2.36467e-05	1.29719e-05	0	0	8.229e-06	2.33333	1	1	1.33333	1	0.666667	0.333333
Otu000541	0.333333	0	0	0	0	0	0	3.91347e-06	0	0	0	0	0	0	0.333333	0	0	1	0.666667	2.66667	0.333333	4.50388e-06	0	0	1.44658e-05	9.18539e-06	3.15147e-05	4.43312e-06	1.66667	0.666667	0	0.333333	0.666667	2	0.666667	2.07381e-05	8.40011e-06	0	6.48593e-06	1.03773e-05	2.30317e-05	8.229e-06	2	1	1.33333	0.333333	0	0.333333	1
Otu000542	2.66667	1	1.66667	0.666667	1	0	0	3.13077e-05	1.30611e-05	2.12675e-05	1.20223e-05	1.66858e-05	0	0	0	0	1.33333	0.666667	0	0.333333	0	0	0	2.4558e-05	9.64385e-06	0	3.93933e-06	0	0	1	0.333333	0	0	0	0	0	1.26002e-05	5.91167e-06	0	0	0	0	2	0	0	0	0.666667	0.333333	1
Otu000543	7.66667	4.33333	2	2.33333	0.666667	1	0.666667	9.00097e-05	5.6598e-05	2.55209e-05	4.20779e-05	1.11238e-05	1.85973e-05	1.14614e-05	1.66667	1.66667	0.666667	1.33333	1	3.66667	1.66667	2.25194e-05	2.83241e-05	1.2279e-05	1.92877e-05	1.37781e-05	4.33327e-05	2.21656e-05	3.33333	1.66667	0.666667	1	0.666667	1.33333	1.33333	4.14762e-05	2.10003e-05	1.18233e-05	1.94578e-05	1.03773e-05	1.53544e-05	1.6458e-05	11.3333	3	2.33333	1	0.666667	0.333333	0
Otu000544	1	2	5	9	6.66667	9	7.66667	1.17404e-05	2.61222e-05	6.38024e-05	0.000162301	0.000111238	0.000167375	0.000131806	0	0	0	0.666667	1	1	1	0	0	0	9.64385e-06	1.37781e-05	1.1818e-05	1.32993e-05	0.333333	0.333333	0	0	0.666667	0	1	4.14762e-06	4.20006e-06	0	0	1.03773e-05	0	1.23435e-05	1.66667	1.33333	1	1	1.33333	2.66667	3
Otu000545	0	0	0	0	0	0	0	0	0	0	0	0	0	0	0	0	0	1	0	1	0	0	0	0	1.44658e-05	0	1.1818e-05	0	5.66667	6.33333	5	3.66667	4	7.33333	2	7.05096e-05	7.98011e-05	8.8675e-05	7.13452e-05	6.22639e-05	8.44494e-05	2.4687e-05	1	1	0.666667	0.666667	0	0	0.333333
Otu000546	5.33333	5	8.33333	5.66667	6.66667	3	5	6.26154e-05	6.53054e-05	0.000106337	0.000102189	0.000111238	5.57918e-05	8.59604e-05	0.666667	0.333333	2	2.66667	3	4	0.333333	9.00775e-06	5.66482e-06	3.68369e-05	3.85754e-05	4.13343e-05	4.7272e-05	4.43312e-06	0.333333	0	0	0	0	0	0	4.14762e-06	0	0	0	0	0	0	2.33333	1.66667	0.333333	1	1	0	0
Otu000547	2	2.33333	1.33333	2.33333	1	1.33333	2	2.34808e-05	3.04759e-05	1.7014e-05	4.20779e-05	1.66858e-05	2.47964e-05	3.43842e-05	0.666667	0.333333	0.666667	1	4	5.33333	2.33333	9.00775e-06	5.66482e-06	1.2279e-05	1.44658e-05	5.51124e-05	6.30293e-05	3.10318e-05	0.666667	0.666667	0	1.66667	1	2.33333	0.333333	8.29524e-06	8.40011e-06	0	3.24296e-05	1.5566e-05	2.68703e-05	4.1145e-06	3.66667	3.66667	2	2.33333	1.33333	1.66667	2
Otu000548	3	2.66667	4.33333	3.33333	4	1.66667	4	3.52212e-05	3.48296e-05	5.52954e-05	6.01113e-05	6.67431e-05	3.09954e-05	6.87683e-05	1	0.333333	1	0.333333	3	4.66667	4.33333	1.35116e-05	5.66482e-06	1.84185e-05	4.82193e-06	4.13343e-05	5.51507e-05	5.76305e-05	1	1	0	1.33333	1	1	1.33333	1.24429e-05	1.26002e-05	0	2.59437e-05	1.5566e-05	1.15158e-05	1.6458e-05	3	2	1	2.33333	0.666667	2	2.33333
Otu000549	3.33333	1.66667	0	0	3	0.666667	0	3.91347e-05	2.17685e-05	0	0	5.00573e-05	1.23982e-05	0	7	1.33333	5	5.66667	1	0.666667	4.33333	9.45814e-05	2.26593e-05	9.20923e-05	8.19727e-05	1.37781e-05	7.87867e-06	5.76305e-05	2.33333	0	0.666667	1.66667	1.33333	0	0	2.90334e-05	0	1.18233e-05	3.24296e-05	2.07546e-05	0	0	9.66667	0.333333	1.66667	0.666667	1.33333	0	1
Otu000550	8.33333	4.33333	1.33333	0.666667	0	0	0.333333	9.78366e-05	5.6598e-05	1.7014e-05	1.20223e-05	0	0	5.73069e-06	1.33333	0.333333	1.66667	9	9.33333	5.66667	3.66667	1.80155e-05	5.66482e-06	3.06974e-05	0.000130192	0.000128596	6.69687e-05	4.87643e-05	0.666667	0.333333	0	0	0	0	0	8.29524e-06	4.20006e-06	0	0	0	0	0	6	1	2	0.666667	0	0.333333	0.333333
Otu000551	2	3.66667	3.33333	2	4.66667	4.33333	2.66667	2.34808e-05	4.78906e-05	4.25349e-05	3.60668e-05	7.78669e-05	8.05882e-05	4.58455e-05	1.33333	1	2.66667	2.33333	9	2.66667	0	1.80155e-05	1.69945e-05	4.91159e-05	3.37535e-05	0.000124003	3.15147e-05	0	1	0.666667	0.333333	0.333333	0.666667	0.666667	0	1.24429e-05	8.40011e-06	5.91167e-06	6.48593e-06	1.03773e-05	7.67722e-06	0	5.33333	0.666667	1	0	1.66667	3	0.333333
Otu000552	5	2.33333	1	1.33333	0.666667	1.33333	0	5.8702e-05	3.04759e-05	1.27605e-05	2.40445e-05	1.11238e-05	2.47964e-05	0	4.33333	3	3	4.33333	4	6.66667	3.33333	5.85504e-05	5.09834e-05	5.52554e-05	6.2685e-05	5.51124e-05	7.87867e-05	4.43312e-05	0.666667	0.666667	0.666667	1	1.33333	2	1.33333	8.29524e-06	8.40011e-06	1.18233e-05	1.94578e-05	2.07546e-05	2.30317e-05	1.6458e-05	5	0.333333	0.333333	0.666667	1.33333	0.666667	1
Otu000554	5	5	4.66667	4.33333	4.33333	3.33333	1.66667	5.8702e-05	6.53054e-05	5.95489e-05	7.81447e-05	7.2305e-05	6.19909e-05	2.86535e-05	0	0.666667	1.33333	0.666667	1.33333	4.66667	2	0	1.13296e-05	2.4558e-05	9.64385e-06	1.83708e-05	5.51507e-05	2.65987e-05	0.666667	0	0.333333	0	0.333333	1	0.333333	8.29524e-06	0	5.91167e-06	0	5.18866e-06	1.15158e-05	4.1145e-06	4.66667	3.66667	1.66667	0.333333	0.333333	2.33333	2
Otu000555	1	0.333333	0.333333	0	0	0	0	1.17404e-05	4.35369e-06	4.25349e-06	0	0	0	0	4	1.33333	1	0.666667	0.333333	1.66667	0.666667	5.40465e-05	2.26593e-05	1.84185e-05	9.64385e-06	4.5927e-06	1.96967e-05	8.86623e-06	0.333333	0.666667	0	0	0.666667	2.33333	2.33333	4.14762e-06	8.40011e-06	0	0	1.03773e-05	2.68703e-05	2.88015e-05	0.666667	2	0.333333	2	0.333333	0	0.333333
Otu000556	1.66667	0	2.33333	1	0.666667	2.66667	2.66667	1.95673e-05	0	2.97744e-05	1.80334e-05	1.11238e-05	4.95927e-05	4.58455e-05	0.333333	0	1.33333	3.33333	3.66667	12	11.3333	4.50388e-06	0	2.4558e-05	4.82193e-05	5.05197e-05	0.000141816	0.000150726	0	0.666667	0	0.333333	0	0.333333	0	0	8.40011e-06	0	6.48593e-06	0	3.83861e-06	0	3.33333	1.33333	0.666667	0.333333	1	2	2.33333
Otu000557	2.33333	2.33333	8.33333	3.33333	4.33333	2.66667	5.33333	2.73943e-05	3.04759e-05	0.000106337	6.01113e-05	7.2305e-05	4.95927e-05	9.16911e-05	1	0.333333	1.33333	2	3.33333	3.33333	4	1.35116e-05	5.66482e-06	2.4558e-05	2.89316e-05	4.5927e-05	3.93933e-05	5.31974e-05	0	0.666667	0	0	0.666667	0	0.333333	0	8.40011e-06	0	0	1.03773e-05	0	4.1145e-06	1	0.666667	1	0.666667	0.333333	4	2.33333
Otu000558	0.333333	0.333333	0	0	0	0.666667	0.666667	3.91347e-06	4.35369e-06	0	0	0	1.23982e-05	1.14614e-05	0	0	0	0.333333	0.333333	0	1.33333	0	0	0	4.82193e-06	4.5927e-06	0	1.77325e-05	1.33333	1	1	1.66667	1	2	1	1.65905e-05	1.26002e-05	1.7735e-05	3.24296e-05	1.5566e-05	2.30317e-05	1.23435e-05	1	0.333333	1.66667	2.33333	2.66667	7	10.3333
Otu000559	4.33333	5.33333	5	2.33333	2	1.66667	3.66667	5.08751e-05	6.96591e-05	6.38024e-05	4.20779e-05	3.33715e-05	3.09954e-05	6.30376e-05	0.333333	1	2	2.33333	3	3	3.33333	4.50388e-06	1.69945e-05	3.68369e-05	3.37535e-05	4.13343e-05	3.5454e-05	4.43312e-05	0.666667	0.333333	0	1	0.333333	0.666667	0.333333	8.29524e-06	4.20006e-06	0	1.94578e-05	5.18866e-06	7.67722e-06	4.1145e-06	3	0.333333	1	0	0.333333	5.33333	1.66667
Otu000560	0	0	0.333333	0	0	0	0	0	0	4.25349e-06	0	0	0	0	0	0	0	0	0	0	0	0	0	0	0	0	0	0	0	0	0	0	0	0	0	0	0	0	0	0	0	0	0	0	0.333333	0	0	0	0
Otu000561	6	8	5.33333	7.66667	3	1.33333	0	7.04424e-05	0.000104489	6.80559e-05	0.000138256	5.00573e-05	2.47964e-05	0	0.333333	2	2	3.33333	0.666667	2.66667	1	4.50388e-06	3.39889e-05	3.68369e-05	4.82193e-05	9.18539e-06	3.15147e-05	1.32993e-05	1	0.333333	0.333333	0	0	0	0	1.24429e-05	4.20006e-06	5.91167e-06	0	0	0	0	3.33333	2	2	0.666667	0	0.333333	0.333333
Otu000562	0.333333	1.66667	0	0.666667	0	0	0	3.91347e-06	2.17685e-05	0	1.20223e-05	0	0	0	0	0.333333	0	2.66667	2.33333	4.33333	2.66667	0	5.66482e-06	0	3.85754e-05	3.21489e-05	5.12113e-05	3.54649e-05	0	0	0	0	0	0.666667	0	0	0	0	0	0	7.67722e-06	0	0	0.666667	0	0.333333	0.333333	0	0.333333
Otu000563	3	1	0	0	0.333333	0	0	3.52212e-05	1.30611e-05	0	0	5.56192e-06	0	0	2.66667	2.66667	4.33333	3.33333	4.33333	5.33333	7.66667	3.6031e-05	4.53186e-05	7.98134e-05	4.82193e-05	5.97051e-05	6.30293e-05	0.000101962	2.33333	0.333333	1.33333	0.666667	0.666667	2.66667	1.66667	2.90334e-05	4.20006e-06	2.36467e-05	1.29719e-05	1.03773e-05	3.07089e-05	2.05725e-05	2.33333	4	0.666667	0.333333	0.666667	1.66667	0.333333
Otu000564	6	2.33333	7.66667	6.66667	4	6	2.66667	7.04424e-05	3.04759e-05	9.78303e-05	0.000120223	6.67431e-05	0.000111584	4.58455e-05	1	0	1	1.33333	1.66667	1.33333	0.333333	1.35116e-05	0	1.84185e-05	1.92877e-05	2.29635e-05	1.57573e-05	4.43312e-06	0	0.333333	0	0	0	0.666667	0.333333	0	4.20006e-06	0	0	0	7.67722e-06	4.1145e-06	6	2	0.666667	1	1.33333	0	0
Otu000565	5.66667	1.66667	4	2.33333	4	5	3.66667	6.65289e-05	2.17685e-05	5.10419e-05	4.20779e-05	6.67431e-05	9.29863e-05	6.30376e-05	0	0	1.66667	3	2.33333	8	2	0	0	3.06974e-05	4.33973e-05	3.21489e-05	9.4544e-05	2.65987e-05	0.666667	0.333333	0	0	0.666667	0	0	8.29524e-06	4.20006e-06	0	0	1.03773e-05	0	0	1	0	1	0	1.66667	4.66667	0.666667
Otu000566	4.66667	7.66667	9.66667	5	3	2.66667	1.66667	5.47885e-05	0.000100135	0.000123351	9.0167e-05	5.00573e-05	4.95927e-05	2.86535e-05	0.666667	0	0.666667	2	4.33333	3.33333	0	9.00775e-06	0	1.2279e-05	2.89316e-05	5.97051e-05	3.93933e-05	0	0.333333	0	0	0	0	0	0	4.14762e-06	0	0	0	0	0	0	4.33333	1	1	2	0	0.333333	0
Otu000567	0.333333	0.666667	0	0	0	0	0	3.91347e-06	8.70739e-06	0	0	0	0	0	0.666667	0.333333	0	0.666667	0.333333	0.666667	0.666667	9.00775e-06	5.66482e-06	0	9.64385e-06	4.5927e-06	7.87867e-06	8.86623e-06	0.333333	0.666667	1.33333	0	0.333333	1.66667	0.666667	4.14762e-06	8.40011e-06	2.36467e-05	0	5.18866e-06	1.9193e-05	8.229e-06	0.666667	0.666667	0	0	0	0	0.666667
Otu000568	0	0	0	0	0	0	0	0	0	0	0	0	0	0	0	0	0	0	0	0	0	0	0	0	0	0	0	0	0	0	0	0	0	0	0	0	0	0	0	0	0	0	0	0	0.333333	0	0	0	0
Otu000569	0	0	0	0	0	0	0	0	0	0	0	0	0	0	0	0	0	0	0	0	0	0	0	0	0	0	0	0	0	0	0	0	0	0	0	0	0	0	0	0	0	0	0	0	0	0	0	0.666667	0
Otu000571	0	0	0.333333	0	0	0	0	0	0	4.25349e-06	0	0	0	0	0	0	0	0	0	0	0	0	0	0	0	0	0	0	0	0	0	0	0	0	0	0	0	0	0	0	0	0	0.333333	0	0	0	0.333333	0	0
Otu000572	3.66667	4	8.66667	3.66667	5	4.66667	4.33333	4.30481e-05	5.22443e-05	0.000110591	6.61225e-05	8.34288e-05	8.67873e-05	7.4499e-05	0	1	0.333333	1.33333	1	2.33333	1.33333	0	1.69945e-05	6.13949e-06	1.92877e-05	1.37781e-05	2.75753e-05	1.77325e-05	0	0	0.333333	0	0.333333	0.333333	0.333333	0	0	5.91167e-06	0	5.18866e-06	3.83861e-06	4.1145e-06	1	3.66667	2	1	1.66667	0.333333	0.666667
Otu000573	0	0	0	0	0	0	0	0	0	0	0	0	0	0	0	0	0	0.333333	0	0	0	0	0	0	4.82193e-06	0	0	0	0	0	0	0	0	0	0.333333	0	0	0	0	0	0	4.1145e-06	0	0	0	0	0	0	0
Otu000574	4.66667	2.66667	6	3	4	1.66667	2	5.47885e-05	3.48296e-05	7.65628e-05	5.41002e-05	6.67431e-05	3.09954e-05	3.43842e-05	0.666667	0	2.33333	2	1.66667	9	0.666667	9.00775e-06	0	4.29764e-05	2.89316e-05	2.29635e-05	0.000106362	8.86623e-06	0.666667	1.33333	0.333333	0	0	0	0.333333	8.29524e-06	1.68002e-05	5.91167e-06	0	0	0	4.1145e-06	3	1.66667	0	0.333333	1	2.33333	0.333333
Otu000575	0	0.333333	0	0	0	0	0	0	4.35369e-06	0	0	0	0	0	0	0.666667	2.33333	9.33333	10.6667	17.3333	10.3333	0	1.13296e-05	4.29764e-05	0.000135014	0.000146966	0.000204845	0.000137427	0	0.333333	0	0	0.333333	0	0	0	4.20006e-06	0	0	5.18866e-06	0	0	0	0.333333	0	0	0	0	0.666667
Otu000576	0	0	0	0	0.333333	0.666667	0	0	0	0	0	5.56192e-06	1.23982e-05	0	0	0.333333	0.333333	0.666667	0.333333	0.666667	0.333333	0	5.66482e-06	6.13949e-06	9.64385e-06	4.5927e-06	7.87867e-06	4.43312e-06	0.333333	0.666667	0	0	0.333333	0.333333	0.666667	4.14762e-06	8.40011e-06	0	0	5.18866e-06	3.83861e-06	8.229e-06	2	0	0	0	0	0	0
Otu000577	2.33333	1.33333	1	0.666667	1	0.333333	0	2.73943e-05	1.74148e-05	1.27605e-05	1.20223e-05	1.66858e-05	6.19909e-06	0	0	0	0	0	0	0	0	0	0	0	0	0	0	0	2.66667	1.66667	1	1.66667	5	2.66667	1	3.3181e-05	2.10003e-05	1.7735e-05	3.24296e-05	7.78299e-05	3.07089e-05	1.23435e-05	2	4.33333	5.33333	7.33333	5.66667	1.66667	3.33333
Otu000578	2.66667	3	0	1.66667	0	0	0	3.13077e-05	3.91832e-05	0	3.00557e-05	0	0	0	1.33333	0.666667	2.66667	2	1	4	1.66667	1.80155e-05	1.13296e-05	4.91159e-05	2.89316e-05	1.37781e-05	4.7272e-05	2.21656e-05	2	1.33333	1	1.33333	2	2	3.66667	2.48857e-05	1.68002e-05	1.7735e-05	2.59437e-05	3.1132e-05	2.30317e-05	4.52595e-05	2.33333	1.66667	4.66667	1.66667	0.666667	1.66667	0.666667
Otu000579	0	0	0.333333	0	0	0	0	0	0	4.25349e-06	0	0	0	0	0	0	0	0	0.333333	0	0	0	0	0	0	4.5927e-06	0	0	0	0	0	0	0	0.333333	0	0	0	0	0	0	3.83861e-06	0	0	0	0	0	0.333333	0	0
Otu000580	2.33333	1	0.666667	0.333333	0	1.66667	0	2.73943e-05	1.30611e-05	8.50698e-06	6.01113e-06	0	3.09954e-05	0	0.666667	1.33333	0.666667	1	1.33333	1	1.33333	9.00775e-06	2.26593e-05	1.2279e-05	1.44658e-05	1.83708e-05	1.1818e-05	1.77325e-05	3	3.33333	2.33333	3.33333	2.66667	5	5	3.73286e-05	4.20006e-05	4.13817e-05	6.48593e-05	4.15093e-05	5.75791e-05	6.17175e-05	1	3.66667	0.666667	0	1	0.666667	0
Otu000581	0	0	0	0	0	0	0	0	0	0	0	0	0	0	0	0	0	0	0	0	0	0	0	0	0	0	0	0	0.333333	0.333333	0	0	0	0	0	4.14762e-06	4.20006e-06	0	0	0	0	0	0	0	0	0	0	0	0
Otu000582	4.33333	3	6.33333	5	6	3.66667	1.66667	5.08751e-05	3.91832e-05	8.08163e-05	9.0167e-05	0.000100115	6.819e-05	2.86535e-05	0.333333	0	0	2	3	3.33333	2.33333	4.50388e-06	0	0	2.89316e-05	4.13343e-05	3.93933e-05	3.10318e-05	0	0	0	0	0	0	0	0	0	0	0	0	0	0	2.66667	0.666667	0.666667	0.333333	1.33333	2	0.666667
Otu000583	0	0	0	0.666667	0	0	0	0	0	0	1.20223e-05	0	0	0	2	0.333333	1.33333	0.333333	1	2	1.66667	2.70233e-05	5.66482e-06	2.4558e-05	4.82193e-06	1.37781e-05	2.3636e-05	2.21656e-05	1	0	0.333333	0.333333	0	0.666667	0.333333	1.24429e-05	0	5.91167e-06	6.48593e-06	0	7.67722e-06	4.1145e-06	0.333333	0	0	0	0	0.666667	0.333333
Otu000584	9	3.33333	0.666667	0	0	0	0	0.000105664	4.35369e-05	8.50698e-06	0	0	0	0	0	0	0.666667	0	0	0.333333	0	0	0	1.2279e-05	0	0	3.93933e-06	0	3.33333	2.33333	2.33333	1	3.66667	3.33333	3	4.14762e-05	2.94004e-05	4.13817e-05	1.94578e-05	5.70753e-05	3.83861e-05	3.70305e-05	8.66667	4	2.66667	0.666667	0	0.666667	0.333333
Otu000585	0	0	0	0	0	0	0.333333	0	0	0	0	0	0	5.73069e-06	0	0	0	0.333333	0	0	0.333333	0	0	0	4.82193e-06	0	0	4.43312e-06	0	0	0	0	0	0	0.666667	0	0	0	0	0	0	8.229e-06	0	0	0	0	0	0	0
Otu000587	3.66667	2.33333	4.33333	2	3	0	1	4.30481e-05	3.04759e-05	5.52954e-05	3.60668e-05	5.00573e-05	0	1.71921e-05	2.33333	0.666667	1.66667	2	4.33333	2.33333	2.66667	3.15271e-05	1.13296e-05	3.06974e-05	2.89316e-05	5.97051e-05	2.75753e-05	3.54649e-05	0.666667	1	0.333333	0	0	0.333333	0.333333	8.29524e-06	1.26002e-05	5.91167e-06	0	0	3.83861e-06	4.1145e-06	3	1.33333	0.666667	1.66667	2.66667	5	1.33333
Otu000588	1.66667	0.333333	0	0	0	0	0	1.95673e-05	4.35369e-06	0	0	0	0	0	2.66667	3.33333	1.66667	3.33333	1.66667	2.33333	8.33333	3.6031e-05	5.66482e-05	3.06974e-05	4.82193e-05	2.29635e-05	2.75753e-05	0.000110828	0.666667	0.333333	0.333333	0	0	0	0	8.29524e-06	4.20006e-06	5.91167e-06	0	0	0	0	3.66667	1.33333	1.33333	1	0.666667	0.333333	0
Otu000589	0	0	0	0	0	0	0	0	0	0	0	0	0	0	0	0	0	0	0	0	0	0	0	0	0	0	0	0	0	0	0	0	0	0	0	0	0	0	0	0	0	0	0.333333	0	0	0	0	0	0
Otu000590	4	1	2.33333	2.33333	2	1.66667	1	4.69616e-05	1.30611e-05	2.97744e-05	4.20779e-05	3.33715e-05	3.09954e-05	1.71921e-05	2.33333	2	4	1.66667	0.666667	2.33333	2.33333	3.15271e-05	3.39889e-05	7.36739e-05	2.41096e-05	9.18539e-06	2.75753e-05	3.10318e-05	0.666667	0.333333	0	0	0	0.666667	1	8.29524e-06	4.20006e-06	0	0	0	7.67722e-06	1.23435e-05	2.66667	2.66667	1.66667	0.666667	0.333333	1	1.33333
Otu000591	2	1	1.66667	0.333333	0	0	0.333333	2.34808e-05	1.30611e-05	2.12675e-05	6.01113e-06	0	0	5.73069e-06	1.33333	0.666667	2.33333	1	3.66667	4	2.33333	1.80155e-05	1.13296e-05	4.29764e-05	1.44658e-05	5.05197e-05	4.7272e-05	3.10318e-05	1.66667	0.666667	0.333333	0.333333	1.33333	0.333333	1.66667	2.07381e-05	8.40011e-06	5.91167e-06	6.48593e-06	2.07546e-05	3.83861e-06	2.05725e-05	3.66667	1	0	0	1	0	2
Otu000592	3.66667	4.66667	4.33333	3.66667	2	2	2	4.30481e-05	6.09517e-05	5.52954e-05	6.61225e-05	3.33715e-05	3.71945e-05	3.43842e-05	0.333333	0	2.33333	1.33333	2	3	6.66667	4.50388e-06	0	4.29764e-05	1.92877e-05	2.75562e-05	3.5454e-05	8.86623e-05	0.666667	0.333333	0.333333	0.333333	0	1.33333	0.333333	8.29524e-06	4.20006e-06	5.91167e-06	6.48593e-06	0	1.53544e-05	4.1145e-06	3	1.66667	0.333333	0.666667	0.666667	1.33333	1
Otu000593	5.33333	4.66667	4.66667	3.33333	4.33333	2.66667	0	6.26154e-05	6.09517e-05	5.95489e-05	6.01113e-05	7.2305e-05	4.95927e-05	0	0.333333	0.666667	0.666667	1	2	3.33333	2	4.50388e-06	1.13296e-05	1.2279e-05	1.44658e-05	2.75562e-05	3.93933e-05	2.65987e-05	0	0.333333	0	0.333333	0	0	0.666667	0	4.20006e-06	0	6.48593e-06	0	0	8.229e-06	5.66667	2.33333	0.333333	0.666667	2	1.33333	1
Otu000594	0	0	0	0	0	0	0	0	0	0	0	0	0	0	0.333333	0	0	0	1	2.33333	3.66667	4.50388e-06	0	0	0	1.37781e-05	2.75753e-05	4.87643e-05	0	0	0	0	0	0	0	0	0	0	0	0	0	0	0.333333	0	0	0	0	0.333333	0
Otu000595	1.33333	1	0	0.666667	0	0.333333	1.66667	1.56539e-05	1.30611e-05	0	1.20223e-05	0	6.19909e-06	2.86535e-05	0.333333	0	0	0.333333	0.666667	0.666667	1.33333	4.50388e-06	0	0	4.82193e-06	9.18539e-06	7.87867e-06	1.77325e-05	0	0	0	1	0	0	0	0	0	0	1.94578e-05	0	0	0	0.333333	1	0	0.666667	0.333333	0.666667	0
Otu000596	1.33333	2.66667	3	1.66667	0.333333	0	1	1.56539e-05	3.48296e-05	3.82814e-05	3.00557e-05	5.56192e-06	0	1.71921e-05	1	1	0.666667	2.33333	3.33333	3.33333	3.33333	1.35116e-05	1.69945e-05	1.2279e-05	3.37535e-05	4.5927e-05	3.93933e-05	4.43312e-05	1	1	2.33333	1	0.333333	1.66667	1	1.24429e-05	1.26002e-05	4.13817e-05	1.94578e-05	5.18866e-06	1.9193e-05	1.23435e-05	2.66667	1	0.666667	1.33333	1	1	3
Otu000597	2.33333	2.33333	6	3.66667	2.33333	5.33333	2	2.73943e-05	3.04759e-05	7.65628e-05	6.61225e-05	3.89334e-05	9.91854e-05	3.43842e-05	0	0.666667	1.33333	1.66667	3	6.33333	0.333333	0	1.13296e-05	2.4558e-05	2.41096e-05	4.13343e-05	7.48474e-05	4.43312e-06	0.333333	0.666667	0	0.333333	0	1	0	4.14762e-06	8.40011e-06	0	6.48593e-06	0	1.15158e-05	0	2	0.333333	1	0.333333	1.66667	2.66667	0.666667
Otu000598	1.66667	0.666667	4.66667	2.33333	2.33333	0.666667	0.666667	1.95673e-05	8.70739e-06	5.95489e-05	4.20779e-05	3.89334e-05	1.23982e-05	1.14614e-05	2	0.333333	0.666667	1.66667	2.33333	5.33333	2.66667	2.70233e-05	5.66482e-06	1.2279e-05	2.41096e-05	3.21489e-05	6.30293e-05	3.54649e-05	1.33333	0.333333	0.333333	0	0.666667	1.66667	0.666667	1.65905e-05	4.20006e-06	5.91167e-06	0	1.03773e-05	1.9193e-05	8.229e-06	1.66667	2.33333	1.33333	0.333333	1.33333	5	2
Otu000599	7.33333	1.33333	2.33333	1.33333	0.666667	0.333333	0	8.60962e-05	1.74148e-05	2.97744e-05	2.40445e-05	1.11238e-05	6.19909e-06	0	1	0.333333	2	0.666667	1.33333	2.33333	2.33333	1.35116e-05	5.66482e-06	3.68369e-05	9.64385e-06	1.83708e-05	2.75753e-05	3.10318e-05	2	1	0	1	0.333333	5	1.66667	2.48857e-05	1.26002e-05	0	1.94578e-05	5.18866e-06	5.75791e-05	2.05725e-05	3.66667	1.66667	1.33333	0.666667	1.33333	0.666667	0.333333
Otu000600	0	0	0	0	0	0	0	0	0	0	0	0	0	0	0	0	0	0	0.666667	1.33333	1.33333	0	0	0	0	9.18539e-06	1.57573e-05	1.77325e-05	0	0	0	0	0	0	0	0	0	0	0	0	0	0	0	0	0	0	0	0.333333	0
Otu000601	0.333333	0.333333	0	0	1	0	0	3.91347e-06	4.35369e-06	0	0	1.66858e-05	0	0	0.666667	0	0	0	0	0	0	9.00775e-06	0	0	0	0	0	0	0	0	0	0	0	0	0	0	0	0	0	0	0	0	0	0	0	0	0	0	0
Otu000602	2.33333	1	1.33333	0	0	0	0.333333	2.73943e-05	1.30611e-05	1.7014e-05	0	0	0	5.73069e-06	0.333333	1	1	1	0.333333	0.333333	0.333333	4.50388e-06	1.69945e-05	1.84185e-05	1.44658e-05	4.5927e-06	3.93933e-06	4.43312e-06	0.333333	1.33333	0	1.66667	0.666667	1	0.666667	4.14762e-06	1.68002e-05	0	3.24296e-05	1.03773e-05	1.15158e-05	8.229e-06	3	1	0.333333	0	0	0.666667	0
Otu000604	2	1	1.33333	0.333333	0.333333	0	1.66667	2.34808e-05	1.30611e-05	1.7014e-05	6.01113e-06	5.56192e-06	0	2.86535e-05	0.333333	1.33333	0.666667	1	1.33333	3.66667	0.666667	4.50388e-06	2.26593e-05	1.2279e-05	1.44658e-05	1.83708e-05	4.33327e-05	8.86623e-06	1	0.333333	1	1	0.666667	1.33333	1.33333	1.24429e-05	4.20006e-06	1.7735e-05	1.94578e-05	1.03773e-05	1.53544e-05	1.6458e-05	3.33333	0.333333	0.666667	1.33333	0	0.666667	1.33333
Otu000605	1.66667	1.66667	3.66667	1	1	1	0.333333	1.95673e-05	2.17685e-05	4.67884e-05	1.80334e-05	1.66858e-05	1.85973e-05	5.73069e-06	0.333333	0	0.666667	1	2	3	5.66667	4.50388e-06	0	1.2279e-05	1.44658e-05	2.75562e-05	3.5454e-05	7.5363e-05	0.666667	0.333333	0	0.666667	0	0.333333	0.333333	8.29524e-06	4.20006e-06	0	1.29719e-05	0	3.83861e-06	4.1145e-06	2	0.333333	0.666667	0	0	0	0
Otu000606	2.66667	2	1.66667	3	3	2	1.66667	3.13077e-05	2.61222e-05	2.12675e-05	5.41002e-05	5.00573e-05	3.71945e-05	2.86535e-05	0.333333	0.666667	1.66667	2.33333	1.33333	1.66667	5.66667	4.50388e-06	1.13296e-05	3.06974e-05	3.37535e-05	1.83708e-05	1.96967e-05	7.5363e-05	0.666667	0.666667	0	0.666667	1	1	0.666667	8.29524e-06	8.40011e-06	0	1.29719e-05	1.5566e-05	1.15158e-05	8.229e-06	1.66667	0.666667	0.666667	0.666667	2.33333	4.33333	1.66667
Otu000607	3.33333	0.666667	2	1	1	0	0	3.91347e-05	8.70739e-06	2.55209e-05	1.80334e-05	1.66858e-05	0	0	3.33333	0.333333	0	3	4.33333	1.66667	3.33333	4.50388e-05	5.66482e-06	0	4.33973e-05	5.97051e-05	1.96967e-05	4.43312e-05	0.333333	0	0	0	0.333333	0	0	4.14762e-06	0	0	0	5.18866e-06	0	0	4	1.66667	0.333333	1.66667	0.666667	0.333333	0
Otu000608	3.66667	2	4	3	5.66667	6	4	4.30481e-05	2.61222e-05	5.10419e-05	5.41002e-05	9.45527e-05	0.000111584	6.87683e-05	0	0	0.333333	1.33333	0.666667	5	2	0	0	6.13949e-06	1.92877e-05	9.18539e-06	5.909e-05	2.65987e-05	1	0	0.333333	0	0	0.333333	0	1.24429e-05	0	5.91167e-06	0	0	3.83861e-06	0	2.66667	1.33333	0.333333	1.33333	1	2	0.333333
Otu000609	5	2.66667	1.33333	1.33333	0.666667	1.33333	0.333333	5.8702e-05	3.48296e-05	1.7014e-05	2.40445e-05	1.11238e-05	2.47964e-05	5.73069e-06	0.666667	0.333333	1.66667	1.33333	2.66667	5	4.33333	9.00775e-06	5.66482e-06	3.06974e-05	1.92877e-05	3.67416e-05	5.909e-05	5.76305e-05	1	2.33333	0.666667	0.666667	0.666667	1.66667	1	1.24429e-05	2.94004e-05	1.18233e-05	1.29719e-05	1.03773e-05	1.9193e-05	1.23435e-05	3.33333	1.66667	1	1.66667	2	1	0.666667
Otu000610	3	5	5.66667	2	3	3.33333	2.33333	3.52212e-05	6.53054e-05	7.23093e-05	3.60668e-05	5.00573e-05	6.19909e-05	4.01148e-05	0.333333	1.33333	2.33333	2	2.33333	2	0.666667	4.50388e-06	2.26593e-05	4.29764e-05	2.89316e-05	3.21489e-05	2.3636e-05	8.86623e-06	0.666667	0.333333	0	0	0	0	0	8.29524e-06	4.20006e-06	0	0	0	0	0	3.33333	0.333333	2.33333	0	0.333333	1.33333	0.666667
Otu000611	7	4.33333	4.33333	0.666667	0.666667	0.333333	0	8.21828e-05	5.6598e-05	5.52954e-05	1.20223e-05	1.11238e-05	6.19909e-06	0	2	0.666667	2	0.666667	1.33333	0.666667	2	2.70233e-05	1.13296e-05	3.68369e-05	9.64385e-06	1.83708e-05	7.87867e-06	2.65987e-05	1	1.66667	0.333333	0	1	1	1	1.24429e-05	2.10003e-05	5.91167e-06	0	1.5566e-05	1.15158e-05	1.23435e-05	7.33333	2.66667	0.666667	1	0	0	0
Otu000612	0	1.66667	0.333333	0.666667	0	0	0	0	2.17685e-05	4.25349e-06	1.20223e-05	0	0	0	0	0	0.333333	0	0	0.666667	0	0	0	6.13949e-06	0	0	7.87867e-06	0	0	0	0	0	0	0	0.666667	0	0	0	0	0	0	8.229e-06	1.33333	0.333333	0.333333	0	0	0	0
Otu000613	2.66667	1.33333	2.66667	1.33333	0.333333	1.33333	0.333333	3.13077e-05	1.74148e-05	3.40279e-05	2.40445e-05	5.56192e-06	2.47964e-05	5.73069e-06	0	0	1.33333	1.66667	0.666667	1	0.666667	0	0	2.4558e-05	2.41096e-05	9.18539e-06	1.1818e-05	8.86623e-06	0	0.666667	0	0.333333	0.666667	1.66667	0	0	8.40011e-06	0	6.48593e-06	1.03773e-05	1.9193e-05	0	3.33333	0.333333	1	1	0	1	0
Otu000614	4	1	3	6.33333	4.66667	2	4.66667	4.69616e-05	1.30611e-05	3.82814e-05	0.000114212	7.78669e-05	3.71945e-05	8.02297e-05	0	0.333333	1	2.33333	2.33333	3.33333	1.66667	0	5.66482e-06	1.84185e-05	3.37535e-05	3.21489e-05	3.93933e-05	2.21656e-05	0	0.333333	0	0	0	0.666667	0.333333	0	4.20006e-06	0	0	0	7.67722e-06	4.1145e-06	2.33333	0	0.333333	0.333333	1.66667	4	0
Otu000615	2.33333	2.33333	2	1	1	0.333333	1.33333	2.73943e-05	3.04759e-05	2.55209e-05	1.80334e-05	1.66858e-05	6.19909e-06	2.29228e-05	1.33333	0.333333	1	3.66667	2.66667	3.33333	3.66667	1.80155e-05	5.66482e-06	1.84185e-05	5.30412e-05	3.67416e-05	3.93933e-05	4.87643e-05	0.666667	1.33333	1	1.33333	1.33333	2	2.33333	8.29524e-06	1.68002e-05	1.7735e-05	2.59437e-05	2.07546e-05	2.30317e-05	2.88015e-05	1.66667	2.33333	1	1.33333	1.33333	0.333333	2
Otu000616	7	8.66667	2.66667	2.66667	1	0.333333	1.33333	8.21828e-05	0.000113196	3.40279e-05	4.80891e-05	1.66858e-05	6.19909e-06	2.29228e-05	0.333333	1	0.333333	1	0.333333	0	0.333333	4.50388e-06	1.69945e-05	6.13949e-06	1.44658e-05	4.5927e-06	0	4.43312e-06	3	0.666667	0.666667	0.666667	0.333333	0	0.666667	3.73286e-05	8.40011e-06	1.18233e-05	1.29719e-05	5.18866e-06	0	8.229e-06	6	2	0.666667	1.33333	0	0	0.666667
Otu000617	0.333333	0.333333	0	0	0	0	0	3.91347e-06	4.35369e-06	0	0	0	0	0	1.33333	0	0	0	0.666667	0	0.333333	1.80155e-05	0	0	0	9.18539e-06	0	4.43312e-06	0.333333	0	0	0	0	0	0	4.14762e-06	0	0	0	0	0	0	0.666667	0	0	0	0	0	0
Otu000618	4.66667	1	1.66667	5	2.33333	5.33333	3.33333	5.47885e-05	1.30611e-05	2.12675e-05	9.0167e-05	3.89334e-05	9.91854e-05	5.73069e-05	0.333333	0.666667	1	0.333333	3	2.66667	2.33333	4.50388e-06	1.13296e-05	1.84185e-05	4.82193e-06	4.13343e-05	3.15147e-05	3.10318e-05	0	0.333333	0	0	0	0	0	0	4.20006e-06	0	0	0	0	0	4	0.333333	1	0.666667	2	2	2
Otu000619	1	3.66667	6.33333	1	2	2	1.66667	1.17404e-05	4.78906e-05	8.08163e-05	1.80334e-05	3.33715e-05	3.71945e-05	2.86535e-05	0.666667	0	1.66667	1	1.66667	4.33333	2	9.00775e-06	0	3.06974e-05	1.44658e-05	2.29635e-05	5.12113e-05	2.65987e-05	0	0.333333	0.333333	0.333333	0	1	1.33333	0	4.20006e-06	5.91167e-06	6.48593e-06	0	1.15158e-05	1.6458e-05	2	1.33333	0	0.666667	1.66667	3.33333	2.33333
Otu000620	2.33333	3	2.66667	3.66667	3.66667	4	1.33333	2.73943e-05	3.91832e-05	3.40279e-05	6.61225e-05	6.11811e-05	7.43891e-05	2.29228e-05	0	0	0	0.333333	1.33333	0	2.66667	0	0	0	4.82193e-06	1.83708e-05	0	3.54649e-05	1.33333	0.666667	1	1	0	0.666667	0.333333	1.65905e-05	8.40011e-06	1.7735e-05	1.94578e-05	0	7.67722e-06	4.1145e-06	4	1.66667	1	2	1.66667	1.33333	3.66667
Otu000621	2.66667	1	2.66667	0.666667	1.33333	1.66667	1.66667	3.13077e-05	1.30611e-05	3.40279e-05	1.20223e-05	2.22477e-05	3.09954e-05	2.86535e-05	0.333333	0.333333	0.333333	0.333333	2	0	1.33333	4.50388e-06	5.66482e-06	6.13949e-06	4.82193e-06	2.75562e-05	0	1.77325e-05	0.666667	0.666667	1.33333	1	2.33333	1.66667	4	8.29524e-06	8.40011e-06	2.36467e-05	1.94578e-05	3.63206e-05	1.9193e-05	4.9374e-05	2.66667	1.66667	1	0.333333	1.33333	0.666667	1.66667
Otu000622	0	0.333333	0	0	0	0	0	0	4.35369e-06	0	0	0	0	0	0	0	0	0	0	0.666667	1.33333	0	0	0	0	0	7.87867e-06	1.77325e-05	2.66667	2.33333	3.33333	3	5.66667	11.6667	8.33333	3.3181e-05	2.94004e-05	5.91167e-05	5.83733e-05	8.82072e-05	0.000134351	0.000102862	1	0	0	0.666667	0.333333	1	0.666667
Otu000623	2	1	0.333333	0	0	0	0	2.34808e-05	1.30611e-05	4.25349e-06	0	0	0	0	1	1.33333	1.66667	1	1.66667	3.33333	2	1.35116e-05	2.26593e-05	3.06974e-05	1.44658e-05	2.29635e-05	3.93933e-05	2.65987e-05	2.66667	3.33333	0	1.33333	2.33333	0	2.33333	3.3181e-05	4.20006e-05	0	2.59437e-05	3.63206e-05	0	2.88015e-05	3	1.33333	3	0.333333	3.33333	1	1.33333
Otu000624	2.66667	2	1.66667	0	1	0.666667	0	3.13077e-05	2.61222e-05	2.12675e-05	0	1.66858e-05	1.23982e-05	0	1	1	1.33333	1.66667	1.66667	3.33333	4.33333	1.35116e-05	1.69945e-05	2.4558e-05	2.41096e-05	2.29635e-05	3.93933e-05	5.76305e-05	0.333333	0.333333	0.666667	0.666667	1	0.666667	0.666667	4.14762e-06	4.20006e-06	1.18233e-05	1.29719e-05	1.5566e-05	7.67722e-06	8.229e-06	4	2	1	2.33333	2.66667	2	0.666667
Otu000625	0	0	0	0	0.333333	0	0	0	0	0	0	5.56192e-06	0	0	0	0	0	0	0.666667	0.333333	0	0	0	0	0	9.18539e-06	3.93933e-06	0	0.333333	0	0	0	0	0	0	4.14762e-06	0	0	0	0	0	0	0.333333	0	0	0	0	0	0
Otu000626	4.33333	2	2	1	0	0	0	5.08751e-05	2.61222e-05	2.55209e-05	1.80334e-05	0	0	0	1	0.333333	0	0	0.666667	0	0	1.35116e-05	5.66482e-06	0	0	9.18539e-06	0	0	1	2.66667	3	2	2.33333	1.66667	3	1.24429e-05	3.36005e-05	5.3205e-05	3.89156e-05	3.63206e-05	1.9193e-05	3.70305e-05	4	3	1.33333	1.66667	0.333333	1	0.333333
Otu000627	3	1.66667	3	1.66667	3.66667	6	5.33333	3.52212e-05	2.17685e-05	3.82814e-05	3.00557e-05	6.11811e-05	0.000111584	9.16911e-05	0.333333	0.333333	0.333333	1	1.33333	0.666667	2.66667	4.50388e-06	5.66482e-06	6.13949e-06	1.44658e-05	1.83708e-05	7.87867e-06	3.54649e-05	0.666667	0.333333	0.333333	0	0.666667	0.666667	0	8.29524e-06	4.20006e-06	5.91167e-06	0	1.03773e-05	7.67722e-06	0	3.33333	1.66667	1	1.66667	1	0.666667	0.666667
Otu000628	1.66667	0.666667	0	0	0	0	0.333333	1.95673e-05	8.70739e-06	0	0	0	0	5.73069e-06	0	0.666667	0.666667	0.333333	0.333333	0	0.333333	0	1.13296e-05	1.2279e-05	4.82193e-06	4.5927e-06	0	4.43312e-06	1	0.666667	0.333333	0.333333	0	0.333333	0.666667	1.24429e-05	8.40011e-06	5.91167e-06	6.48593e-06	0	3.83861e-06	8.229e-06	0	0.333333	0.333333	0	0.333333	0	0
Otu000629	3	2.33333	2.66667	2.33333	3.33333	4	3	3.52212e-05	3.04759e-05	3.40279e-05	4.20779e-05	5.56192e-05	7.43891e-05	5.15762e-05	0	0.333333	1.66667	0.333333	1.33333	3	3.66667	0	5.66482e-06	3.06974e-05	4.82193e-06	1.83708e-05	3.5454e-05	4.87643e-05	0	0	0.333333	0.333333	1	0.333333	1	0	0	5.91167e-06	6.48593e-06	1.5566e-05	3.83861e-06	1.23435e-05	2.33333	1	1.33333	1.33333	0.666667	2.66667	1
Otu000631	0.666667	2.66667	1	1	0	0	0.333333	7.82693e-06	3.48296e-05	1.27605e-05	1.80334e-05	0	0	5.73069e-06	0	0	0.666667	2	0.666667	3.33333	2	0	0	1.2279e-05	2.89316e-05	9.18539e-06	3.93933e-05	2.65987e-05	0	0.333333	0.333333	0	0	0.666667	0.333333	0	4.20006e-06	5.91167e-06	0	0	7.67722e-06	4.1145e-06	1.33333	0.666667	0	0	0	0	0
Otu000632	0	0	0	0	0	0	0	0	0	0	0	0	0	0	0	0.333333	0	0	0.333333	0	0	0	5.66482e-06	0	0	4.5927e-06	0	0	0	0.333333	0	0	0	0	0	0	4.20006e-06	0	0	0	0	0	1	0	0	0	0	0	0
Otu000633	0	0	0	0	0	0	0	0	0	0	0	0	0	0	0	0	0	0	0	0	0	0	0	0	0	0	0	0	0	0	0	0	0	0	0	0	0	0	0	0	0	0	0	0	0	0	0.333333	0	0
Otu000634	0	0	0	0	0	0	0	0	0	0	0	0	0	0	0.333333	0.333333	1	0.666667	0.666667	1.33333	1.33333	4.50388e-06	5.66482e-06	1.84185e-05	9.64385e-06	9.18539e-06	1.57573e-05	1.77325e-05	0	0	0.666667	0	0.666667	0.333333	1.66667	0	0	1.18233e-05	0	1.03773e-05	3.83861e-06	2.05725e-05	1.66667	1.66667	1.33333	0.333333	0.333333	0	0.666667
Otu000635	5.33333	1.66667	3.66667	3.33333	2	1.33333	1	6.26154e-05	2.17685e-05	4.67884e-05	6.01113e-05	3.33715e-05	2.47964e-05	1.71921e-05	0	2	1.33333	1	0.333333	2.33333	0.333333	0	3.39889e-05	2.4558e-05	1.44658e-05	4.5927e-06	2.75753e-05	4.43312e-06	3	0.666667	0	0.666667	0	0.333333	0.333333	3.73286e-05	8.40011e-06	0	1.29719e-05	0	3.83861e-06	4.1145e-06	3.66667	1.66667	1.33333	0.333333	2	2.66667	1.33333
Otu000636	2.33333	4.66667	2.33333	1	2.33333	5.66667	2	2.73943e-05	6.09517e-05	2.97744e-05	1.80334e-05	3.89334e-05	0.000105385	3.43842e-05	0.333333	0.666667	1.66667	4	1.66667	3.33333	2	4.50388e-06	1.13296e-05	3.06974e-05	5.78631e-05	2.29635e-05	3.93933e-05	2.65987e-05	0	0.333333	0	0.333333	0	0	0.333333	0	4.20006e-06	0	6.48593e-06	0	0	4.1145e-06	2.33333	0.333333	0.333333	0.333333	0.333333	1.33333	0
Otu000637	0	0	0	0	0	0	0	0	0	0	0	0	0	0	0	0	0	0	0	1	0	0	0	0	0	0	1.1818e-05	0	0	0	0	0.333333	0	0	0	0	0	0	6.48593e-06	0	0	0	0	0	0	0	0	0	0
Otu000638	0.333333	1.66667	6.33333	5.66667	6	6.33333	5.66667	3.91347e-06	2.17685e-05	8.08163e-05	0.000102189	0.000100115	0.000117783	9.74218e-05	0	0	0	0	0	1.33333	1.33333	0	0	0	0	0	1.57573e-05	1.77325e-05	0.666667	0	0	0	0.333333	0	0.333333	8.29524e-06	0	0	0	5.18866e-06	0	4.1145e-06	1.66667	0	0.333333	0.666667	0	3.33333	1.33333
Otu000639	6	2.33333	5.66667	2	1.33333	0.666667	0	7.04424e-05	3.04759e-05	7.23093e-05	3.60668e-05	2.22477e-05	1.23982e-05	0	1	0	0.333333	3.66667	0.333333	0.666667	0	1.35116e-05	0	6.13949e-06	5.30412e-05	4.5927e-06	7.87867e-06	0	0.666667	0.666667	0	0	0.666667	0.333333	0.333333	8.29524e-06	8.40011e-06	0	0	1.03773e-05	3.83861e-06	4.1145e-06	3.33333	0	1	0.333333	0.333333	1	0.666667
Otu000640	1.66667	3	6.66667	3.33333	3	4.66667	2	1.95673e-05	3.91832e-05	8.50698e-05	6.01113e-05	5.00573e-05	8.67873e-05	3.43842e-05	0.666667	0.666667	1	2	2.33333	4	0	9.00775e-06	1.13296e-05	1.84185e-05	2.89316e-05	3.21489e-05	4.7272e-05	0	0.333333	0.333333	0	0	0	0	0	4.14762e-06	4.20006e-06	0	0	0	0	0	1.33333	1	0.666667	0.333333	1	0	0.333333
Otu000642	1.66667	0.666667	4.66667	3.33333	4	6	2.66667	1.95673e-05	8.70739e-06	5.95489e-05	6.01113e-05	6.67431e-05	0.000111584	4.58455e-05	0	0	0.666667	0.333333	4.66667	2.33333	0.333333	0	0	1.2279e-05	4.82193e-06	6.42978e-05	2.75753e-05	4.43312e-06	0.666667	0.333333	0	0	0.333333	0	1	8.29524e-06	4.20006e-06	0	0	5.18866e-06	0	1.23435e-05	2.33333	1.66667	0	0.333333	0.666667	3	0.333333
Otu000643	0.333333	0	0	0	0	0	0	3.91347e-06	0	0	0	0	0	0	0	0	0	0	0	0	0	0	0	0	0	0	0	0	0	0	0	0	0	0	0	0	0	0	0	0	0	0	0	0	0	0	0	0	0
Otu000644	0.666667	0.666667	0.333333	0	0	2.33333	0	7.82693e-06	8.70739e-06	4.25349e-06	0	0	4.33936e-05	0	0.666667	0.333333	0	0.333333	1	1.66667	2.33333	9.00775e-06	5.66482e-06	0	4.82193e-06	1.37781e-05	1.96967e-05	3.10318e-05	1	0.333333	0.333333	0	0	0.333333	0.666667	1.24429e-05	4.20006e-06	5.91167e-06	0	0	3.83861e-06	8.229e-06	0	0.666667	0	0	0.333333	0	0.666667
Otu000645	2.66667	3.33333	8.33333	4	6	1.66667	2.33333	3.13077e-05	4.35369e-05	0.000106337	7.21336e-05	0.000100115	3.09954e-05	4.01148e-05	0.333333	0.333333	2	0.666667	2	1.33333	0.333333	4.50388e-06	5.66482e-06	3.68369e-05	9.64385e-06	2.75562e-05	1.57573e-05	4.43312e-06	0.333333	0.333333	0	0	0	0.333333	0	4.14762e-06	4.20006e-06	0	0	0	3.83861e-06	0	1.33333	1	1.66667	0.333333	0.666667	0	0
Otu000646	2	2.33333	2.33333	3.66667	3.66667	1.66667	1	2.34808e-05	3.04759e-05	2.97744e-05	6.61225e-05	6.11811e-05	3.09954e-05	1.71921e-05	0	1.33333	2	1	1.66667	1.66667	7	0	2.26593e-05	3.68369e-05	1.44658e-05	2.29635e-05	1.96967e-05	9.30954e-05	0	0.333333	0	0.333333	0.333333	0	0.333333	0	4.20006e-06	0	6.48593e-06	5.18866e-06	0	4.1145e-06	2	1	0.333333	0.333333	0.666667	3.33333	1
Otu000647	7.66667	3	4.33333	4.33333	2	2.33333	2	9.00097e-05	3.91832e-05	5.52954e-05	7.81447e-05	3.33715e-05	4.33936e-05	3.43842e-05	0	0	0	0.333333	0	0	0.333333	0	0	0	4.82193e-06	0	0	4.43312e-06	0	1	0	0	0	0	0.333333	0	1.26002e-05	0	0	0	0	4.1145e-06	4	1	0.333333	0	2.33333	3	3.66667
Otu000648	0	0	0	0	0	0	0	0	0	0	0	0	0	0	1.33333	0.333333	0.666667	0.666667	0.333333	0.333333	0	1.80155e-05	5.66482e-06	1.2279e-05	9.64385e-06	4.5927e-06	3.93933e-06	0	0	0	0	0	0.666667	0	0	0	0	0	0	1.03773e-05	0	0	0	0	0	0	0	0	0
Otu000649	0.333333	1.66667	1.66667	1	2	1.66667	2	3.91347e-06	2.17685e-05	2.12675e-05	1.80334e-05	3.33715e-05	3.09954e-05	3.43842e-05	0.333333	0	0.333333	1	0	0.333333	0.333333	4.50388e-06	0	6.13949e-06	1.44658e-05	0	3.93933e-06	4.43312e-06	0.333333	0.333333	0	0.666667	1.33333	0.333333	1	4.14762e-06	4.20006e-06	0	1.29719e-05	2.07546e-05	3.83861e-06	1.23435e-05	1.33333	2	2	3	3.33333	6	6.66667
Otu000650	1	0.666667	0	0	0	0.333333	1.33333	1.17404e-05	8.70739e-06	0	0	0	6.19909e-06	2.29228e-05	1	0.333333	1.33333	1	2.33333	2.33333	5.33333	1.35116e-05	5.66482e-06	2.4558e-05	1.44658e-05	3.21489e-05	2.75753e-05	7.09298e-05	0.333333	1.66667	1	3	1.33333	5	2.66667	4.14762e-06	2.10003e-05	1.7735e-05	5.83733e-05	2.07546e-05	5.75791e-05	3.2916e-05	2.33333	2	1.33333	0	1	1	1.33333
Otu000651	2.33333	3	4.66667	1.66667	2.66667	2	2	2.73943e-05	3.91832e-05	5.95489e-05	3.00557e-05	4.44954e-05	3.71945e-05	3.43842e-05	2.33333	0.666667	0.666667	2	2.33333	4	2	3.15271e-05	1.13296e-05	1.2279e-05	2.89316e-05	3.21489e-05	4.7272e-05	2.65987e-05	0.666667	0.333333	0	0	0.333333	0	0	8.29524e-06	4.20006e-06	0	0	5.18866e-06	0	0	2.66667	2.33333	0.666667	0.333333	0.333333	0.333333	0.333333
Otu000652	6	2.66667	7.66667	2	3.66667	5.33333	3	7.04424e-05	3.48296e-05	9.78303e-05	3.60668e-05	6.11811e-05	9.91854e-05	5.15762e-05	0.333333	0.666667	0.666667	0.666667	0.666667	0.666667	0	4.50388e-06	1.13296e-05	1.2279e-05	9.64385e-06	9.18539e-06	7.87867e-06	0	1.66667	1	0	0	0	0	0	2.07381e-05	1.26002e-05	0	0	0	0	0	2	1	0.333333	0.666667	0	0	0
Otu000653	3.66667	3	0.333333	0	0	0	0	4.30481e-05	3.91832e-05	4.25349e-06	0	0	0	0	1	0.666667	0.666667	2.33333	0.666667	2.66667	2.33333	1.35116e-05	1.13296e-05	1.2279e-05	3.37535e-05	9.18539e-06	3.15147e-05	3.10318e-05	2	1.33333	1.33333	0.333333	0.333333	1.33333	0	2.48857e-05	1.68002e-05	2.36467e-05	6.48593e-06	5.18866e-06	1.53544e-05	0	3.66667	1.33333	2	1.33333	2	3.66667	1.33333
Otu000654	0	0	0	0	0	0	0	0	0	0	0	0	0	0	0	0	0	0	0	0	0	0	0	0	0	0	0	0	0.333333	0	0	0	0	0	0	4.14762e-06	0	0	0	0	0	0	0	0	0	0	0	0	0
Otu000655	0.333333	0.666667	0	0.333333	0.333333	0	0	3.91347e-06	8.70739e-06	0	6.01113e-06	5.56192e-06	0	0	0	2	1.33333	0.333333	0.333333	0	0.333333	0	3.39889e-05	2.4558e-05	4.82193e-06	4.5927e-06	0	4.43312e-06	0.333333	0.666667	1	0	0	1	0.333333	4.14762e-06	8.40011e-06	1.7735e-05	0	0	1.15158e-05	4.1145e-06	2.66667	3	1.33333	1.33333	0.333333	0.666667	0.333333
Otu000656	4	1	2.33333	2	0.666667	1.33333	2.33333	4.69616e-05	1.30611e-05	2.97744e-05	3.60668e-05	1.11238e-05	2.47964e-05	4.01148e-05	0	1	0	0.333333	0.333333	1	2.33333	0	1.69945e-05	0	4.82193e-06	4.5927e-06	1.1818e-05	3.10318e-05	2	1	0.333333	0.666667	0.666667	0	0.333333	2.48857e-05	1.26002e-05	5.91167e-06	1.29719e-05	1.03773e-05	0	4.1145e-06	4.66667	3.66667	1	0.333333	2.66667	1.33333	3
Otu000657	4.33333	3.33333	0	1.66667	1	0	0	5.08751e-05	4.35369e-05	0	3.00557e-05	1.66858e-05	0	0	1.33333	0	0.666667	1	1.33333	0.666667	0.666667	1.80155e-05	0	1.2279e-05	1.44658e-05	1.83708e-05	7.87867e-06	8.86623e-06	1.66667	1.66667	0	1.33333	0.333333	0.333333	0.333333	2.07381e-05	2.10003e-05	0	2.59437e-05	5.18866e-06	3.83861e-06	4.1145e-06	11	1.33333	1.33333	1.33333	1.66667	1	0.666667
Otu000660	2	1.33333	7.33333	1.66667	2.33333	2	1.66667	2.34808e-05	1.74148e-05	9.35768e-05	3.00557e-05	3.89334e-05	3.71945e-05	2.86535e-05	0.333333	1	1	1.33333	1.33333	3	0.666667	4.50388e-06	1.69945e-05	1.84185e-05	1.92877e-05	1.83708e-05	3.5454e-05	8.86623e-06	0.333333	0.333333	0	0	0.333333	1	0	4.14762e-06	4.20006e-06	0	0	5.18866e-06	1.15158e-05	0	1	0	0.333333	0.666667	0.333333	3.33333	2
Otu000661	2	2	5	4.66667	2.66667	2.66667	3.33333	2.34808e-05	2.61222e-05	6.38024e-05	8.41559e-05	4.44954e-05	4.95927e-05	5.73069e-05	1	1	0.333333	1.66667	3.33333	3	1	1.35116e-05	1.69945e-05	6.13949e-06	2.41096e-05	4.5927e-05	3.5454e-05	1.32993e-05	0	0.333333	0	0	0	0	0	0	4.20006e-06	0	0	0	0	0	2.66667	0.333333	0	0.666667	0.333333	1.33333	0.666667
Otu000662	2.66667	3.66667	2.66667	1	1.33333	1.33333	0.333333	3.13077e-05	4.78906e-05	3.40279e-05	1.80334e-05	2.22477e-05	2.47964e-05	5.73069e-06	0	1.33333	2	0.666667	1.33333	1.33333	2	0	2.26593e-05	3.68369e-05	9.64385e-06	1.83708e-05	1.57573e-05	2.65987e-05	1.33333	0.666667	0.333333	0.333333	0.666667	0	0.333333	1.65905e-05	8.40011e-06	5.91167e-06	6.48593e-06	1.03773e-05	0	4.1145e-06	3	3	1	1	1.66667	2	1.33333
Otu000663	0.333333	0.333333	1	0	1	0	0	3.91347e-06	4.35369e-06	1.27605e-05	0	1.66858e-05	0	0	0.666667	0.333333	0	0	0	0.666667	0	9.00775e-06	5.66482e-06	0	0	0	7.87867e-06	0	0	0	0.666667	0.333333	0.333333	0.666667	0.333333	0	0	1.18233e-05	6.48593e-06	5.18866e-06	7.67722e-06	4.1145e-06	1.33333	0	0.333333	0	0	0.333333	0.333333
Otu000664	0	0	0	0	0	0.333333	0	0	0	0	0	0	6.19909e-06	0	0	0	0	0	0	0	0	0	0	0	0	0	0	0	0	0	0	0	0.333333	0.333333	0	0	0	0	0	5.18866e-06	3.83861e-06	0	0	0	0	0	0.333333	0	0
Otu000665	0	0	0	0	0	0.666667	0.333333	0	0	0	0	0	1.23982e-05	5.73069e-06	0	0	0	0.666667	0.333333	2	3.33333	0	0	0	9.64385e-06	4.5927e-06	2.3636e-05	4.43312e-05	0	0	0	0	0	0	0	0	0	0	0	0	0	0	0	0	1	0	0.333333	0	1
Otu000666	6.33333	4.33333	8.33333	3	2.33333	3.66667	1.33333	7.43558e-05	5.6598e-05	0.000106337	5.41002e-05	3.89334e-05	6.819e-05	2.29228e-05	0.333333	0.333333	0.666667	0	1	0	0	4.50388e-06	5.66482e-06	1.2279e-05	0	1.37781e-05	0	0	0	0	0	0	0	0	0.333333	0	0	0	0	0	0	4.1145e-06	3	2	2.33333	0	0	0	0
Otu000667	0	0	0	0	0	0.666667	0	0	0	0	0	0	1.23982e-05	0	0	0	0	0	0	0	0	0	0	0	0	0	0	0	0	0	0	0	0	0	0	0	0	0	0	0	0	0	0	0	0	0	0	0	0
Otu000668	4	1.33333	2.33333	0.333333	1.66667	0	0	4.69616e-05	1.74148e-05	2.97744e-05	6.01113e-06	2.78096e-05	0	0	1	1.33333	1.33333	1.66667	3	2	1.33333	1.35116e-05	2.26593e-05	2.4558e-05	2.41096e-05	4.13343e-05	2.3636e-05	1.77325e-05	0.666667	0	0	0	0	1	0.333333	8.29524e-06	0	0	0	0	1.15158e-05	4.1145e-06	4.33333	2	2	1.33333	1	2	1
Otu000669	3.66667	2.66667	1.33333	0.333333	0.333333	0	0	4.30481e-05	3.48296e-05	1.7014e-05	6.01113e-06	5.56192e-06	0	0	0	0	0.333333	0.333333	0.333333	0	0	0	0	6.13949e-06	4.82193e-06	4.5927e-06	0	0	2.66667	1.33333	1.33333	1.66667	2.33333	2.33333	2	3.3181e-05	1.68002e-05	2.36467e-05	3.24296e-05	3.63206e-05	2.68703e-05	2.4687e-05	2.33333	0.666667	0.333333	0.333333	0.333333	1.33333	1
Otu000670	1.66667	3	4.66667	4.33333	3.33333	3	2	1.95673e-05	3.91832e-05	5.95489e-05	7.81447e-05	5.56192e-05	5.57918e-05	3.43842e-05	0.666667	0	1	0.333333	3.66667	2.66667	1.66667	9.00775e-06	0	1.84185e-05	4.82193e-06	5.05197e-05	3.15147e-05	2.21656e-05	0	0	0.333333	0.333333	0	0	0	0	0	5.91167e-06	6.48593e-06	0	0	0	1	0.666667	0.666667	0.666667	0.333333	0.333333	2
Otu000671	0.333333	0.666667	0.333333	0	0	0	0	3.91347e-06	8.70739e-06	4.25349e-06	0	0	0	0	1	0	2	3.66667	2.66667	4.66667	3.33333	1.35116e-05	0	3.68369e-05	5.30412e-05	3.67416e-05	5.51507e-05	4.43312e-05	0.333333	0.666667	0.333333	0	0	0.666667	0	4.14762e-06	8.40011e-06	5.91167e-06	0	0	7.67722e-06	0	0.666667	0.333333	0	0	0.333333	1.66667	0.666667
Otu000672	1.33333	1	4	3.33333	6.33333	4	2	1.56539e-05	1.30611e-05	5.10419e-05	6.01113e-05	0.000105676	7.43891e-05	3.43842e-05	1	1	0.666667	2	2.33333	1	2	1.35116e-05	1.69945e-05	1.2279e-05	2.89316e-05	3.21489e-05	1.1818e-05	2.65987e-05	1.33333	0	0	0	0.333333	0	0.333333	1.65905e-05	0	0	0	5.18866e-06	0	4.1145e-06	2.33333	0.666667	0	0.333333	0	0.333333	1
Otu000673	3	1.66667	2	4	3.66667	5.33333	0.666667	3.52212e-05	2.17685e-05	2.55209e-05	7.21336e-05	6.11811e-05	9.91854e-05	1.14614e-05	0	0	1.66667	1.33333	2.66667	2.33333	0.666667	0	0	3.06974e-05	1.92877e-05	3.67416e-05	2.75753e-05	8.86623e-06	0.666667	0.333333	0.666667	0	0.666667	0	0.333333	8.29524e-06	4.20006e-06	1.18233e-05	0	1.03773e-05	0	4.1145e-06	1.66667	2	0.666667	0.333333	0.666667	0	0.333333
Otu000674	0	0	0	0	0	0	0	0	0	0	0	0	0	0	0	0	0	0	0	0	0	0	0	0	0	0	0	0	0	0	0	0	0	0	0.333333	0	0	0	0	0	0	4.1145e-06	0	0	0	0	0	0	0
Otu000675	2.66667	1.66667	7	2	3	0.666667	3.33333	3.13077e-05	2.17685e-05	8.93233e-05	3.60668e-05	5.00573e-05	1.23982e-05	5.73069e-05	0.333333	1.66667	1	0.666667	0.333333	2.66667	3	4.50388e-06	2.83241e-05	1.84185e-05	9.64385e-06	4.5927e-06	3.15147e-05	3.9898e-05	0.666667	0.666667	0	1	0.333333	0	0.333333	8.29524e-06	8.40011e-06	0	1.94578e-05	5.18866e-06	0	4.1145e-06	1.66667	1	0.666667	0	0	1.33333	0.333333
Otu000676	3	1.66667	6	2.33333	4.66667	4	2	3.52212e-05	2.17685e-05	7.65628e-05	4.20779e-05	7.78669e-05	7.43891e-05	3.43842e-05	0	0.666667	0.333333	0.333333	2.33333	1.66667	1	0	1.13296e-05	6.13949e-06	4.82193e-06	3.21489e-05	1.96967e-05	1.32993e-05	0	0.333333	0.333333	0	0	0	0	0	4.20006e-06	5.91167e-06	0	0	0	0	2	1.33333	1	0	0.333333	1.66667	0.666667
Otu000677	0.666667	0.666667	0.333333	0.333333	0	0	0	7.82693e-06	8.70739e-06	4.25349e-06	6.01113e-06	0	0	0	0	0	0.333333	0.666667	1	0	0.666667	0	0	6.13949e-06	9.64385e-06	1.37781e-05	0	8.86623e-06	0	0	0	0	0	0	0	0	0	0	0	0	0	0	0.666667	0.666667	0	0	0	0	0.333333
Otu000678	3	3	5.66667	0.666667	0.666667	1.33333	1.66667	3.52212e-05	3.91832e-05	7.23093e-05	1.20223e-05	1.11238e-05	2.47964e-05	2.86535e-05	1.66667	0	1	1	2.66667	2.66667	1.66667	2.25194e-05	0	1.84185e-05	1.44658e-05	3.67416e-05	3.15147e-05	2.21656e-05	0.333333	0.666667	0.666667	0.333333	0	0.333333	0.333333	4.14762e-06	8.40011e-06	1.18233e-05	6.48593e-06	0	3.83861e-06	4.1145e-06	2.33333	1.33333	0	0	0.333333	3	0
Otu000679	0	0	0	0	0	0	0	0	0	0	0	0	0	0	0	0	0	0	0	0	0	0	0	0	0	0	0	0	0	0	0	0	0	0	0	0	0	0	0	0	0	0	0	0	0	0	0	0.333333	0
Otu000680	4.33333	2.33333	6.33333	2	0.333333	2.66667	2.33333	5.08751e-05	3.04759e-05	8.08163e-05	3.60668e-05	5.56192e-06	4.95927e-05	4.01148e-05	0	0.666667	3	1	0.333333	0	0	0	1.13296e-05	5.52554e-05	1.44658e-05	4.5927e-06	0	0	0.333333	0.333333	0.333333	0	0.333333	0	0	4.14762e-06	4.20006e-06	5.91167e-06	0	5.18866e-06	0	0	5.66667	1.33333	2.33333	0.333333	1	0	0
Otu000681	0	0	0	0	0	0	1	0	0	0	0	0	0	1.71921e-05	0	0	0	0	0	0	0.333333	0	0	0	0	0	0	4.43312e-06	0	0	0	0	0	0	0	0	0	0	0	0	0	0	0	0	0	0	0	0	0
Otu000682	0.333333	0	0.333333	0	0.333333	0	0	3.91347e-06	0	4.25349e-06	0	5.56192e-06	0	0	6.33333	2	1.33333	4.66667	3	2.33333	2.33333	8.55736e-05	3.39889e-05	2.4558e-05	6.7507e-05	4.13343e-05	2.75753e-05	3.10318e-05	0.666667	0.666667	0.333333	0.333333	0.333333	1	1.33333	8.29524e-06	8.40011e-06	5.91167e-06	6.48593e-06	5.18866e-06	1.15158e-05	1.6458e-05	0	0.666667	0	0.666667	0	0	0
Otu000683	6	2.66667	4.33333	4	1.33333	2	0.333333	7.04424e-05	3.48296e-05	5.52954e-05	7.21336e-05	2.22477e-05	3.71945e-05	5.73069e-06	0.666667	0.333333	0.666667	0.666667	1	3	2.33333	9.00775e-06	5.66482e-06	1.2279e-05	9.64385e-06	1.37781e-05	3.5454e-05	3.10318e-05	0.666667	0.666667	0.666667	0	0.333333	0	0	8.29524e-06	8.40011e-06	1.18233e-05	0	5.18866e-06	0	0	2.66667	1	0.333333	0	0	1	0
Otu000684	1.66667	2.33333	4.66667	0.666667	2.66667	0.666667	1.33333	1.95673e-05	3.04759e-05	5.95489e-05	1.20223e-05	4.44954e-05	1.23982e-05	2.29228e-05	0.666667	1	0.666667	2	2.33333	4.33333	0.666667	9.00775e-06	1.69945e-05	1.2279e-05	2.89316e-05	3.21489e-05	5.12113e-05	8.86623e-06	0	0	0.333333	0	0.333333	0	0	0	0	5.91167e-06	0	5.18866e-06	0	0	2.33333	1.66667	0.666667	0	1	1.66667	0.666667
Otu000685	0.666667	2	6.33333	1.33333	2.33333	2.33333	2.66667	7.82693e-06	2.61222e-05	8.08163e-05	2.40445e-05	3.89334e-05	4.33936e-05	4.58455e-05	0.666667	0.333333	1.33333	1	1	5.33333	1	9.00775e-06	5.66482e-06	2.4558e-05	1.44658e-05	1.37781e-05	6.30293e-05	1.32993e-05	0	0.666667	0	0	0.333333	0.666667	0.666667	0	8.40011e-06	0	0	5.18866e-06	7.67722e-06	8.229e-06	1	0.666667	0.333333	1	0.666667	1	1.33333
Otu000686	0	0.333333	0	0	0	0	0	0	4.35369e-06	0	0	0	0	0	1.33333	0	1.33333	0.333333	0.333333	0.333333	0.333333	1.80155e-05	0	2.4558e-05	4.82193e-06	4.5927e-06	3.93933e-06	4.43312e-06	5	8.33333	2	3	1.33333	5.33333	2.66667	6.22143e-05	0.000105001	3.547e-05	5.83733e-05	2.07546e-05	6.14178e-05	3.2916e-05	0.666667	1	0.333333	1	0.333333	0	1
Otu000687	3.66667	1	3.33333	1.66667	3.33333	3	2.66667	4.30481e-05	1.30611e-05	4.25349e-05	3.00557e-05	5.56192e-05	5.57918e-05	4.58455e-05	0	0.666667	0.333333	0	2.66667	2.33333	1.66667	0	1.13296e-05	6.13949e-06	0	3.67416e-05	2.75753e-05	2.21656e-05	0	0.333333	0	0	0.333333	0.333333	0.333333	0	4.20006e-06	0	0	5.18866e-06	3.83861e-06	4.1145e-06	2	0	1.33333	0.333333	0.666667	2	0.333333
Otu000688	3	0.666667	1	0	1	0	0	3.52212e-05	8.70739e-06	1.27605e-05	0	1.66858e-05	0	0	1	0.333333	1.33333	1	0.333333	0.333333	0.666667	1.35116e-05	5.66482e-06	2.4558e-05	1.44658e-05	4.5927e-06	3.93933e-06	8.86623e-06	0.666667	3	1.66667	0	0.666667	0.666667	3.33333	8.29524e-06	3.78005e-05	2.95583e-05	0	1.03773e-05	7.67722e-06	4.1145e-05	3	4.33333	2.33333	0.666667	0.666667	0.333333	0.666667
Otu000689	0	0	0	1	1	0	0	0	0	0	1.80334e-05	1.66858e-05	0	0	0	0	0	0	0	0	0	0	0	0	0	0	0	0	0	0	0	0	0	0	0.333333	0	0	0	0	0	0	4.1145e-06	0	0	0	0	0	0	0
Otu000690	2.33333	1.33333	0	1.66667	0	1	0	2.73943e-05	1.74148e-05	0	3.00557e-05	0	1.85973e-05	0	0	0	0.333333	1.66667	1	1.33333	3.66667	0	0	6.13949e-06	2.41096e-05	1.37781e-05	1.57573e-05	4.87643e-05	0.333333	0	0	0.333333	0	0	0.333333	4.14762e-06	0	0	6.48593e-06	0	0	4.1145e-06	1.33333	1.66667	1.33333	0	1	4	0
Otu000691	2.33333	1	4	0.333333	2.66667	0.333333	1.66667	2.73943e-05	1.30611e-05	5.10419e-05	6.01113e-06	4.44954e-05	6.19909e-06	2.86535e-05	0.333333	0.666667	0.666667	0	1.33333	0.666667	2	4.50388e-06	1.13296e-05	1.2279e-05	0	1.83708e-05	7.87867e-06	2.65987e-05	0.666667	0.333333	0	0.333333	1.33333	0.666667	0.333333	8.29524e-06	4.20006e-06	0	6.48593e-06	2.07546e-05	7.67722e-06	4.1145e-06	1.33333	0	0	0	0.333333	1.33333	1
Otu000692	3.66667	2.33333	2	0.333333	0.666667	1.33333	0	4.30481e-05	3.04759e-05	2.55209e-05	6.01113e-06	1.11238e-05	2.47964e-05	0	1	0.333333	1.33333	1	2.66667	2.66667	2	1.35116e-05	5.66482e-06	2.4558e-05	1.44658e-05	3.67416e-05	3.15147e-05	2.65987e-05	2	1	1.33333	0.333333	1.66667	1	0.666667	2.48857e-05	1.26002e-05	2.36467e-05	6.48593e-06	2.59433e-05	1.15158e-05	8.229e-06	2.66667	1.66667	0	0.333333	0.666667	1	0.333333
Otu000694	3.33333	1.66667	4.66667	1.33333	1.66667	5.66667	0.333333	3.91347e-05	2.17685e-05	5.95489e-05	2.40445e-05	2.78096e-05	0.000105385	5.73069e-06	0.333333	0.666667	2.33333	0.333333	2.33333	3	0.333333	4.50388e-06	1.13296e-05	4.29764e-05	4.82193e-06	3.21489e-05	3.5454e-05	4.43312e-06	1	0.333333	0	1.33333	0	0	0	1.24429e-05	4.20006e-06	0	2.59437e-05	0	0	0	3.33333	0.333333	0	1	0.333333	0.666667	0
Otu000695	0	0	0	0	0	0	0	0	0	0	0	0	0	0	0.666667	0.666667	0.333333	0	0	0.333333	0.333333	9.00775e-06	1.13296e-05	6.13949e-06	0	0	3.93933e-06	4.43312e-06	0	0	0	0	0	0	0	0	0	0	0	0	0	0	0	0	0	0	0	0	0
Otu000696	0.666667	0.333333	0.666667	0.333333	0	0	0	7.82693e-06	4.35369e-06	8.50698e-06	6.01113e-06	0	0	0	2.66667	0.666667	2.33333	1.33333	2.66667	0.666667	0	3.6031e-05	1.13296e-05	4.29764e-05	1.92877e-05	3.67416e-05	7.87867e-06	0	0	0	0	0	1.33333	0.666667	0.666667	0	0	0	0	2.07546e-05	7.67722e-06	8.229e-06	0.666667	2.66667	1.66667	1.33333	0.333333	0.333333	1.33333
Otu000698	2	2.33333	1.66667	1	0	0.666667	2.33333	2.34808e-05	3.04759e-05	2.12675e-05	1.80334e-05	0	1.23982e-05	4.01148e-05	0.333333	0.333333	1	1.33333	1.66667	1.33333	1.66667	4.50388e-06	5.66482e-06	1.84185e-05	1.92877e-05	2.29635e-05	1.57573e-05	2.21656e-05	0.666667	1.33333	0.333333	0.333333	0	0.333333	0	8.29524e-06	1.68002e-05	5.91167e-06	6.48593e-06	0	3.83861e-06	0	3.66667	3.33333	0.666667	0.666667	1	0.666667	0.333333
Otu000699	0.333333	2	4	0.666667	2.66667	1.66667	1.66667	3.91347e-06	2.61222e-05	5.10419e-05	1.20223e-05	4.44954e-05	3.09954e-05	2.86535e-05	0.333333	0.666667	0.666667	0.333333	0.333333	1.33333	2.33333	4.50388e-06	1.13296e-05	1.2279e-05	4.82193e-06	4.5927e-06	1.57573e-05	3.10318e-05	3.66667	1	1.66667	0.666667	0	0.333333	0.666667	4.56238e-05	1.26002e-05	2.95583e-05	1.29719e-05	0	3.83861e-06	8.229e-06	1	1.33333	1.66667	1	1.33333	0.666667	0
Otu000700	2	2	2.33333	1.33333	5	4.66667	1.33333	2.34808e-05	2.61222e-05	2.97744e-05	2.40445e-05	8.34288e-05	8.67873e-05	2.29228e-05	0	0.333333	0.333333	0.666667	2	2.66667	0.666667	0	5.66482e-06	6.13949e-06	9.64385e-06	2.75562e-05	3.15147e-05	8.86623e-06	0.333333	0	0	0	0	0.333333	0.666667	4.14762e-06	0	0	0	0	3.83861e-06	8.229e-06	2.33333	1	0.333333	0	0.333333	1.33333	1.66667
Otu000701	2.66667	3	4.33333	2.33333	3.33333	1.66667	2	3.13077e-05	3.91832e-05	5.52954e-05	4.20779e-05	5.56192e-05	3.09954e-05	3.43842e-05	0.333333	2.33333	0.333333	1	3.33333	1	1.33333	4.50388e-06	3.96538e-05	6.13949e-06	1.44658e-05	4.5927e-05	1.1818e-05	1.77325e-05	0.666667	0.333333	0.333333	0	0.333333	0.333333	0	8.29524e-06	4.20006e-06	5.91167e-06	0	5.18866e-06	3.83861e-06	0	1	1	0.333333	0.666667	0.666667	0.666667	0.333333
Otu000702	0.333333	0	0	0	0	0	0	3.91347e-06	0	0	0	0	0	0	1	0.666667	0.666667	1	0.666667	1	0.333333	1.35116e-05	1.13296e-05	1.2279e-05	1.44658e-05	9.18539e-06	1.1818e-05	4.43312e-06	2.33333	3.33333	1	0.333333	1.33333	2.66667	2.66667	2.90334e-05	4.20006e-05	1.7735e-05	6.48593e-06	2.07546e-05	3.07089e-05	3.2916e-05	0	1.66667	0.666667	0.333333	0.666667	0.333333	0
Otu000704	3.66667	2.33333	3.33333	2	3.33333	4.33333	2	4.30481e-05	3.04759e-05	4.25349e-05	3.60668e-05	5.56192e-05	8.05882e-05	3.43842e-05	0.333333	0	0.666667	2	1.66667	1.66667	1	4.50388e-06	0	1.2279e-05	2.89316e-05	2.29635e-05	1.96967e-05	1.32993e-05	0	0	0	0	0	0	0.333333	0	0	0	0	0	0	4.1145e-06	0.333333	0.333333	0.333333	0	1	0.333333	1.66667
Otu000705	0	0	0	0	0.333333	0	0	0	0	0	0	5.56192e-06	0	0	0	0	0	0	0	0	0	0	0	0	0	0	0	0	4.66667	3.33333	2.33333	3	3.66667	4.33333	5.33333	5.80667e-05	4.20006e-05	4.13817e-05	5.83733e-05	5.70753e-05	4.99019e-05	6.5832e-05	1	0.333333	1	0.333333	1.33333	1.66667	2.33333
Otu000706	0	0	0	0	0	0	0	0	0	0	0	0	0	0	0	0	0	0	0	0	0	0	0	0	0	0	0	0	0	0	0.333333	0	0	0	0	0	0	5.91167e-06	0	0	0	0	0	0	0	0.333333	0	0	0.333333
Otu000708	0	0.333333	1.66667	0.666667	0.333333	0	0	0	4.35369e-06	2.12675e-05	1.20223e-05	5.56192e-06	0	0	0	0	0	0	0.333333	0.333333	0	0	0	0	0	4.5927e-06	3.93933e-06	0	0	0	0	0	0	0	0	0	0	0	0	0	0	0	0.666667	0.333333	0	0	0	0	0
Otu000709	3.33333	1	1.66667	1.33333	1	0	0	3.91347e-05	1.30611e-05	2.12675e-05	2.40445e-05	1.66858e-05	0	0	0	1	1	1.66667	0.333333	1.66667	3.66667	0	1.69945e-05	1.84185e-05	2.41096e-05	4.5927e-06	1.96967e-05	4.87643e-05	0.333333	0	0.333333	0	0.666667	0.666667	0	4.14762e-06	0	5.91167e-06	0	1.03773e-05	7.67722e-06	0	6	1.66667	1	0.333333	0	0	0
Otu000710	3	1.33333	5.33333	3.66667	3	2.66667	1.33333	3.52212e-05	1.74148e-05	6.80559e-05	6.61225e-05	5.00573e-05	4.95927e-05	2.29228e-05	0.333333	0.333333	1	1.66667	2.33333	2	2	4.50388e-06	5.66482e-06	1.84185e-05	2.41096e-05	3.21489e-05	2.3636e-05	2.65987e-05	0	0	0	0	0	0	0	0	0	0	0	0	0	0	1.33333	0.666667	0	0.333333	0.666667	0.333333	0
Otu000711	0.333333	1	0.333333	0.333333	0	0.333333	0	3.91347e-06	1.30611e-05	4.25349e-06	6.01113e-06	0	6.19909e-06	0	0	0	1	1	0.333333	0.333333	1	0	0	1.84185e-05	1.44658e-05	4.5927e-06	3.93933e-06	1.32993e-05	0	0	0.333333	0.666667	0	0.666667	0.333333	0	0	5.91167e-06	1.29719e-05	0	7.67722e-06	4.1145e-06	0.666667	1.66667	0.666667	0.333333	0	0	0.666667
Otu000712	0	0.333333	0	0.333333	0	0	0	0	4.35369e-06	0	6.01113e-06	0	0	0	0	0	0	0	0	0	0	0	0	0	0	0	0	0	0	0	0	0	0	0	0	0	0	0	0	0	0	0	0	0	0	0	0	0	0
Otu000713	3.66667	1.66667	4	2	4.33333	3.33333	2.66667	4.30481e-05	2.17685e-05	5.10419e-05	3.60668e-05	7.2305e-05	6.19909e-05	4.58455e-05	0.333333	0	0	0.666667	1.66667	2.66667	2.33333	4.50388e-06	0	0	9.64385e-06	2.29635e-05	3.15147e-05	3.10318e-05	1	0	0	0.666667	0.333333	0.333333	0	1.24429e-05	0	0	1.29719e-05	5.18866e-06	3.83861e-06	0	0.333333	0	0	0	0	0.666667	0.333333
Otu000714	1.66667	1.66667	4	0	0.333333	0.666667	0.666667	1.95673e-05	2.17685e-05	5.10419e-05	0	5.56192e-06	1.23982e-05	1.14614e-05	1.33333	0.666667	3	1.66667	0	2	1.66667	1.80155e-05	1.13296e-05	5.52554e-05	2.41096e-05	0	2.3636e-05	2.21656e-05	1	1	0	0.333333	1	0.333333	0.333333	1.24429e-05	1.26002e-05	0	6.48593e-06	1.5566e-05	3.83861e-06	4.1145e-06	1.33333	1.33333	0	0.666667	1	2	2.33333
Otu000715	4	2	2.66667	1	4	2.66667	0	4.69616e-05	2.61222e-05	3.40279e-05	1.80334e-05	6.67431e-05	4.95927e-05	0	1	0	0.333333	3.66667	1	3.33333	2.33333	1.35116e-05	0	6.13949e-06	5.30412e-05	1.37781e-05	3.93933e-05	3.10318e-05	0.333333	0	1	0	0	0.666667	0	4.14762e-06	0	1.7735e-05	0	0	7.67722e-06	0	1	1.33333	0	0.666667	0.333333	0.666667	0.333333
Otu000716	1.33333	2	1	1.66667	0	0.333333	0.333333	1.56539e-05	2.61222e-05	1.27605e-05	3.00557e-05	0	6.19909e-06	5.73069e-06	0.333333	0.333333	0	0.333333	0.666667	0.333333	0.333333	4.50388e-06	5.66482e-06	0	4.82193e-06	9.18539e-06	3.93933e-06	4.43312e-06	4	1.66667	1.33333	0.666667	0.666667	3.33333	0.333333	4.97715e-05	2.10003e-05	2.36467e-05	1.29719e-05	1.03773e-05	3.83861e-05	4.1145e-06	4.33333	1.66667	1.66667	1.33333	2.66667	0.666667	1
Otu000717	4	4.66667	3.33333	0.666667	1.66667	0.666667	0	4.69616e-05	6.09517e-05	4.25349e-05	1.20223e-05	2.78096e-05	1.23982e-05	0	0.666667	0.333333	0.666667	1	0.666667	1.33333	0.333333	9.00775e-06	5.66482e-06	1.2279e-05	1.44658e-05	9.18539e-06	1.57573e-05	4.43312e-06	0.666667	0.333333	0.666667	0.333333	1	1.66667	0	8.29524e-06	4.20006e-06	1.18233e-05	6.48593e-06	1.5566e-05	1.9193e-05	0	5	2.33333	1.66667	0.666667	0	0	0
Otu000718	1.33333	0.666667	1.33333	0.666667	1	2	0.666667	1.56539e-05	8.70739e-06	1.7014e-05	1.20223e-05	1.66858e-05	3.71945e-05	1.14614e-05	0	1.33333	2.33333	4.33333	3.33333	4	4.66667	0	2.26593e-05	4.29764e-05	6.2685e-05	4.5927e-05	4.7272e-05	6.20636e-05	0	0	0	0	0	0.333333	0	0	0	0	0	0	3.83861e-06	0	0.666667	1	1.66667	0	1	1.33333	0.666667
Otu000719	0	0.333333	0	0	0	0	0	0	4.35369e-06	0	0	0	0	0	0	0	0	0	0	0	0	0	0	0	0	0	0	0	0	0	0	0	0	0	0	0	0	0	0	0	0	0	0	0	0	0	0	0	0
Otu000720	0	0	0	0	0.333333	0	0	0	0	0	0	5.56192e-06	0	0	0	0	0	0	0	0	0	0	0	0	0	0	0	0	0	0	0	0	0	0	0	0	0	0	0	0	0	0	0	0	0.333333	0	0	0	0
Otu000721	1	1	3	1.66667	2	2.33333	2.33333	1.17404e-05	1.30611e-05	3.82814e-05	3.00557e-05	3.33715e-05	4.33936e-05	4.01148e-05	0.333333	0.666667	0.666667	1	1.66667	3.66667	2.66667	4.50388e-06	1.13296e-05	1.2279e-05	1.44658e-05	2.29635e-05	4.33327e-05	3.54649e-05	0.333333	0.333333	0	0.333333	0	1	0.333333	4.14762e-06	4.20006e-06	0	6.48593e-06	0	1.15158e-05	4.1145e-06	2.66667	2	0.333333	0.333333	0.333333	0.666667	1
Otu000722	6	2	2.33333	0.666667	0	0.333333	0	7.04424e-05	2.61222e-05	2.97744e-05	1.20223e-05	0	6.19909e-06	0	0	1.66667	1.33333	0.666667	0	1	2	0	2.83241e-05	2.4558e-05	9.64385e-06	0	1.1818e-05	2.65987e-05	2	1	0.666667	0.666667	0	1	0	2.48857e-05	1.26002e-05	1.18233e-05	1.29719e-05	0	1.15158e-05	0	4.66667	2.33333	0	1	0.666667	0	0
Otu000725	1	2	1.33333	0.333333	0.333333	0.333333	0.666667	1.17404e-05	2.61222e-05	1.7014e-05	6.01113e-06	5.56192e-06	6.19909e-06	1.14614e-05	0.333333	0.333333	0	0	0.333333	0.666667	0.333333	4.50388e-06	5.66482e-06	0	0	4.5927e-06	7.87867e-06	4.43312e-06	0.666667	0.666667	0	0	1	0.333333	0	8.29524e-06	8.40011e-06	0	0	1.5566e-05	3.83861e-06	0	2	0	1	0	0	0.333333	0.333333
Otu000726	0.666667	0.666667	1.33333	0.333333	1	0.333333	0.333333	7.82693e-06	8.70739e-06	1.7014e-05	6.01113e-06	1.66858e-05	6.19909e-06	5.73069e-06	0	0	0	0.333333	0.666667	1.33333	0.666667	0	0	0	4.82193e-06	9.18539e-06	1.57573e-05	8.86623e-06	0	0	0	0.333333	0	0	0	0	0	0	6.48593e-06	0	0	0	0.666667	0.666667	0	0.666667	0	0	0
Otu000727	0	0	0	0	0	0.333333	0	0	0	0	0	0	6.19909e-06	0	0	0	0	0.333333	0	0	0	0	0	0	4.82193e-06	0	0	0	0	0	0	0	0	0	0	0	0	0	0	0	0	0	0	0	0	0	0	0	0
Otu000728	1	0	1.66667	1.33333	1.33333	0	1.33333	1.17404e-05	0	2.12675e-05	2.40445e-05	2.22477e-05	0	2.29228e-05	1.66667	0.666667	3.33333	1.33333	4.33333	2	1.33333	2.25194e-05	1.13296e-05	6.13949e-05	1.92877e-05	5.97051e-05	2.3636e-05	1.77325e-05	2.33333	0.333333	0.333333	0	0	2	0	2.90334e-05	4.20006e-06	5.91167e-06	0	0	2.30317e-05	0	1.66667	1	0.333333	0.666667	0	2	0.666667
Otu000729	1.66667	1.66667	1.66667	0.333333	1.66667	0	0	1.95673e-05	2.17685e-05	2.12675e-05	6.01113e-06	2.78096e-05	0	0	0	0.666667	0.333333	3	2.33333	4.33333	2.33333	0	1.13296e-05	6.13949e-06	4.33973e-05	3.21489e-05	5.12113e-05	3.10318e-05	1.33333	0.666667	0	0	0	1.33333	0.666667	1.65905e-05	8.40011e-06	0	0	0	1.53544e-05	8.229e-06	1.66667	2.33333	0.666667	0.333333	0.666667	1.66667	1.33333
Otu000730	2	2	4.33333	1.66667	1.33333	0	4	2.34808e-05	2.61222e-05	5.52954e-05	3.00557e-05	2.22477e-05	0	6.87683e-05	0.333333	0.333333	0.333333	0.333333	1.33333	3.66667	2.33333	4.50388e-06	5.66482e-06	6.13949e-06	4.82193e-06	1.83708e-05	4.33327e-05	3.10318e-05	0.333333	1	0	0	0	0	0	4.14762e-06	1.26002e-05	0	0	0	0	0	2	0.666667	0.333333	0.666667	1.33333	1.66667	0.666667
Otu000731	0.666667	2	2.33333	0	1.66667	0	0	7.82693e-06	2.61222e-05	2.97744e-05	0	2.78096e-05	0	0	0.666667	0.333333	0.333333	0	0.333333	1	1.33333	9.00775e-06	5.66482e-06	6.13949e-06	0	4.5927e-06	1.1818e-05	1.77325e-05	1	0.666667	0.666667	0.333333	0.333333	0.666667	0	1.24429e-05	8.40011e-06	1.18233e-05	6.48593e-06	5.18866e-06	7.67722e-06	0	3.33333	1.66667	0.666667	1.33333	0.333333	1	0.666667
Otu000732	1	1	0.333333	0.666667	2	1	0.333333	1.17404e-05	1.30611e-05	4.25349e-06	1.20223e-05	3.33715e-05	1.85973e-05	5.73069e-06	0.333333	0	0	0.666667	0.333333	3.33333	4.66667	4.50388e-06	0	0	9.64385e-06	4.5927e-06	3.93933e-05	6.20636e-05	0.666667	0	0	0	0	0.333333	0	8.29524e-06	0	0	0	0	3.83861e-06	0	0.333333	1.33333	0	0	1	1	0.666667
Otu000733	1.33333	0	2	1.33333	2	0.333333	2.66667	1.56539e-05	0	2.55209e-05	2.40445e-05	3.33715e-05	6.19909e-06	4.58455e-05	0	0	0.666667	1	2	2	5	0	0	1.2279e-05	1.44658e-05	2.75562e-05	2.3636e-05	6.64967e-05	0	0	0	0	0	0	0	0	0	0	0	0	0	0	0	0	0.333333	0	0	0.666667	0.333333
Otu000734	1	1.66667	3	5.33333	3.66667	2.66667	3	1.17404e-05	2.17685e-05	3.82814e-05	9.61781e-05	6.11811e-05	4.95927e-05	5.15762e-05	0	0.333333	0	1	1	1.33333	1	0	5.66482e-06	0	1.44658e-05	1.37781e-05	1.57573e-05	1.32993e-05	0.333333	0	0.333333	0	0	0	0	4.14762e-06	0	5.91167e-06	0	0	0	0	0.666667	0	0	0.333333	0.333333	1.66667	0.666667
Otu000735	3.66667	1	4	1.33333	0.666667	0.333333	2.66667	4.30481e-05	1.30611e-05	5.10419e-05	2.40445e-05	1.11238e-05	6.19909e-06	4.58455e-05	0	1	2.33333	1.66667	0.666667	2.33333	1.33333	0	1.69945e-05	4.29764e-05	2.41096e-05	9.18539e-06	2.75753e-05	1.77325e-05	0	0.333333	0	0.666667	0	1	0	0	4.20006e-06	0	1.29719e-05	0	1.15158e-05	0	1.66667	0	0	0	0.666667	2	1.66667
Otu000736	1	1	4.66667	2	2.66667	0.333333	2.33333	1.17404e-05	1.30611e-05	5.95489e-05	3.60668e-05	4.44954e-05	6.19909e-06	4.01148e-05	1.66667	0.666667	0.666667	1	1.66667	2.66667	1.66667	2.25194e-05	1.13296e-05	1.2279e-05	1.44658e-05	2.29635e-05	3.15147e-05	2.21656e-05	0	0	0.333333	0	0	0.333333	0.333333	0	0	5.91167e-06	0	0	3.83861e-06	4.1145e-06	0.333333	1.33333	0.333333	0	0.666667	2.66667	1
Otu000737	7	3	1.33333	0	0	0	0	8.21828e-05	3.91832e-05	1.7014e-05	0	0	0	0	0	0	0	0	0	0	0	0	0	0	0	0	0	0	2.33333	1	0.666667	0.666667	0	1.66667	0.333333	2.90334e-05	1.26002e-05	1.18233e-05	1.29719e-05	0	1.9193e-05	4.1145e-06	5.66667	4	1.33333	1	0.666667	1	0.333333
Otu000738	0.333333	0	0	0.666667	0.666667	0	0	3.91347e-06	0	0	1.20223e-05	1.11238e-05	0	0	2.66667	1	1	4	4	3.66667	6.66667	3.6031e-05	1.69945e-05	1.84185e-05	5.78631e-05	5.51124e-05	4.33327e-05	8.86623e-05	0.333333	0.333333	0	0	0	0.333333	0	4.14762e-06	4.20006e-06	0	0	0	3.83861e-06	0	1.33333	1	0	0.333333	0.666667	0.333333	1
Otu000739	2.33333	2.66667	7.33333	1.33333	1.66667	0.666667	1.66667	2.73943e-05	3.48296e-05	9.35768e-05	2.40445e-05	2.78096e-05	1.23982e-05	2.86535e-05	0.333333	0	0.333333	1.66667	0.666667	1.33333	0	4.50388e-06	0	6.13949e-06	2.41096e-05	9.18539e-06	1.57573e-05	0	0	1.33333	0	1	0.666667	0	0.666667	0	1.68002e-05	0	1.94578e-05	1.03773e-05	0	8.229e-06	2	0.333333	0.666667	1	0	1	1.33333
Otu000740	2.66667	0.666667	2	0	2	1	3	3.13077e-05	8.70739e-06	2.55209e-05	0	3.33715e-05	1.85973e-05	5.15762e-05	0.666667	1.33333	0	0.666667	0.666667	2.66667	2.33333	9.00775e-06	2.26593e-05	0	9.64385e-06	9.18539e-06	3.15147e-05	3.10318e-05	0.666667	0.333333	0	0.333333	0.666667	1.33333	0.666667	8.29524e-06	4.20006e-06	0	6.48593e-06	1.03773e-05	1.53544e-05	8.229e-06	1.33333	1.33333	0	0.666667	0.666667	2.33333	1.33333
Otu000741	1.66667	1.33333	3.66667	1.33333	4.33333	1.33333	1.66667	1.95673e-05	1.74148e-05	4.67884e-05	2.40445e-05	7.2305e-05	2.47964e-05	2.86535e-05	0.333333	0	0.333333	1.33333	3	2	2.33333	4.50388e-06	0	6.13949e-06	1.92877e-05	4.13343e-05	2.3636e-05	3.10318e-05	0.666667	0	0.333333	0.333333	0.333333	0	0.333333	8.29524e-06	0	5.91167e-06	6.48593e-06	5.18866e-06	0	4.1145e-06	1	0.333333	0.666667	0.333333	0.666667	0.666667	1
Otu000742	2.33333	3	1.33333	0	0.666667	0.666667	0.666667	2.73943e-05	3.91832e-05	1.7014e-05	0	1.11238e-05	1.23982e-05	1.14614e-05	0.666667	0.333333	1.66667	1.33333	0.333333	2.66667	1	9.00775e-06	5.66482e-06	3.06974e-05	1.92877e-05	4.5927e-06	3.15147e-05	1.32993e-05	0.666667	1	1.33333	0	1	2	2	8.29524e-06	1.26002e-05	2.36467e-05	0	1.5566e-05	2.30317e-05	2.4687e-05	3	1	1	0.333333	0	1	0.666667
Otu000743	0	1.33333	0.333333	1.33333	1	2.66667	4.33333	0	1.74148e-05	4.25349e-06	2.40445e-05	1.66858e-05	4.95927e-05	7.4499e-05	0	0	0	0.666667	0	1.66667	0	0	0	0	9.64385e-06	0	1.96967e-05	0	0.666667	1	0.333333	0.333333	0.333333	1	0.666667	8.29524e-06	1.26002e-05	5.91167e-06	6.48593e-06	5.18866e-06	1.15158e-05	8.229e-06	1.66667	0.666667	1.33333	0.333333	1.66667	1.33333	2.33333
Otu000744	5	0.666667	5	5	3	1.33333	1	5.8702e-05	8.70739e-06	6.38024e-05	9.0167e-05	5.00573e-05	2.47964e-05	1.71921e-05	0.333333	0	0.666667	1	1.33333	0.666667	1	4.50388e-06	0	1.2279e-05	1.44658e-05	1.83708e-05	7.87867e-06	1.32993e-05	1	0	0	0	0	0	0	1.24429e-05	0	0	0	0	0	0	0.666667	1.33333	0.333333	0	0.333333	0	1.33333
Otu000745	1	3	0	0	0	0.333333	0	1.17404e-05	3.91832e-05	0	0	0	6.19909e-06	0	3	1.66667	3	3.66667	1.33333	1.66667	1.66667	4.05349e-05	2.83241e-05	5.52554e-05	5.30412e-05	1.83708e-05	1.96967e-05	2.21656e-05	2	1.66667	0.333333	0	1	2	0.666667	2.48857e-05	2.10003e-05	5.91167e-06	0	1.5566e-05	2.30317e-05	8.229e-06	1	1	0.333333	0	0.333333	0	0.333333
Otu000746	3	2.33333	4.66667	1	4.66667	1	1	3.52212e-05	3.04759e-05	5.95489e-05	1.80334e-05	7.78669e-05	1.85973e-05	1.71921e-05	0.333333	0.333333	0.333333	2	2.33333	1.33333	1.33333	4.50388e-06	5.66482e-06	6.13949e-06	2.89316e-05	3.21489e-05	1.57573e-05	1.77325e-05	0.333333	0.666667	0	0	0	0	0	4.14762e-06	8.40011e-06	0	0	0	0	0	1	0.333333	0.666667	0.666667	1.33333	0.333333	0
Otu000747	2	2	2.66667	0	2.33333	0	0.666667	2.34808e-05	2.61222e-05	3.40279e-05	0	3.89334e-05	0	1.14614e-05	0.333333	0	0	0	0.666667	1.33333	0.333333	4.50388e-06	0	0	0	9.18539e-06	1.57573e-05	4.43312e-06	0.666667	0	0	0	0	0.666667	0	8.29524e-06	0	0	0	0	7.67722e-06	0	2	2.33333	1	2.33333	1.33333	4	4.33333
Otu000748	0.666667	1	0.666667	0.333333	0.333333	0	0	7.82693e-06	1.30611e-05	8.50698e-06	6.01113e-06	5.56192e-06	0	0	1.33333	0.666667	1	2	0.333333	0.666667	1.66667	1.80155e-05	1.13296e-05	1.84185e-05	2.89316e-05	4.5927e-06	7.87867e-06	2.21656e-05	0.666667	0.333333	0.666667	0	0	0.666667	0.333333	8.29524e-06	4.20006e-06	1.18233e-05	0	0	7.67722e-06	4.1145e-06	0.333333	2	1.33333	0	0	0	1
Otu000749	2.33333	3	1	0.333333	0	0	0.333333	2.73943e-05	3.91832e-05	1.27605e-05	6.01113e-06	0	0	5.73069e-06	2	1.33333	0	0	0	0	0.333333	2.70233e-05	2.26593e-05	0	0	0	0	4.43312e-06	0.666667	1	1.33333	0	0	0.666667	0.333333	8.29524e-06	1.26002e-05	2.36467e-05	0	0	7.67722e-06	4.1145e-06	6.33333	1.33333	0.666667	1	0	0.333333	0.333333
Otu000750	5	2.33333	2.33333	0.666667	0	0	0	5.8702e-05	3.04759e-05	2.97744e-05	1.20223e-05	0	0	0	0.333333	0	0.333333	0	0	0	0	4.50388e-06	0	6.13949e-06	0	0	0	0	0.333333	1.66667	0.666667	0	0	0.333333	0	4.14762e-06	2.10003e-05	1.18233e-05	0	0	3.83861e-06	0	4	6.33333	3.66667	2.33333	0	0	0
Otu000751	0.333333	5	3.33333	1.66667	3	2.33333	0	3.91347e-06	6.53054e-05	4.25349e-05	3.00557e-05	5.00573e-05	4.33936e-05	0	0	0.333333	0.333333	0	0	5	2.66667	0	5.66482e-06	6.13949e-06	0	0	5.909e-05	3.54649e-05	0	0.333333	0	0	0	0.333333	0.333333	0	4.20006e-06	0	0	0	3.83861e-06	4.1145e-06	1	0.333333	0	0.666667	0.666667	1.66667	0
Otu000753	0.666667	0	0.333333	0	0	2	2.33333	7.82693e-06	0	4.25349e-06	0	0	3.71945e-05	4.01148e-05	0	0	0	0	0	1	1.66667	0	0	0	0	0	1.1818e-05	2.21656e-05	0	0.666667	0.333333	0	0.333333	0	0	0	8.40011e-06	5.91167e-06	0	5.18866e-06	0	0	0.666667	0.666667	0.333333	0	1.33333	2.66667	10
Otu000754	0	0	0	0.333333	0	0	0	0	0	0	6.01113e-06	0	0	0	0	0	0	0	0	0	0	0	0	0	0	0	0	0	0	0	0	0	0	0	0	0	0	0	0	0	0	0	0	0	0	0	0	0	0
Otu000755	3.33333	4	1.66667	1.66667	0.666667	1.33333	0.666667	3.91347e-05	5.22443e-05	2.12675e-05	3.00557e-05	1.11238e-05	2.47964e-05	1.14614e-05	0.333333	0.333333	1.66667	2	2.33333	2	0	4.50388e-06	5.66482e-06	3.06974e-05	2.89316e-05	3.21489e-05	2.3636e-05	0	0.666667	0.333333	0.333333	0	0	0	0	8.29524e-06	4.20006e-06	5.91167e-06	0	0	0	0	3	1	0	0.666667	1.33333	0.666667	0.333333
Otu000756	2.66667	1.66667	4	0.666667	3.33333	0	0	3.13077e-05	2.17685e-05	5.10419e-05	1.20223e-05	5.56192e-05	0	0	0	0	0	0	0	0	0	0	0	0	0	0	0	0	0.666667	1.33333	1.33333	0.333333	1.33333	1	0.333333	8.29524e-06	1.68002e-05	2.36467e-05	6.48593e-06	2.07546e-05	1.15158e-05	4.1145e-06	3.33333	1	1	0.666667	1.33333	2	2
Otu000757	0	0.666667	0	0	1.33333	0	0	0	8.70739e-06	0	0	2.22477e-05	0	0	1.66667	1	1	4.33333	5.66667	5.33333	4	2.25194e-05	1.69945e-05	1.84185e-05	6.2685e-05	7.80758e-05	6.30293e-05	5.31974e-05	0	0.333333	0	0	0	0	0	0	4.20006e-06	0	0	0	0	0	0	0.333333	0	0	0.333333	1	2.66667
Otu000758	0	0.333333	0.666667	0	0	0	0	0	4.35369e-06	8.50698e-06	0	0	0	0	0	0	0	0	0	0	0	0	0	0	0	0	0	0	0	0	0	0	0	0	0	0	0	0	0	0	0	0	0	0	0	0	0	0	0
Otu000759	2	1.66667	0.666667	0.333333	0	0	0.666667	2.34808e-05	2.17685e-05	8.50698e-06	6.01113e-06	0	0	1.14614e-05	0.666667	0	0	0	0	1	0	9.00775e-06	0	0	0	0	1.1818e-05	0	3.33333	0.666667	1	1	2.66667	3	2.33333	4.14762e-05	8.40011e-06	1.7735e-05	1.94578e-05	4.15093e-05	3.45475e-05	2.88015e-05	5	0.666667	0.666667	0.666667	0	0.666667	1
Otu000761	0	0	0	0	0	0	0	0	0	0	0	0	0	0	1.33333	0.333333	0.333333	1.33333	0.333333	0.666667	1	1.80155e-05	5.66482e-06	6.13949e-06	1.92877e-05	4.5927e-06	7.87867e-06	1.32993e-05	0.666667	0	0	0.666667	0	0.666667	0.333333	8.29524e-06	0	0	1.29719e-05	0	7.67722e-06	4.1145e-06	0.666667	0.666667	0	0.333333	0	0	0
Otu000762	1.33333	1	2.66667	0.333333	1.33333	0	0.333333	1.56539e-05	1.30611e-05	3.40279e-05	6.01113e-06	2.22477e-05	0	5.73069e-06	0	0.333333	0	1	3	2	1.66667	0	5.66482e-06	0	1.44658e-05	4.13343e-05	2.3636e-05	2.21656e-05	0.333333	1	0.666667	1	0	1.33333	0.666667	4.14762e-06	1.26002e-05	1.18233e-05	1.94578e-05	0	1.53544e-05	8.229e-06	1.33333	0.666667	0.333333	0	0	1.33333	1
Otu000763	0	0	0	0	0	0	0	0	0	0	0	0	0	0	0	0	0	0	0	0	0	0	0	0	0	0	0	0	0	0	0	0	0	0	0	0	0	0	0	0	0	0	0	0.333333	0	0	0	0	0
Otu000764	1.66667	1.33333	2.66667	1.33333	2.33333	0.666667	2.66667	1.95673e-05	1.74148e-05	3.40279e-05	2.40445e-05	3.89334e-05	1.23982e-05	4.58455e-05	0.333333	2	1.33333	0.333333	1.33333	0.666667	1	4.50388e-06	3.39889e-05	2.4558e-05	4.82193e-06	1.83708e-05	7.87867e-06	1.32993e-05	0.666667	1.33333	0	0	0.333333	1.66667	0	8.29524e-06	1.68002e-05	0	0	5.18866e-06	1.9193e-05	0	1.66667	0.666667	1	1	0	0.666667	0.666667
Otu000765	0.666667	0.666667	2	1.33333	0	0	1	7.82693e-06	8.70739e-06	2.55209e-05	2.40445e-05	0	0	1.71921e-05	0	0	0.333333	0.333333	0.666667	0.666667	0.333333	0	0	6.13949e-06	4.82193e-06	9.18539e-06	7.87867e-06	4.43312e-06	0	0	0.333333	0	0.333333	0	0	0	0	5.91167e-06	0	5.18866e-06	0	0	1	0.333333	0	0	0	0.333333	0
Otu000766	7	2.66667	2	0.333333	3.66667	1.66667	3	8.21828e-05	3.48296e-05	2.55209e-05	6.01113e-06	6.11811e-05	3.09954e-05	5.15762e-05	0.333333	0	0.333333	1	0.333333	2.33333	0.666667	4.50388e-06	0	6.13949e-06	1.44658e-05	4.5927e-06	2.75753e-05	8.86623e-06	0.666667	0	0	0	0	0	0	8.29524e-06	0	0	0	0	0	0	2.33333	0.333333	0.333333	0.333333	0	0	0
Otu000767	2.33333	2	3	1.66667	2.66667	2	0.666667	2.73943e-05	2.61222e-05	3.82814e-05	3.00557e-05	4.44954e-05	3.71945e-05	1.14614e-05	0	0.333333	0.333333	0.666667	2	2.66667	1	0	5.66482e-06	6.13949e-06	9.64385e-06	2.75562e-05	3.15147e-05	1.32993e-05	0	0.666667	0	0	0	0	0.666667	0	8.40011e-06	0	0	0	0	8.229e-06	1.66667	0.333333	0	0	0.333333	1.33333	2
Otu000768	1.66667	0.333333	2.66667	1.66667	2.66667	1.66667	3.33333	1.95673e-05	4.35369e-06	3.40279e-05	3.00557e-05	4.44954e-05	3.09954e-05	5.73069e-05	0.333333	1	0.666667	1	2.66667	1.33333	0.666667	4.50388e-06	1.69945e-05	1.2279e-05	1.44658e-05	3.67416e-05	1.57573e-05	8.86623e-06	0.666667	0	0	0	0.333333	0.666667	0	8.29524e-06	0	0	0	5.18866e-06	7.67722e-06	0	0.666667	0	0.333333	0.333333	0	0.666667	2.33333
Otu000769	1.66667	1	1	0	0	0	0	1.95673e-05	1.30611e-05	1.27605e-05	0	0	0	0	1	1.66667	1	3.66667	4	4	5	1.35116e-05	2.83241e-05	1.84185e-05	5.30412e-05	5.51124e-05	4.7272e-05	6.64967e-05	0	0	0	0	0	0	0	0	0	0	0	0	0	0	1.66667	1.33333	1	0.333333	0.333333	0.333333	0
Otu000770	1.66667	1	2.33333	3	1.33333	0.666667	1	1.95673e-05	1.30611e-05	2.97744e-05	5.41002e-05	2.22477e-05	1.23982e-05	1.71921e-05	0.333333	0	0	0	0.333333	3.66667	1.66667	4.50388e-06	0	0	0	4.5927e-06	4.33327e-05	2.21656e-05	1	1	0	0	0.666667	0	0	1.24429e-05	1.26002e-05	0	0	1.03773e-05	0	0	3.33333	2.33333	1.33333	0.333333	0	0.333333	0.333333
Otu000772	4	0	2.33333	1.66667	1.66667	0.666667	0	4.69616e-05	0	2.97744e-05	3.00557e-05	2.78096e-05	1.23982e-05	0	0	0	0	1	2.33333	1.33333	1	0	0	0	1.44658e-05	3.21489e-05	1.57573e-05	1.32993e-05	0	0.333333	0	0	0	0	0	0	4.20006e-06	0	0	0	0	0	3	0	0.666667	0.333333	0.666667	1	3
Otu000773	2.66667	2.33333	1	2.33333	1	0	2	3.13077e-05	3.04759e-05	1.27605e-05	4.20779e-05	1.66858e-05	0	3.43842e-05	0.333333	0.333333	0.333333	1.33333	0.666667	1.33333	3	4.50388e-06	5.66482e-06	6.13949e-06	1.92877e-05	9.18539e-06	1.57573e-05	3.9898e-05	0.666667	1	0	0	0	0.666667	0	8.29524e-06	1.26002e-05	0	0	0	7.67722e-06	0	2	1	0	1.33333	0.333333	2	0.666667
Otu000774	0	0	0	0	0	0	0	0	0	0	0	0	0	0	0	0	0	0	0	0	0	0	0	0	0	0	0	0	0	0	0	0	0	0.333333	0	0	0	0	0	0	3.83861e-06	0	0	0	0	0	0	0	0
Otu000775	4.66667	3.66667	4.33333	0.333333	1.66667	1	0	5.47885e-05	4.78906e-05	5.52954e-05	6.01113e-06	2.78096e-05	1.85973e-05	0	1	0	0.333333	2	1	0.333333	0	1.35116e-05	0	6.13949e-06	2.89316e-05	1.37781e-05	3.93933e-06	0	0.333333	0	0.666667	0.333333	0	0	0	4.14762e-06	0	1.18233e-05	6.48593e-06	0	0	0	2.66667	1.33333	0	0.666667	0.333333	0.333333	0
Otu000776	0	0	0	0	0	0	0	0	0	0	0	0	0	0	0	0	0	0	0	0	0	0	0	0	0	0	0	0	0	0.333333	0	0	0	0	0	0	4.20006e-06	0	0	0	0	0	0	0	0	0	0	0	0
Otu000778	1.33333	1.66667	6	0.666667	1.33333	1.33333	0.333333	1.56539e-05	2.17685e-05	7.65628e-05	1.20223e-05	2.22477e-05	2.47964e-05	5.73069e-06	0.666667	0	0.333333	1.33333	1.33333	2.66667	3	9.00775e-06	0	6.13949e-06	1.92877e-05	1.83708e-05	3.15147e-05	3.9898e-05	0.666667	0	0	0	0	0.333333	0	8.29524e-06	0	0	0	0	3.83861e-06	0	1.33333	1.33333	0	0	0.666667	1.66667	0
Otu000779	1	1.66667	6.66667	2.66667	1.33333	1.33333	0.666667	1.17404e-05	2.17685e-05	8.50698e-05	4.80891e-05	2.22477e-05	2.47964e-05	1.14614e-05	0.333333	0	0	0.666667	2.66667	3	5	4.50388e-06	0	0	9.64385e-06	3.67416e-05	3.5454e-05	6.64967e-05	0	0	0	0	0	0	0	0	0	0	0	0	0	0	0.333333	0.666667	0.333333	0	0	0	0
Otu000780	1	2	1.66667	1.66667	0.333333	0	1.66667	1.17404e-05	2.61222e-05	2.12675e-05	3.00557e-05	5.56192e-06	0	2.86535e-05	0	0	1	1	2	1.33333	0.666667	0	0	1.84185e-05	1.44658e-05	2.75562e-05	1.57573e-05	8.86623e-06	0.666667	1	0.666667	0.333333	0.666667	1	0.333333	8.29524e-06	1.26002e-05	1.18233e-05	6.48593e-06	1.03773e-05	1.15158e-05	4.1145e-06	1.66667	1.33333	1.66667	1	0.666667	1.33333	1.66667
Otu000781	2	2	0	0	0.333333	2	1	2.34808e-05	2.61222e-05	0	0	5.56192e-06	3.71945e-05	1.71921e-05	0.333333	0	1	2.66667	0.666667	4.66667	7.33333	4.50388e-06	0	1.84185e-05	3.85754e-05	9.18539e-06	5.51507e-05	9.75285e-05	0	0	0	0	0	0	0	0	0	0	0	0	0	0	1	0.666667	0	0	0.333333	0	0.666667
Otu000782	1.33333	1.33333	1	0.333333	0.333333	0.666667	0.666667	1.56539e-05	1.74148e-05	1.27605e-05	6.01113e-06	5.56192e-06	1.23982e-05	1.14614e-05	0	0	0	1	0.333333	0.666667	1	0	0	0	1.44658e-05	4.5927e-06	7.87867e-06	1.32993e-05	1.66667	0.333333	0.333333	0	1	0	1	2.07381e-05	4.20006e-06	5.91167e-06	0	1.5566e-05	0	1.23435e-05	1.66667	0.666667	0.333333	0.666667	1.33333	4.66667	6
Otu000784	2.66667	1	0.666667	0.666667	0	0	0	3.13077e-05	1.30611e-05	8.50698e-06	1.20223e-05	0	0	0	0	0	0.333333	1	1	0	0.666667	0	0	6.13949e-06	1.44658e-05	1.37781e-05	0	8.86623e-06	0	1	0	0	0.333333	0	0	0	1.26002e-05	0	0	5.18866e-06	0	0	2.66667	0.666667	0	0	0	0.333333	0
Otu000785	0.333333	0	0	0	0	0	0	3.91347e-06	0	0	0	0	0	0	0	0	0	0	0	0	0	0	0	0	0	0	0	0	0	0	0	0	0	0	0	0	0	0	0	0	0	0	0	0.333333	0	0	0	0	0
Otu000786	4	1	0.333333	1.66667	0.333333	0	0.333333	4.69616e-05	1.30611e-05	4.25349e-06	3.00557e-05	5.56192e-06	0	5.73069e-06	0	0	0	0.333333	0	0	0	0	0	0	4.82193e-06	0	0	0	0	1.33333	0.333333	0.333333	0.333333	1	0.666667	0	1.68002e-05	5.91167e-06	6.48593e-06	5.18866e-06	1.15158e-05	8.229e-06	2.33333	1	0	0	0.333333	0.666667	0.333333
Otu000787	0	0	0	0	0	0	0.333333	0	0	0	0	0	0	5.73069e-06	0	0	0	0	0	0	0	0	0	0	0	0	0	0	0	0	0	0	0.333333	0	0	0	0	0	0	5.18866e-06	0	0	0	0	0	0	0	0	0
Otu000788	0	0.333333	0	1	1	0	0.333333	0	4.35369e-06	0	1.80334e-05	1.66858e-05	0	5.73069e-06	0	0	0	0	0.666667	0	0	0	0	0	0	9.18539e-06	0	0	0	0.333333	0	0	0	0	0	0	4.20006e-06	0	0	0	0	0	0.333333	0.333333	0	0	0	0	0
Otu000789	0	0.333333	0	0	0	0	0	0	4.35369e-06	0	0	0	0	0	0.333333	0.333333	0.333333	0	0.666667	0	0	4.50388e-06	5.66482e-06	6.13949e-06	0	9.18539e-06	0	0	0.333333	0	0.333333	0.666667	0	0.333333	0.333333	4.14762e-06	0	5.91167e-06	1.29719e-05	0	3.83861e-06	4.1145e-06	0.333333	1.33333	0.666667	0	0	0	1.33333
Otu000790	0	0	0	0.333333	0	0	0	0	0	0	6.01113e-06	0	0	0	0	0	0	0	0	0	0	0	0	0	0	0	0	0	0.333333	0	0	0	0	0	0	4.14762e-06	0	0	0	0	0	0	0	0	0	0.333333	0.333333	0.333333	0
Otu000791	2.33333	0.666667	4	1	1.66667	0	0	2.73943e-05	8.70739e-06	5.10419e-05	1.80334e-05	2.78096e-05	0	0	0.333333	0.333333	1	2.66667	2.33333	2	3	4.50388e-06	5.66482e-06	1.84185e-05	3.85754e-05	3.21489e-05	2.3636e-05	3.9898e-05	0.666667	0.333333	0	0.333333	0	0	0.333333	8.29524e-06	4.20006e-06	0	6.48593e-06	0	0	4.1145e-06	1.33333	0.666667	0.666667	0	0	1	0.333333
Otu000792	1.33333	0.333333	0	0	0	0	0	1.56539e-05	4.35369e-06	0	0	0	0	0	1.66667	1.33333	0.666667	1.66667	2	2.66667	2.33333	2.25194e-05	2.26593e-05	1.2279e-05	2.41096e-05	2.75562e-05	3.15147e-05	3.10318e-05	0.666667	0.666667	0.666667	0.333333	0.666667	0.333333	3.33333	8.29524e-06	8.40011e-06	1.18233e-05	6.48593e-06	1.03773e-05	3.83861e-06	4.1145e-05	1.66667	0.333333	0.666667	1	0.666667	2.66667	0.333333
Otu000793	2.33333	1.66667	0.666667	0	0.666667	0.666667	0	2.73943e-05	2.17685e-05	8.50698e-06	0	1.11238e-05	1.23982e-05	0	0.666667	0.666667	0	1	0.666667	0.333333	1	9.00775e-06	1.13296e-05	0	1.44658e-05	9.18539e-06	3.93933e-06	1.32993e-05	0.666667	1.33333	0.666667	0.333333	1	0.333333	1.33333	8.29524e-06	1.68002e-05	1.18233e-05	6.48593e-06	1.5566e-05	3.83861e-06	1.6458e-05	2	1.66667	1.33333	0.333333	0	0.333333	0.333333
Otu000795	2.33333	2.33333	1.66667	0.333333	0.333333	0	0	2.73943e-05	3.04759e-05	2.12675e-05	6.01113e-06	5.56192e-06	0	0	0.666667	0.333333	1	1.66667	0.666667	1	2.33333	9.00775e-06	5.66482e-06	1.84185e-05	2.41096e-05	9.18539e-06	1.1818e-05	3.10318e-05	1.33333	0.666667	0.666667	0.333333	0	0.666667	0.333333	1.65905e-05	8.40011e-06	1.18233e-05	6.48593e-06	0	7.67722e-06	4.1145e-06	5.66667	0.333333	0	0.666667	0	0	0.333333
Otu000796	1.33333	2	3	1	1.66667	0.666667	2.33333	1.56539e-05	2.61222e-05	3.82814e-05	1.80334e-05	2.78096e-05	1.23982e-05	4.01148e-05	0.333333	1	1.33333	1.33333	0.666667	1.66667	0.333333	4.50388e-06	1.69945e-05	2.4558e-05	1.92877e-05	9.18539e-06	1.96967e-05	4.43312e-06	1	0.333333	0	0	0.333333	0.666667	0.333333	1.24429e-05	4.20006e-06	0	0	5.18866e-06	7.67722e-06	4.1145e-06	2.66667	0	0	0.666667	0.666667	1.33333	0.666667
Otu000797	1.33333	1.33333	1.66667	0.666667	1.66667	2	0.333333	1.56539e-05	1.74148e-05	2.12675e-05	1.20223e-05	2.78096e-05	3.71945e-05	5.73069e-06	0.666667	0	0.333333	0.333333	0	0	0	9.00775e-06	0	6.13949e-06	4.82193e-06	0	0	0	0.333333	0.333333	0	0	0.666667	0.666667	0	4.14762e-06	4.20006e-06	0	0	1.03773e-05	7.67722e-06	0	1	0	0	0	0.333333	0	0
Otu000798	0	0	0	0	0.666667	0	0.333333	0	0	0	0	1.11238e-05	0	5.73069e-06	0	0	0	0.333333	2.66667	8	15.3333	0	0	0	4.82193e-06	3.67416e-05	9.4544e-05	0.000203923	0	0	0	0	0	0	0	0	0	0	0	0	0	0	0	0	0	0	0	0	0
Otu000799	1.66667	1	6.33333	1.66667	2	1.33333	1.66667	1.95673e-05	1.30611e-05	8.08163e-05	3.00557e-05	3.33715e-05	2.47964e-05	2.86535e-05	0	0.666667	1	0.666667	0	4	0.333333	0	1.13296e-05	1.84185e-05	9.64385e-06	0	4.7272e-05	4.43312e-06	0	0	0.333333	0.333333	0.333333	0	0	0	0	5.91167e-06	6.48593e-06	5.18866e-06	0	0	0.333333	0	0	0	0.333333	1.66667	0.333333
Otu000800	0.333333	0	0	0	0.333333	0	0	3.91347e-06	0	0	0	5.56192e-06	0	0	0.333333	0	0	0	0	0	0	4.50388e-06	0	0	0	0	0	0	0	0.333333	0	0.333333	2	0.666667	0	0	4.20006e-06	0	6.48593e-06	3.1132e-05	7.67722e-06	0	0.333333	0.333333	0	0	0.666667	0	0
Otu000801	1	2.66667	0.333333	0	0.333333	0.333333	0	1.17404e-05	3.48296e-05	4.25349e-06	0	5.56192e-06	6.19909e-06	0	0	1.33333	0	0	0	1.33333	0	0	2.26593e-05	0	0	0	1.57573e-05	0	0.333333	0	1.33333	0.666667	2.66667	2	2	4.14762e-06	0	2.36467e-05	1.29719e-05	4.15093e-05	2.30317e-05	2.4687e-05	0.333333	1.66667	1.33333	0.666667	0.666667	2.33333	1.66667
Otu000802	1.66667	2.66667	2	1.66667	4.66667	1.66667	1.33333	1.95673e-05	3.48296e-05	2.55209e-05	3.00557e-05	7.78669e-05	3.09954e-05	2.29228e-05	0	0	0	1	2.33333	0	0	0	0	0	1.44658e-05	3.21489e-05	0	0	0	0.333333	0.333333	0	0.333333	0.333333	0	0	4.20006e-06	5.91167e-06	0	5.18866e-06	3.83861e-06	0	2	1.66667	1	0.666667	0	0.666667	0
Otu000803	0.333333	0	0	0	0	0	0	3.91347e-06	0	0	0	0	0	0	0	0	0	0	0	0	0	0	0	0	0	0	0	0	0	0	0	0	0	0	0	0	0	0	0	0	0	0	0	0	0	0	0	0	0
Otu000804	1.66667	1.33333	1.66667	0	0	0.333333	0	1.95673e-05	1.74148e-05	2.12675e-05	0	0	6.19909e-06	0	0.333333	0.666667	0.333333	0	0.666667	0	0	4.50388e-06	1.13296e-05	6.13949e-06	0	9.18539e-06	0	0	0.333333	1.33333	0	0	0	0.666667	0	4.14762e-06	1.68002e-05	0	0	0	7.67722e-06	0	2.33333	1.33333	0.666667	0.333333	0	0	0
Otu000805	3.33333	1.66667	3	1.66667	3	1.66667	1.66667	3.91347e-05	2.17685e-05	3.82814e-05	3.00557e-05	5.00573e-05	3.09954e-05	2.86535e-05	0.333333	0.666667	0.333333	2.66667	1.66667	0.666667	0	4.50388e-06	1.13296e-05	6.13949e-06	3.85754e-05	2.29635e-05	7.87867e-06	0	0	0	0.333333	0	0	0	0.333333	0	0	5.91167e-06	0	0	0	4.1145e-06	3	0.333333	0.333333	0	0	0.333333	0
Otu000806	1.33333	3	2.33333	3	2.66667	1.66667	3	1.56539e-05	3.91832e-05	2.97744e-05	5.41002e-05	4.44954e-05	3.09954e-05	5.15762e-05	1	0	0	1	0.666667	0.333333	0	1.35116e-05	0	0	1.44658e-05	9.18539e-06	3.93933e-06	0	1	0	0	0	0	0	0	1.24429e-05	0	0	0	0	0	0	2	1.66667	1.33333	0.333333	0.666667	0	0
Otu000807	1	3	1.66667	1	2.66667	3	1.66667	1.17404e-05	3.91832e-05	2.12675e-05	1.80334e-05	4.44954e-05	5.57918e-05	2.86535e-05	0	0.666667	0.666667	0.666667	1.33333	2	1.66667	0	1.13296e-05	1.2279e-05	9.64385e-06	1.83708e-05	2.3636e-05	2.21656e-05	0	0.333333	0	0	0	0	0	0	4.20006e-06	0	0	0	0	0	0.666667	1	0	0	0	2	1.33333
Otu000808	1	2	1.66667	0.666667	1.33333	1.33333	3.33333	1.17404e-05	2.61222e-05	2.12675e-05	1.20223e-05	2.22477e-05	2.47964e-05	5.73069e-05	0.333333	0	0.333333	0.333333	2	1.33333	1	4.50388e-06	0	6.13949e-06	4.82193e-06	2.75562e-05	1.57573e-05	1.32993e-05	0.333333	1.66667	0	0	0	0.666667	0	4.14762e-06	2.10003e-05	0	0	0	7.67722e-06	0	1	0.666667	1.66667	0.333333	0.333333	0	0.666667
Otu000809	2.33333	2.33333	4	1.66667	0	1.66667	1.33333	2.73943e-05	3.04759e-05	5.10419e-05	3.00557e-05	0	3.09954e-05	2.29228e-05	1	0.333333	1	0.666667	0.666667	1	1.33333	1.35116e-05	5.66482e-06	1.84185e-05	9.64385e-06	9.18539e-06	1.1818e-05	1.77325e-05	0.333333	0.666667	0.666667	0.333333	0	0	0	4.14762e-06	8.40011e-06	1.18233e-05	6.48593e-06	0	0	0	1	1	0.666667	0	0.333333	1.33333	1
Otu000810	2.66667	1.66667	1	0	0.333333	0	0	3.13077e-05	2.17685e-05	1.27605e-05	0	5.56192e-06	0	0	1	0	0.666667	0	0	0	0	1.35116e-05	0	1.2279e-05	0	0	0	0	2	0.333333	0	0.666667	0.666667	1.66667	1	2.48857e-05	4.20006e-06	0	1.29719e-05	1.03773e-05	1.9193e-05	1.23435e-05	8	2	0.666667	0.666667	0.666667	0.666667	0
Otu000811	4	1.33333	0	0	0.333333	0	0.333333	4.69616e-05	1.74148e-05	0	0	5.56192e-06	0	5.73069e-06	0.333333	1	0.666667	0.333333	0.333333	0.333333	0.666667	4.50388e-06	1.69945e-05	1.2279e-05	4.82193e-06	4.5927e-06	3.93933e-06	8.86623e-06	1.66667	1	0.333333	0.666667	1.66667	3	1.33333	2.07381e-05	1.26002e-05	5.91167e-06	1.29719e-05	2.59433e-05	3.45475e-05	1.6458e-05	1.66667	0.333333	0.666667	0.666667	0.333333	0.666667	0
Otu000812	1.33333	0.333333	0.666667	0	0.333333	0	0	1.56539e-05	4.35369e-06	8.50698e-06	0	5.56192e-06	0	0	0	0	0	0.333333	1	0	0.333333	0	0	0	4.82193e-06	1.37781e-05	0	4.43312e-06	0.666667	0	0	0	0	0.333333	0.333333	8.29524e-06	0	0	0	0	3.83861e-06	4.1145e-06	0.333333	0.333333	0	0	0.333333	0	0
Otu000813	1.33333	1.66667	2.33333	1.33333	1	0.333333	0.666667	1.56539e-05	2.17685e-05	2.97744e-05	2.40445e-05	1.66858e-05	6.19909e-06	1.14614e-05	0.666667	0	1	0.333333	0.666667	1	1	9.00775e-06	0	1.84185e-05	4.82193e-06	9.18539e-06	1.1818e-05	1.32993e-05	1	0.666667	0	1	0.333333	1	0.666667	1.24429e-05	8.40011e-06	0	1.94578e-05	5.18866e-06	1.15158e-05	8.229e-06	1	2	0.666667	2.33333	0	1.66667	0
Otu000814	8.33333	2	0.666667	0.333333	0	0	0	9.78366e-05	2.61222e-05	8.50698e-06	6.01113e-06	0	0	0	1.33333	0.666667	1.66667	0	0.666667	0.666667	0.333333	1.80155e-05	1.13296e-05	3.06974e-05	0	9.18539e-06	7.87867e-06	4.43312e-06	0	0.666667	0	0	0.333333	0.333333	0	0	8.40011e-06	0	0	5.18866e-06	3.83861e-06	0	6.66667	1	0	0	0.333333	0	0
Otu000815	0.666667	1.33333	4	2	2.33333	2	2.66667	7.82693e-06	1.74148e-05	5.10419e-05	3.60668e-05	3.89334e-05	3.71945e-05	4.58455e-05	0.333333	0.666667	0.333333	0.333333	1.33333	1	1	4.50388e-06	1.13296e-05	6.13949e-06	4.82193e-06	1.83708e-05	1.1818e-05	1.32993e-05	0.333333	0	0.333333	0	0	0	0	4.14762e-06	0	5.91167e-06	0	0	0	0	2.33333	0.666667	0.666667	0.333333	1	0	0.666667
Otu000816	0.666667	0.666667	0	0.666667	0	0.666667	1	7.82693e-06	8.70739e-06	0	1.20223e-05	0	1.23982e-05	1.71921e-05	0	0	0	0.333333	0	0.666667	0	0	0	0	4.82193e-06	0	7.87867e-06	0	0.666667	0	0.666667	1	0	1	0.333333	8.29524e-06	0	1.18233e-05	1.94578e-05	0	1.15158e-05	4.1145e-06	0.333333	0.333333	0	0	0.333333	0	0
Otu000817	3.33333	1	2	2.66667	0.333333	1.33333	3.33333	3.91347e-05	1.30611e-05	2.55209e-05	4.80891e-05	5.56192e-06	2.47964e-05	5.73069e-05	0.333333	0.666667	0.333333	1.33333	0.333333	0.666667	0.666667	4.50388e-06	1.13296e-05	6.13949e-06	1.92877e-05	4.5927e-06	7.87867e-06	8.86623e-06	0	0.666667	0.333333	0.333333	0	0.333333	0.666667	0	8.40011e-06	5.91167e-06	6.48593e-06	0	3.83861e-06	8.229e-06	2	0.333333	0.666667	0.333333	1	0	0
Otu000818	0.666667	0.666667	1	0.333333	0	0.333333	0.333333	7.82693e-06	8.70739e-06	1.27605e-05	6.01113e-06	0	6.19909e-06	5.73069e-06	0	1.33333	1.66667	1.33333	1.33333	2	2.33333	0	2.26593e-05	3.06974e-05	1.92877e-05	1.83708e-05	2.3636e-05	3.10318e-05	0.333333	1.33333	0.666667	1	0.333333	0.333333	2.66667	4.14762e-06	1.68002e-05	1.18233e-05	1.94578e-05	5.18866e-06	3.83861e-06	3.2916e-05	1	1.33333	0.666667	0	0.333333	1.33333	1.66667
Otu000819	0.333333	2	1.66667	1	1	1.66667	0	3.91347e-06	2.61222e-05	2.12675e-05	1.80334e-05	1.66858e-05	3.09954e-05	0	0.666667	1.33333	1.33333	3.33333	0.666667	2.66667	2.66667	9.00775e-06	2.26593e-05	2.4558e-05	4.82193e-05	9.18539e-06	3.15147e-05	3.54649e-05	0	0	0	0	0	0	0	0	0	0	0	0	0	0	0.333333	1	1.66667	1	1	0.333333	0.666667
Otu000820	5	1.33333	3.33333	1	0	1	0.666667	5.8702e-05	1.74148e-05	4.25349e-05	1.80334e-05	0	1.85973e-05	1.14614e-05	0.333333	0	0.666667	0	0.666667	1	1	4.50388e-06	0	1.2279e-05	0	9.18539e-06	1.1818e-05	1.32993e-05	0.666667	0.333333	0	0	0	1.33333	1	8.29524e-06	4.20006e-06	0	0	0	1.53544e-05	1.23435e-05	1.66667	0	0.666667	0.333333	1	1.66667	1.33333
Otu000821	3	0.666667	1.33333	1.33333	1.66667	0.666667	0.666667	3.52212e-05	8.70739e-06	1.7014e-05	2.40445e-05	2.78096e-05	1.23982e-05	1.14614e-05	0	0	0.666667	0.666667	0.666667	0	1	0	0	1.2279e-05	9.64385e-06	9.18539e-06	0	1.32993e-05	0.666667	1.33333	0	0.333333	0.333333	0.333333	0	8.29524e-06	1.68002e-05	0	6.48593e-06	5.18866e-06	3.83861e-06	0	2.33333	1	1	0.333333	0.333333	1	0
Otu000822	1	0	0.666667	1	1.33333	0.666667	0	1.17404e-05	0	8.50698e-06	1.80334e-05	2.22477e-05	1.23982e-05	0	0	0.666667	0	0.333333	1.66667	0.666667	2	0	1.13296e-05	0	4.82193e-06	2.29635e-05	7.87867e-06	2.65987e-05	0.333333	0.333333	0	0	0.666667	0.666667	0	4.14762e-06	4.20006e-06	0	0	1.03773e-05	7.67722e-06	0	1	0.666667	0	0.666667	0.666667	0	0
Otu000823	1.66667	1	2.66667	2	1.66667	1	1.66667	1.95673e-05	1.30611e-05	3.40279e-05	3.60668e-05	2.78096e-05	1.85973e-05	2.86535e-05	0.666667	0	1	1	2	3	0.666667	9.00775e-06	0	1.84185e-05	1.44658e-05	2.75562e-05	3.5454e-05	8.86623e-06	0	0	0	0	0	0	0.666667	0	0	0	0	0	0	8.229e-06	1	0.333333	0.333333	0	1	0.666667	1.66667
Otu000824	1	1	1	0.333333	0	0	0	1.17404e-05	1.30611e-05	1.27605e-05	6.01113e-06	0	0	0	0.333333	0	0.333333	0.666667	1.33333	0.333333	0	4.50388e-06	0	6.13949e-06	9.64385e-06	1.83708e-05	3.93933e-06	0	0.666667	0.666667	0	0	0	0	0	8.29524e-06	8.40011e-06	0	0	0	0	0	0.333333	0.666667	0	1	0	0.666667	0.666667
Otu000825	2	0	0.666667	3	2.33333	2.66667	4.33333	2.34808e-05	0	8.50698e-06	5.41002e-05	3.89334e-05	4.95927e-05	7.4499e-05	0	0	0	0.333333	2.33333	1.66667	1.33333	0	0	0	4.82193e-06	3.21489e-05	1.96967e-05	1.77325e-05	0	0	0	0	0	0	0.333333	0	0	0	0	0	0	4.1145e-06	2	0.333333	1	0	0.333333	1.33333	0
Otu000826	2	2	4	2	1.33333	1	2	2.34808e-05	2.61222e-05	5.10419e-05	3.60668e-05	2.22477e-05	1.85973e-05	3.43842e-05	0.333333	0.666667	1	2	2	1.33333	0.666667	4.50388e-06	1.13296e-05	1.84185e-05	2.89316e-05	2.75562e-05	1.57573e-05	8.86623e-06	0	0.333333	0	0	0	0	0	0	4.20006e-06	0	0	0	0	0	0.666667	1.33333	0.666667	0	0.333333	0	0
Otu000827	0	0	0	0	0	0	0	0	0	0	0	0	0	0	0	0	0	0	0	0	0	0	0	0	0	0	0	0	0	0	0.333333	0	0	0	0	0	0	5.91167e-06	0	0	0	0	0	0	0	0	0	0	0
Otu000828	0.666667	2	1	2	1.33333	1	1.66667	7.82693e-06	2.61222e-05	1.27605e-05	3.60668e-05	2.22477e-05	1.85973e-05	2.86535e-05	0	0	0	1.66667	0.666667	3.66667	0.666667	0	0	0	2.41096e-05	9.18539e-06	4.33327e-05	8.86623e-06	0.333333	0	0.333333	0	0.666667	0.666667	1	4.14762e-06	0	5.91167e-06	0	1.03773e-05	7.67722e-06	1.23435e-05	1.66667	1.33333	0	0.333333	0.666667	0.666667	1.33333
Otu000829	3	3.66667	2.33333	1.66667	1.66667	3.33333	3	3.52212e-05	4.78906e-05	2.97744e-05	3.00557e-05	2.78096e-05	6.19909e-05	5.15762e-05	0.666667	0.333333	0.666667	0.666667	0.666667	0.333333	0	9.00775e-06	5.66482e-06	1.2279e-05	9.64385e-06	9.18539e-06	3.93933e-06	0	0	1	0	0	0	0	0	0	1.26002e-05	0	0	0	0	0	1	0.333333	1	0.333333	0	0	0
Otu000830	0	0	0	0	0	0	0	0	0	0	0	0	0	0	2.33333	1	0.333333	1	1.66667	0	0.333333	3.15271e-05	1.69945e-05	6.13949e-06	1.44658e-05	2.29635e-05	0	4.43312e-06	0.333333	1.33333	0	0	0	0.333333	0.333333	4.14762e-06	1.68002e-05	0	0	0	3.83861e-06	4.1145e-06	0.333333	0.666667	1	0.666667	0.333333	0.666667	0
Otu000831	0	0.333333	1	0.333333	0.333333	0	0.333333	0	4.35369e-06	1.27605e-05	6.01113e-06	5.56192e-06	0	5.73069e-06	1.33333	0.666667	1.66667	2	2.33333	3.66667	4.33333	1.80155e-05	1.13296e-05	3.06974e-05	2.89316e-05	3.21489e-05	4.33327e-05	5.76305e-05	0.666667	0.666667	0	0	0.333333	0.333333	1.33333	8.29524e-06	8.40011e-06	0	0	5.18866e-06	3.83861e-06	1.6458e-05	1.33333	0.333333	0	0	0.666667	1	0.666667
Otu000832	1.33333	1.33333	2	2.33333	2	0.333333	1.33333	1.56539e-05	1.74148e-05	2.55209e-05	4.20779e-05	3.33715e-05	6.19909e-06	2.29228e-05	0	0.333333	1	0.333333	1.33333	3	2.66667	0	5.66482e-06	1.84185e-05	4.82193e-06	1.83708e-05	3.5454e-05	3.54649e-05	0	0	0	0.333333	0	0	0	0	0	0	6.48593e-06	0	0	0	2.33333	1	0	0.333333	0	1.33333	0.666667
Otu000833	0	0	0	0	0.333333	0.333333	2.33333	0	0	0	0	5.56192e-06	6.19909e-06	4.01148e-05	0	0	0	0	0	1.33333	3.33333	0	0	0	0	0	1.57573e-05	4.43312e-05	0	0	0	0	0	0	0	0	0	0	0	0	0	0	0	0	0	0	1	3	12.3333
Otu000834	1	0	0	0	0.333333	0	0	1.17404e-05	0	0	0	5.56192e-06	0	0	1.33333	1	0.666667	0	1.33333	2.33333	0	1.80155e-05	1.69945e-05	1.2279e-05	0	1.83708e-05	2.75753e-05	0	0	0	0.666667	0.333333	1	0.333333	0.333333	0	0	1.18233e-05	6.48593e-06	1.5566e-05	3.83861e-06	4.1145e-06	0.666667	0.666667	0	0	0	0	0
Otu000835	0.666667	0.333333	0	0	0	0	0	7.82693e-06	4.35369e-06	0	0	0	0	0	0	0	0.333333	0.666667	0.666667	0	0	0	0	6.13949e-06	9.64385e-06	9.18539e-06	0	0	0.333333	0	0.333333	0	1	1.33333	1	4.14762e-06	0	5.91167e-06	0	1.5566e-05	1.53544e-05	1.23435e-05	0.333333	0	0	0.333333	0.666667	0.333333	1.33333
Otu000836	4.33333	1.66667	1.33333	2.33333	0	0	0.333333	5.08751e-05	2.17685e-05	1.7014e-05	4.20779e-05	0	0	5.73069e-06	1.33333	0.666667	1	1	0.666667	0.333333	0	1.80155e-05	1.13296e-05	1.84185e-05	1.44658e-05	9.18539e-06	3.93933e-06	0	0.333333	0	0.333333	0	0	0.333333	0	4.14762e-06	0	5.91167e-06	0	0	3.83861e-06	0	5	2.33333	0	0.333333	0.666667	0.666667	0.333333
Otu000837	0	0	0	0.333333	0	0	0	0	0	0	6.01113e-06	0	0	0	0	0	0	0	0	0	0	0	0	0	0	0	0	0	0	0	0	0	0	0	0	0	0	0	0	0	0	0	0	0	0	0	0	0	0
Otu000838	2.66667	3	1.66667	0.333333	0	0	0.333333	3.13077e-05	3.91832e-05	2.12675e-05	6.01113e-06	0	0	5.73069e-06	0.333333	0.333333	1.33333	0.333333	0	0.333333	0	4.50388e-06	5.66482e-06	2.4558e-05	4.82193e-06	0	3.93933e-06	0	0.666667	0	0.333333	0	0	0.666667	0	8.29524e-06	0	5.91167e-06	0	0	7.67722e-06	0	3.66667	0.333333	0.333333	0	0.333333	0	0
Otu000839	1	0.333333	0	0	0	0	0	1.17404e-05	4.35369e-06	0	0	0	0	0	0.333333	0.333333	0	3	6	3.66667	8	4.50388e-06	5.66482e-06	0	4.33973e-05	8.26685e-05	4.33327e-05	0.000106395	0	0	0.333333	0	0	0	0	0	0	5.91167e-06	0	0	0	0	0.333333	0	0.333333	0	0.333333	1	0
Otu000840	0.666667	1	3.33333	2.33333	1.33333	0.666667	1.33333	7.82693e-06	1.30611e-05	4.25349e-05	4.20779e-05	2.22477e-05	1.23982e-05	2.29228e-05	0.333333	0.333333	0.666667	1.66667	0	0.666667	3	4.50388e-06	5.66482e-06	1.2279e-05	2.41096e-05	0	7.87867e-06	3.9898e-05	0.333333	0	0	0.333333	0.666667	0.333333	0.333333	4.14762e-06	0	0	6.48593e-06	1.03773e-05	3.83861e-06	4.1145e-06	0.333333	0.333333	0	0	1	2.66667	0
Otu000841	0.333333	0.333333	0	0	0	0.333333	0.666667	3.91347e-06	4.35369e-06	0	0	0	6.19909e-06	1.14614e-05	0	0	0	0	0	0	0.333333	0	0	0	0	0	0	4.43312e-06	3	1	1	0.666667	2.33333	4	3.66667	3.73286e-05	1.26002e-05	1.7735e-05	1.29719e-05	3.63206e-05	4.60633e-05	4.52595e-05	1	1.33333	0.333333	0	1	1.33333	0.666667
Otu000842	2	0.666667	5	5	1.33333	0.666667	1.33333	2.34808e-05	8.70739e-06	6.38024e-05	9.0167e-05	2.22477e-05	1.23982e-05	2.29228e-05	0	0.333333	0.666667	1.66667	1.66667	0.333333	0.333333	0	5.66482e-06	1.2279e-05	2.41096e-05	2.29635e-05	3.93933e-06	4.43312e-06	0	0	0	0	0.333333	0	0	0	0	0	0	5.18866e-06	0	0	1.66667	0	0	0.333333	0	1.33333	0.333333
Otu000843	2.66667	1	1.66667	3.66667	1.33333	1	1	3.13077e-05	1.30611e-05	2.12675e-05	6.61225e-05	2.22477e-05	1.85973e-05	1.71921e-05	0	0	0.333333	1	1.33333	2.66667	2.66667	0	0	6.13949e-06	1.44658e-05	1.83708e-05	3.15147e-05	3.54649e-05	0	0.333333	0	0	0	1	0	0	4.20006e-06	0	0	0	1.15158e-05	0	1	0	0	0.333333	1	0.666667	0.333333
Otu000844	2.33333	1.66667	2.66667	1	0	0	0	2.73943e-05	2.17685e-05	3.40279e-05	1.80334e-05	0	0	0	0.333333	0.333333	0.333333	1	1.66667	0.666667	0	4.50388e-06	5.66482e-06	6.13949e-06	1.44658e-05	2.29635e-05	7.87867e-06	0	0.333333	0	0	0.333333	0.333333	0	1	4.14762e-06	0	0	6.48593e-06	5.18866e-06	0	1.23435e-05	2.66667	0.666667	0.333333	0	0	0	0
Otu000845	0.666667	1.66667	1.66667	1.66667	1.66667	1	2.33333	7.82693e-06	2.17685e-05	2.12675e-05	3.00557e-05	2.78096e-05	1.85973e-05	4.01148e-05	0	0	1.33333	1.66667	1.66667	1	1	0	0	2.4558e-05	2.41096e-05	2.29635e-05	1.1818e-05	1.32993e-05	0.333333	0	0	0	0	0.333333	0	4.14762e-06	0	0	0	0	3.83861e-06	0	0.666667	0.666667	0.333333	0.666667	0.333333	2	1.66667
Otu000846	0.666667	0.333333	0	0	0.666667	0	0	7.82693e-06	4.35369e-06	0	0	1.11238e-05	0	0	0	0	0	0.333333	0	0	0.333333	0	0	0	4.82193e-06	0	0	4.43312e-06	0	0	0	0	0	0.333333	0.333333	0	0	0	0	0	3.83861e-06	4.1145e-06	0	0.666667	0	0	0	0.333333	0.333333
Otu000847	0	0	0	0	0	0	0	0	0	0	0	0	0	0	1.66667	0.333333	0	3	6.66667	3.33333	4	2.25194e-05	5.66482e-06	0	4.33973e-05	9.18539e-05	3.93933e-05	5.31974e-05	1	0.666667	0.666667	0.666667	0.333333	1	0.666667	1.24429e-05	8.40011e-06	1.18233e-05	1.29719e-05	5.18866e-06	1.15158e-05	8.229e-06	0	0	0	0	0	0	1
Otu000848	2.66667	2.66667	0	0	0	0	0	3.13077e-05	3.48296e-05	0	0	0	0	0	4.66667	3	2.33333	0.666667	0.333333	0.666667	0.333333	6.30543e-05	5.09834e-05	4.29764e-05	9.64385e-06	4.5927e-06	7.87867e-06	4.43312e-06	1.33333	0.333333	0.333333	0.333333	0.666667	0.666667	0.333333	1.65905e-05	4.20006e-06	5.91167e-06	6.48593e-06	1.03773e-05	7.67722e-06	4.1145e-06	2	1.33333	0	0	0.333333	0	0
Otu000849	0.333333	0	0	0	0	0	0	3.91347e-06	0	0	0	0	0	0	0	0	0	0	0	0.666667	0.666667	0	0	0	0	0	7.87867e-06	8.86623e-06	0	0	0	0	0	0.333333	0	0	0	0	0	0	3.83861e-06	0	0	0	0	0	0	0	0
Otu000850	0.333333	2	2.66667	3	0.666667	1	2	3.91347e-06	2.61222e-05	3.40279e-05	5.41002e-05	1.11238e-05	1.85973e-05	3.43842e-05	0.666667	0.333333	0.333333	0.666667	2	4.66667	0.333333	9.00775e-06	5.66482e-06	6.13949e-06	9.64385e-06	2.75562e-05	5.51507e-05	4.43312e-06	0.333333	0	0	0	0	0	0	4.14762e-06	0	0	0	0	0	0	0.666667	0.333333	0.333333	0.333333	0.333333	1.66667	0
Otu000851	0.333333	0	0.333333	0	0	0	0	3.91347e-06	0	4.25349e-06	0	0	0	0	1.66667	3.33333	0	0	3.66667	1	1.66667	2.25194e-05	5.66482e-05	0	0	5.05197e-05	1.1818e-05	2.21656e-05	1	0.333333	0	0	0.666667	1	1.33333	1.24429e-05	4.20006e-06	0	0	1.03773e-05	1.15158e-05	1.6458e-05	1.66667	1	1	0	0.333333	0.333333	0.333333
Otu000852	2.33333	1.66667	4.66667	2.33333	1.33333	1.66667	0	2.73943e-05	2.17685e-05	5.95489e-05	4.20779e-05	2.22477e-05	3.09954e-05	0	0	0.666667	0.333333	1	0.333333	2	0.666667	0	1.13296e-05	6.13949e-06	1.44658e-05	4.5927e-06	2.3636e-05	8.86623e-06	0.333333	0	0	0	0	0	0	4.14762e-06	0	0	0	0	0	0	1.33333	0.666667	0	0.333333	0.666667	0.333333	0.666667
Otu000853	3.66667	1	5	5	0.666667	1.66667	0.333333	4.30481e-05	1.30611e-05	6.38024e-05	9.0167e-05	1.11238e-05	3.09954e-05	5.73069e-06	0.333333	0	0.666667	0	2	1	0	4.50388e-06	0	1.2279e-05	0	2.75562e-05	1.1818e-05	0	0	0	0	0	0	0	0	0	0	0	0	0	0	0	2	0	0.666667	0	0	0	0
Otu000854	2	1	2.33333	3.33333	3.33333	3	1	2.34808e-05	1.30611e-05	2.97744e-05	6.01113e-05	5.56192e-05	5.57918e-05	1.71921e-05	0.333333	1	0	0.666667	0	1.66667	0.666667	4.50388e-06	1.69945e-05	0	9.64385e-06	0	1.96967e-05	8.86623e-06	0	0	0	0.333333	0	0.333333	0	0	0	0	6.48593e-06	0	3.83861e-06	0	0	1.33333	0	0.666667	0.333333	1.33333	0
Otu000855	0	0	0	0	0	0	0	0	0	0	0	0	0	0	0	0	0	0	0	0	0	0	0	0	0	0	0	0	0	0	0.333333	0	0	0	0	0	0	5.91167e-06	0	0	0	0	0	0	0	0	0	0	0
Otu000857	0.333333	0.333333	3	1	3	1	2.66667	3.91347e-06	4.35369e-06	3.82814e-05	1.80334e-05	5.00573e-05	1.85973e-05	4.58455e-05	0.333333	0.333333	1.33333	0	1.66667	0.666667	0.333333	4.50388e-06	5.66482e-06	2.4558e-05	0	2.29635e-05	7.87867e-06	4.43312e-06	0	0.333333	0	0.333333	0	0.666667	0	0	4.20006e-06	0	6.48593e-06	0	7.67722e-06	0	1	0	0.666667	1	1.66667	2	1
Otu000858	0	0.333333	0	1	0	0	0	0	4.35369e-06	0	1.80334e-05	0	0	0	0	0.333333	0	0.666667	1.33333	1.33333	1.33333	0	5.66482e-06	0	9.64385e-06	1.83708e-05	1.57573e-05	1.77325e-05	0	0	0	0	0	0	0	0	0	0	0	0	0	0	0.666667	0.333333	0	0	0.333333	0	0.666667
Otu000859	1	1.66667	0.666667	1.66667	0.666667	2.66667	1.66667	1.17404e-05	2.17685e-05	8.50698e-06	3.00557e-05	1.11238e-05	4.95927e-05	2.86535e-05	0.333333	0.666667	0.333333	0.333333	0.666667	1.33333	0.666667	4.50388e-06	1.13296e-05	6.13949e-06	4.82193e-06	9.18539e-06	1.57573e-05	8.86623e-06	0	1	0	0.333333	0	0.333333	0.333333	0	1.26002e-05	0	6.48593e-06	0	3.83861e-06	4.1145e-06	1.66667	1.33333	0.333333	0	1	2	1.66667
Otu000860	0.666667	0.666667	0	1	0	0	0.333333	7.82693e-06	8.70739e-06	0	1.80334e-05	0	0	5.73069e-06	0	0	0	0.666667	0.333333	0	0.666667	0	0	0	9.64385e-06	4.5927e-06	0	8.86623e-06	0	0	0	0	0.333333	0	0	0	0	0	0	5.18866e-06	0	0	0	0	0	0	1	0	0
Otu000861	0.666667	0	0.333333	0	0	0	0.333333	7.82693e-06	0	4.25349e-06	0	0	0	5.73069e-06	0.666667	0.666667	0.333333	2	0.666667	1.33333	1	9.00775e-06	1.13296e-05	6.13949e-06	2.89316e-05	9.18539e-06	1.57573e-05	1.32993e-05	0	0	0.666667	0.333333	2	3.66667	5.33333	0	0	1.18233e-05	6.48593e-06	3.1132e-05	4.22247e-05	6.5832e-05	0.666667	0.666667	0	0	0	0.333333	0
Otu000862	0	0	0	0	0	0	0	0	0	0	0	0	0	0	0	0	0	0	0	0	0	0	0	0	0	0	0	0	0	0	0	0	0	0.333333	0	0	0	0	0	0	3.83861e-06	0	0	0	0	0.333333	0	0	0
Otu000863	0.333333	0	0	0	0	0	0	3.91347e-06	0	0	0	0	0	0	0	0	0	0	0	0	0	0	0	0	0	0	0	0	0	0	0	0	0	0	0	0	0	0	0	0	0	0	0	0	0	0	0	0	0
Otu000864	1	0.666667	0.666667	0	0.666667	0	0	1.17404e-05	8.70739e-06	8.50698e-06	0	1.11238e-05	0	0	0.333333	0.333333	0	0.666667	2	0.666667	1	4.50388e-06	5.66482e-06	0	9.64385e-06	2.75562e-05	7.87867e-06	1.32993e-05	1	1	0.333333	1	0.333333	1.33333	1.66667	1.24429e-05	1.26002e-05	5.91167e-06	1.94578e-05	5.18866e-06	1.53544e-05	2.05725e-05	0.666667	0.666667	0.666667	0.333333	0	1	0
Otu000865	0.333333	1.66667	0	0.333333	1.33333	0.333333	0.666667	3.91347e-06	2.17685e-05	0	6.01113e-06	2.22477e-05	6.19909e-06	1.14614e-05	0.333333	0.333333	0.333333	2.66667	4.33333	2.66667	3.66667	4.50388e-06	5.66482e-06	6.13949e-06	3.85754e-05	5.97051e-05	3.15147e-05	4.87643e-05	0.666667	0	0	0	0.333333	0	0	8.29524e-06	0	0	0	5.18866e-06	0	0	1.66667	0.666667	0	0	1	0	0.333333
Otu000866	3.66667	2	4	0	2.33333	0.333333	0.333333	4.30481e-05	2.61222e-05	5.10419e-05	0	3.89334e-05	6.19909e-06	5.73069e-06	0	0.666667	0.666667	0	0.333333	0.333333	0.333333	0	1.13296e-05	1.2279e-05	0	4.5927e-06	3.93933e-06	4.43312e-06	1	0	1	0	0.333333	0	0.333333	1.24429e-05	0	1.7735e-05	0	5.18866e-06	0	4.1145e-06	3.33333	1.33333	0	0	0.333333	0	0
Otu000867	2.66667	1.33333	2.33333	0.666667	0.333333	3.33333	1.66667	3.13077e-05	1.74148e-05	2.97744e-05	1.20223e-05	5.56192e-06	6.19909e-05	2.86535e-05	0	0.666667	0.333333	1	1.66667	2.33333	0.333333	0	1.13296e-05	6.13949e-06	1.44658e-05	2.29635e-05	2.75753e-05	4.43312e-06	0.333333	0.333333	0.333333	1	0	0	0	4.14762e-06	4.20006e-06	5.91167e-06	1.94578e-05	0	0	0	1	0.666667	0	0	0	0.333333	0.666667
Otu000868	0	0	0	0	0	0	0	0	0	0	0	0	0	0	0	0	0	0	0	0	0	0	0	0	0	0	0	0	0	0	0.333333	0.333333	0	0	0	0	0	5.91167e-06	6.48593e-06	0	0	0	0	1	1.66667	1.33333	1.66667	4.66667	0.666667
Otu000869	0.333333	1	0.666667	2	2.33333	1.33333	0.333333	3.91347e-06	1.30611e-05	8.50698e-06	3.60668e-05	3.89334e-05	2.47964e-05	5.73069e-06	0.333333	0	1	1.33333	0.666667	1.33333	1	4.50388e-06	0	1.84185e-05	1.92877e-05	9.18539e-06	1.57573e-05	1.32993e-05	0	0	0	0	0	0.666667	0	0	0	0	0	0	7.67722e-06	0	2.33333	0.666667	0	0	0.666667	0	0
Otu000870	2.33333	0.666667	0.666667	0.333333	0	0	0	2.73943e-05	8.70739e-06	8.50698e-06	6.01113e-06	0	0	0	1.33333	0	1	0.333333	0.333333	0	0.333333	1.80155e-05	0	1.84185e-05	4.82193e-06	4.5927e-06	0	4.43312e-06	0	0.333333	0.666667	0	0.666667	1.66667	1	0	4.20006e-06	1.18233e-05	0	1.03773e-05	1.9193e-05	1.23435e-05	1.66667	1	0.666667	0.333333	0.333333	1	0.666667
Otu000872	2.33333	2.66667	1.66667	1.33333	1	0.666667	0.333333	2.73943e-05	3.48296e-05	2.12675e-05	2.40445e-05	1.66858e-05	1.23982e-05	5.73069e-06	1.33333	0.333333	0.666667	1.33333	0.333333	0.333333	0	1.80155e-05	5.66482e-06	1.2279e-05	1.92877e-05	4.5927e-06	3.93933e-06	0	0.666667	0	0.333333	0	0	0.333333	0	8.29524e-06	0	5.91167e-06	0	0	3.83861e-06	0	6	1	0	0	0.666667	0	0
Otu000874	0.666667	1	1	1.33333	1.66667	2	0.333333	7.82693e-06	1.30611e-05	1.27605e-05	2.40445e-05	2.78096e-05	3.71945e-05	5.73069e-06	0	0.333333	0	1.66667	0.333333	1.33333	1	0	5.66482e-06	0	2.41096e-05	4.5927e-06	1.57573e-05	1.32993e-05	0.666667	0	1	0	0.333333	0.333333	1	8.29524e-06	0	1.7735e-05	0	5.18866e-06	3.83861e-06	1.23435e-05	2	0	0.333333	0.666667	1	0.666667	1.33333
Otu000875	0	0	0	0	0	0	0	0	0	0	0	0	0	0	0.333333	0	0	0	0	0	0	4.50388e-06	0	0	0	0	0	0	0	0	0	0	0	0	0	0	0	0	0	0	0	0	0	0	0	0	0	0	0
Otu000876	2.33333	1.33333	3.66667	2	0.333333	1.66667	4.33333	2.73943e-05	1.74148e-05	4.67884e-05	3.60668e-05	5.56192e-06	3.09954e-05	7.4499e-05	0	1	0.666667	0	1.66667	0.333333	2	0	1.69945e-05	1.2279e-05	0	2.29635e-05	3.93933e-06	2.65987e-05	0	0	0	0	0	0	0.333333	0	0	0	0	0	0	4.1145e-06	0.666667	0.333333	0.666667	0	0.333333	0.333333	0
Otu000878	1	0	0	0	0	0	0	1.17404e-05	0	0	0	0	0	0	1.33333	1.66667	2.33333	3.33333	3	4	3.66667	1.80155e-05	2.83241e-05	4.29764e-05	4.82193e-05	4.13343e-05	4.7272e-05	4.87643e-05	0	0	0.333333	1	0	0	0	0	0	5.91167e-06	1.94578e-05	0	0	0	0.333333	0	0	0	0.333333	1	0
Otu000879	1	1	3.66667	1.66667	0.666667	2	2.33333	1.17404e-05	1.30611e-05	4.67884e-05	3.00557e-05	1.11238e-05	3.71945e-05	4.01148e-05	0	0.666667	0	0.333333	1	2.33333	0	0	1.13296e-05	0	4.82193e-06	1.37781e-05	2.75753e-05	0	0.666667	0.666667	0	0.333333	0	0.666667	0.666667	8.29524e-06	8.40011e-06	0	6.48593e-06	0	7.67722e-06	8.229e-06	1	0.333333	1	0	0.666667	0	0.333333
Otu000880	2.66667	2.66667	3.33333	2.66667	5.66667	1	0.333333	3.13077e-05	3.48296e-05	4.25349e-05	4.80891e-05	9.45527e-05	1.85973e-05	5.73069e-06	0	0	0	0	0	0	0	0	0	0	0	0	0	0	0	0.333333	0	0	0	0	0	0	4.20006e-06	0	0	0	0	0	4	0.666667	0	0.333333	0	0	0
Otu000881	1	0.333333	0	0	0	0	0.333333	1.17404e-05	4.35369e-06	0	0	0	0	5.73069e-06	0.666667	0.666667	0.666667	0	0	0	0	9.00775e-06	1.13296e-05	1.2279e-05	0	0	0	0	0	0	1	0	0.333333	0	0	0	0	1.7735e-05	0	5.18866e-06	0	0	1.33333	0.666667	0	0.333333	0	0	0
Otu000882	0	0.666667	1	1.66667	2	2	1.33333	0	8.70739e-06	1.27605e-05	3.00557e-05	3.33715e-05	3.71945e-05	2.29228e-05	0	0.333333	0.333333	0.333333	1	1	0.666667	0	5.66482e-06	6.13949e-06	4.82193e-06	1.37781e-05	1.1818e-05	8.86623e-06	0.666667	0	0.333333	0.333333	0	1	1.33333	8.29524e-06	0	5.91167e-06	6.48593e-06	0	1.15158e-05	1.6458e-05	0	0	0.666667	0.333333	1.33333	1	0.333333
Otu000883	1	1	3	1.66667	4.66667	1.66667	1	1.17404e-05	1.30611e-05	3.82814e-05	3.00557e-05	7.78669e-05	3.09954e-05	1.71921e-05	0.333333	0.333333	0	1.33333	0.666667	1.33333	0	4.50388e-06	5.66482e-06	0	1.92877e-05	9.18539e-06	1.57573e-05	0	0	0.333333	0	0	0	0	0.666667	0	4.20006e-06	0	0	0	0	8.229e-06	1	0	0.333333	0	0.333333	2	0.666667
Otu000884	2	1.33333	2.66667	0.333333	1.66667	0.333333	1.33333	2.34808e-05	1.74148e-05	3.40279e-05	6.01113e-06	2.78096e-05	6.19909e-06	2.29228e-05	0	0.333333	0.666667	0.666667	1.66667	4	2.33333	0	5.66482e-06	1.2279e-05	9.64385e-06	2.29635e-05	4.7272e-05	3.10318e-05	0.333333	0	0.333333	0	0	0	0.333333	4.14762e-06	0	5.91167e-06	0	0	0	4.1145e-06	0	0.666667	0	0.333333	0.333333	1.33333	0.333333
Otu000886	4.33333	1.33333	0.333333	0	0	0	0	5.08751e-05	1.74148e-05	4.25349e-06	0	0	0	0	1	0.333333	0.333333	0	0	1	0.333333	1.35116e-05	5.66482e-06	6.13949e-06	0	0	1.1818e-05	4.43312e-06	1	1	0	0.333333	0	0.666667	0.666667	1.24429e-05	1.26002e-05	0	6.48593e-06	0	7.67722e-06	8.229e-06	5.66667	1	0.666667	1	0	0	0
Otu000887	0	0	0	0	0	0	0	0	0	0	0	0	0	0	0.333333	1.33333	0	1.66667	3.33333	2.33333	0.666667	4.50388e-06	2.26593e-05	0	2.41096e-05	4.5927e-05	2.75753e-05	8.86623e-06	0	0.333333	0.333333	0.333333	1.66667	0.666667	0	0	4.20006e-06	5.91167e-06	6.48593e-06	2.59433e-05	7.67722e-06	0	0.333333	0	0	0.333333	1	0.666667	1
Otu000888	0.666667	1	3	1	1.33333	0	1	7.82693e-06	1.30611e-05	3.82814e-05	1.80334e-05	2.22477e-05	0	1.71921e-05	0.333333	0	0.333333	1	0	2	2	4.50388e-06	0	6.13949e-06	1.44658e-05	0	2.3636e-05	2.65987e-05	0.666667	0.333333	0	0	0	0	0.333333	8.29524e-06	4.20006e-06	0	0	0	0	4.1145e-06	3	1.66667	0.333333	0	0.333333	0.666667	1.66667
Otu000889	1.33333	0.333333	2	0.333333	0	1.33333	1	1.56539e-05	4.35369e-06	2.55209e-05	6.01113e-06	0	2.47964e-05	1.71921e-05	0	0	0.666667	0.666667	0.666667	0.333333	2.66667	0	0	1.2279e-05	9.64385e-06	9.18539e-06	3.93933e-06	3.54649e-05	0	0	0	0.333333	0	0.333333	0.333333	0	0	0	6.48593e-06	0	3.83861e-06	4.1145e-06	1.33333	0.666667	0	0	1.33333	0.333333	0.666667
Otu000891	0	0.333333	0	0	0	0	0.666667	0	4.35369e-06	0	0	0	0	1.14614e-05	0	0	0	0	0	0	0	0	0	0	0	0	0	0	0	0	0	0	0	0	0	0	0	0	0	0	0	0	0	0	0	0	0	0	0
Otu000892	5.66667	1.66667	0.333333	0	0	0	0	6.65289e-05	2.17685e-05	4.25349e-06	0	0	0	0	1.33333	0.333333	0.666667	0.666667	0.333333	0	0.333333	1.80155e-05	5.66482e-06	1.2279e-05	9.64385e-06	4.5927e-06	0	4.43312e-06	1	0.333333	0	0.666667	0	0.666667	1.33333	1.24429e-05	4.20006e-06	0	1.29719e-05	0	7.67722e-06	1.6458e-05	2	2	0.666667	0.333333	0	0	0
Otu000893	0.333333	1.66667	0.666667	0	0.333333	0	0.666667	3.91347e-06	2.17685e-05	8.50698e-06	0	5.56192e-06	0	1.14614e-05	0	0	0.666667	1	0.333333	1	0	0	0	1.2279e-05	1.44658e-05	4.5927e-06	1.1818e-05	0	1.33333	1	1	0	0.666667	1	0.333333	1.65905e-05	1.26002e-05	1.7735e-05	0	1.03773e-05	1.15158e-05	4.1145e-06	0.333333	2	0.333333	0.333333	0.666667	2	1.66667
Otu000894	0.333333	0	0	0	0	0	0	3.91347e-06	0	0	0	0	0	0	8	2.66667	0.666667	0	1.33333	0	0	0.000108093	4.53186e-05	1.2279e-05	0	1.83708e-05	0	0	1	0.666667	0	1	0	0.666667	1.33333	1.24429e-05	8.40011e-06	0	1.94578e-05	0	7.67722e-06	1.6458e-05	0	1	0.333333	0	0	0	0
Otu000895	1	1.33333	2	3	2.66667	1.33333	2.66667	1.17404e-05	1.74148e-05	2.55209e-05	5.41002e-05	4.44954e-05	2.47964e-05	4.58455e-05	0	0.333333	0.666667	0	1.66667	0.666667	1.33333	0	5.66482e-06	1.2279e-05	0	2.29635e-05	7.87867e-06	1.77325e-05	0	0	0	0	0.666667	0.333333	0.333333	0	0	0	0	1.03773e-05	3.83861e-06	4.1145e-06	1.66667	0.666667	0	0	0.333333	0	0.333333
Otu000896	2	2	4	0.666667	1.33333	3	0	2.34808e-05	2.61222e-05	5.10419e-05	1.20223e-05	2.22477e-05	5.57918e-05	0	1	0.333333	1	0.333333	0.666667	0.333333	0.333333	1.35116e-05	5.66482e-06	1.84185e-05	4.82193e-06	9.18539e-06	3.93933e-06	4.43312e-06	0.333333	0	0	0	0	0	0	4.14762e-06	0	0	0	0	0	0	3	1	0	0.333333	0	0.666667	0.666667
Otu000898	1.66667	0.333333	1.66667	1.66667	2.33333	3.33333	0	1.95673e-05	4.35369e-06	2.12675e-05	3.00557e-05	3.89334e-05	6.19909e-05	0	0.333333	0	0	1.33333	1	1.66667	0	4.50388e-06	0	0	1.92877e-05	1.37781e-05	1.96967e-05	0	0	0	0	0	0	0	0	0	0	0	0	0	0	0	0.333333	0.333333	0	0.333333	0	1.33333	0.666667
Otu000899	1	1.66667	5.33333	0	1.66667	1.66667	0.333333	1.17404e-05	2.17685e-05	6.80559e-05	0	2.78096e-05	3.09954e-05	5.73069e-06	0.666667	1	0.666667	0.666667	0.666667	2	0.666667	9.00775e-06	1.69945e-05	1.2279e-05	9.64385e-06	9.18539e-06	2.3636e-05	8.86623e-06	0	0.666667	0.333333	0	0	0	0	0	8.40011e-06	5.91167e-06	0	0	0	0	1.33333	1	0	0	0.333333	1	0.333333
Otu000900	1.33333	1.66667	0	0	0	0	0	1.56539e-05	2.17685e-05	0	0	0	0	0	2.66667	2	1.33333	4	2	5	1.66667	3.6031e-05	3.39889e-05	2.4558e-05	5.78631e-05	2.75562e-05	5.909e-05	2.21656e-05	0	0	0	0	0	0	0	0	0	0	0	0	0	0	0	0	0.333333	0.333333	0.666667	0	0
Otu000901	1	1.66667	1.33333	0.666667	0.333333	1.33333	0.666667	1.17404e-05	2.17685e-05	1.7014e-05	1.20223e-05	5.56192e-06	2.47964e-05	1.14614e-05	0	0	0	0.666667	0.333333	1	1	0	0	0	9.64385e-06	4.5927e-06	1.1818e-05	1.32993e-05	0.333333	0.333333	0.333333	0.333333	0.333333	0.666667	0	4.14762e-06	4.20006e-06	5.91167e-06	6.48593e-06	5.18866e-06	7.67722e-06	0	2.33333	0.333333	1.33333	0	1.33333	0	1
Otu000902	0	0	0	0	0	0	0.333333	0	0	0	0	0	0	5.73069e-06	4.66667	1	2.33333	1.66667	2.66667	3	2.33333	6.30543e-05	1.69945e-05	4.29764e-05	2.41096e-05	3.67416e-05	3.5454e-05	3.10318e-05	0.333333	0	0	0	1	0	0.333333	4.14762e-06	0	0	0	1.5566e-05	0	4.1145e-06	0	1	0	0.333333	0.333333	0	0
Otu000903	0	0	0	0	0	0	0	0	0	0	0	0	0	0	0	0.666667	0	0	0.666667	0	0	0	1.13296e-05	0	0	9.18539e-06	0	0	0.666667	0	0	0	0.666667	0	0	8.29524e-06	0	0	0	1.03773e-05	0	0	0	0.333333	0.333333	0	0	0	0
Otu000906	0.333333	0	0	0	0	0	0	3.91347e-06	0	0	0	0	0	0	0	0	0	0	0	0	1.66667	0	0	0	0	0	0	2.21656e-05	0.666667	0.333333	0	0	2.33333	3	7.33333	8.29524e-06	4.20006e-06	0	0	3.63206e-05	3.45475e-05	9.0519e-05	0	0.666667	0.666667	0	0	1	4.33333
Otu000907	0	0	0	0	0.333333	0	0.333333	0	0	0	0	5.56192e-06	0	5.73069e-06	0	0	0.666667	0	1	2.66667	3.66667	0	0	1.2279e-05	0	1.37781e-05	3.15147e-05	4.87643e-05	0	0	0	0	0	0	0	0	0	0	0	0	0	0	0	0.666667	0.666667	0.333333	0.333333	0	0.333333
Otu000908	1	1.33333	1	3	2.66667	1	1.33333	1.17404e-05	1.74148e-05	1.27605e-05	5.41002e-05	4.44954e-05	1.85973e-05	2.29228e-05	0.666667	0	1.33333	1	1	1.33333	0.333333	9.00775e-06	0	2.4558e-05	1.44658e-05	1.37781e-05	1.57573e-05	4.43312e-06	0	0.333333	0	0	0	0	0	0	4.20006e-06	0	0	0	0	0	1.33333	0	0	0	1	0.333333	0.333333
Otu000909	1	0.333333	0.666667	1.33333	1.66667	0	3.66667	1.17404e-05	4.35369e-06	8.50698e-06	2.40445e-05	2.78096e-05	0	6.30376e-05	0	0	0.333333	1.66667	1	0.333333	0.333333	0	0	6.13949e-06	2.41096e-05	1.37781e-05	3.93933e-06	4.43312e-06	1.33333	1	0	0.333333	0.333333	1.66667	1	1.65905e-05	1.26002e-05	0	6.48593e-06	5.18866e-06	1.9193e-05	1.23435e-05	2	1.33333	0	0.333333	0	0.333333	0.666667
Otu000910	0	0.333333	1	0	0	0.333333	0	0	4.35369e-06	1.27605e-05	0	0	6.19909e-06	0	0	0.666667	1.33333	1	2.66667	3.66667	3	0	1.13296e-05	2.4558e-05	1.44658e-05	3.67416e-05	4.33327e-05	3.9898e-05	0.333333	0	0	0	0	0	0.333333	4.14762e-06	0	0	0	0	0	4.1145e-06	1	0.666667	0	0	0	0.333333	0.666667
Otu000911	0.666667	0.666667	0.333333	0	0	0	0	7.82693e-06	8.70739e-06	4.25349e-06	0	0	0	0	0	0	0.666667	0	0	0	0	0	0	1.2279e-05	0	0	0	0	0.666667	0.666667	0.666667	0.333333	0	0.333333	0	8.29524e-06	8.40011e-06	1.18233e-05	6.48593e-06	0	3.83861e-06	0	3.33333	3	1.33333	3	0	0	0.666667
Otu000912	2	0.333333	0.666667	2.33333	0.333333	1.33333	0	2.34808e-05	4.35369e-06	8.50698e-06	4.20779e-05	5.56192e-06	2.47964e-05	0	0.333333	0	0	2	1.66667	3.66667	2	4.50388e-06	0	0	2.89316e-05	2.29635e-05	4.33327e-05	2.65987e-05	0.333333	0.666667	0	0	0	0.333333	0	4.14762e-06	8.40011e-06	0	0	0	3.83861e-06	0	1.66667	0.333333	0	0	0.333333	1	1
Otu000913	0	0	0	0.333333	0	2.33333	0	0	0	0	6.01113e-06	0	4.33936e-05	0	0	0	0	0	0	0	0	0	0	0	0	0	0	0	0.333333	0	0	0.333333	0.666667	0.666667	0	4.14762e-06	0	0	6.48593e-06	1.03773e-05	7.67722e-06	0	0	0.333333	0	0	0	0	0
Otu000914	1	1.33333	0.333333	1	0.333333	0	0	1.17404e-05	1.74148e-05	4.25349e-06	1.80334e-05	5.56192e-06	0	0	0	0.333333	0.333333	0	0	0	0.333333	0	5.66482e-06	6.13949e-06	0	0	0	4.43312e-06	0	0.333333	0	0	0	0	0.333333	0	4.20006e-06	0	0	0	0	4.1145e-06	1	0	0	0	0	1	0
Otu000915	0.333333	0	0	0	0.333333	0.333333	0	3.91347e-06	0	0	0	5.56192e-06	6.19909e-06	0	0.333333	1.66667	2	3.33333	3.33333	4.33333	3	4.50388e-06	2.83241e-05	3.68369e-05	4.82193e-05	4.5927e-05	5.12113e-05	3.9898e-05	0	0.333333	0	0.333333	0.333333	0.333333	0	0	4.20006e-06	0	6.48593e-06	5.18866e-06	3.83861e-06	0	0.333333	0	0	0	0	0	0
Otu000916	4.66667	2	0.666667	0.666667	0	0	0	5.47885e-05	2.61222e-05	8.50698e-06	1.20223e-05	0	0	0	0	0	0	0	0	0	0	0	0	0	0	0	0	0	0.666667	0	0	0	0	0	0	8.29524e-06	0	0	0	0	0	0	13.6667	0	0	0	0	0	0
Otu000917	1	1.33333	2.33333	2.66667	2.33333	1.66667	1	1.17404e-05	1.74148e-05	2.97744e-05	4.80891e-05	3.89334e-05	3.09954e-05	1.71921e-05	0	0	1	0.666667	0.333333	1	0.333333	0	0	1.84185e-05	9.64385e-06	4.5927e-06	1.1818e-05	4.43312e-06	0	0	1.66667	0	0	0	0	0	0	2.95583e-05	0	0	0	0	1.33333	0.333333	1.33333	0	0	0	0.333333
Otu000918	0	0	0	0	0	0	0	0	0	0	0	0	0	0	0	0	0	0	0	0	0	0	0	0	0	0	0	0	0	0.333333	0	0.666667	1.66667	1	0.666667	0	4.20006e-06	0	1.29719e-05	2.59433e-05	1.15158e-05	8.229e-06	0	1.66667	4.33333	2.66667	7	0.666667	0
Otu000919	0	0	0	0	0	0	0	0	0	0	0	0	0	0	0	0	0	0	0	0.333333	0	0	0	0	0	0	3.93933e-06	0	0	0	0	0	0	0	0	0	0	0	0	0	0	0	0	0	0	0	0	0	0
Otu000920	0	0.666667	2.66667	2.66667	1.33333	3	1.33333	0	8.70739e-06	3.40279e-05	4.80891e-05	2.22477e-05	5.57918e-05	2.29228e-05	0	0	0	0.333333	0.666667	2.33333	0	0	0	0	4.82193e-06	9.18539e-06	2.75753e-05	0	0	0.333333	0	0.333333	0	0	0.333333	0	4.20006e-06	0	6.48593e-06	0	0	4.1145e-06	1.66667	1.33333	0.333333	0.666667	1	0.666667	0
Otu000921	1.33333	1.66667	2	2	2	0.666667	1	1.56539e-05	2.17685e-05	2.55209e-05	3.60668e-05	3.33715e-05	1.23982e-05	1.71921e-05	0.333333	0	0.333333	0.333333	0.333333	1	1	4.50388e-06	0	6.13949e-06	4.82193e-06	4.5927e-06	1.1818e-05	1.32993e-05	0	0	0	0	0	0	0	0	0	0	0	0	0	0	2	0.333333	0.666667	1.33333	0.666667	0.666667	0
Otu000922	1	0	1.33333	0	0.333333	0	0	1.17404e-05	0	1.7014e-05	0	5.56192e-06	0	0	0.333333	0	0.333333	0.333333	2.33333	5	3.33333	4.50388e-06	0	6.13949e-06	4.82193e-06	3.21489e-05	5.909e-05	4.43312e-05	0	0	0	0	0.666667	0	0	0	0	0	0	1.03773e-05	0	0	2	0.333333	0.333333	0.333333	0	0	0
Otu000923	0.333333	0	0	0	0.333333	0	0.333333	3.91347e-06	0	0	0	5.56192e-06	0	5.73069e-06	0	0	0	0	0.333333	0	0	0	0	0	0	4.5927e-06	0	0	0	0	0	0	0	0	0	0	0	0	0	0	0	0	0	0	0	0	0.333333	0.333333	0
Otu000924	2.66667	2.66667	2	0.666667	0	0.666667	0	3.13077e-05	3.48296e-05	2.55209e-05	1.20223e-05	0	1.23982e-05	0	0	0	0.666667	0.333333	1	1	0	0	0	1.2279e-05	4.82193e-06	1.37781e-05	1.1818e-05	0	0	1.33333	0	0	0	0	0	0	1.68002e-05	0	0	0	0	0	1.66667	1.66667	0.333333	0.333333	0.666667	3	0.333333
Otu000925	3.33333	2	3	5	0.666667	1.33333	0	3.91347e-05	2.61222e-05	3.82814e-05	9.0167e-05	1.11238e-05	2.47964e-05	0	0	0.333333	0	0	0	0	0	0	5.66482e-06	0	0	0	0	0	0.666667	0	0	0	0	0	0	8.29524e-06	0	0	0	0	0	0	3	0.333333	0	0	0	0	0
Otu000926	0	0.666667	0	0	0	0	0	0	8.70739e-06	0	0	0	0	0	0	0	0	0	0	0	0	0	0	0	0	0	0	0	0	0	0	0	0	0	0	0	0	0	0	0	0	0	0	0.333333	0	0	0	0	0
Otu000927	1.66667	0.666667	0.666667	0	1	0	0	1.95673e-05	8.70739e-06	8.50698e-06	0	1.66858e-05	0	0	0.666667	0.666667	0.666667	1	0	0	0	9.00775e-06	1.13296e-05	1.2279e-05	1.44658e-05	0	0	0	2	2.33333	1	1	0.666667	2.66667	2	2.48857e-05	2.94004e-05	1.7735e-05	1.94578e-05	1.03773e-05	3.07089e-05	2.4687e-05	1.33333	0.333333	1	0	0	0	0.333333
Otu000928	2	1	3.33333	1	1	1.33333	0	2.34808e-05	1.30611e-05	4.25349e-05	1.80334e-05	1.66858e-05	2.47964e-05	0	0.666667	1.33333	0	0.666667	1.33333	0	0.666667	9.00775e-06	2.26593e-05	0	9.64385e-06	1.83708e-05	0	8.86623e-06	0.666667	0	0	0.333333	0.333333	0	0	8.29524e-06	0	0	6.48593e-06	5.18866e-06	0	0	0.333333	0.333333	0.666667	0.333333	1.66667	1.33333	1.33333
Otu000929	0	0	0	0	0	0	0	0	0	0	0	0	0	0	1	0.666667	0.333333	0	2	1.66667	1	1.35116e-05	1.13296e-05	6.13949e-06	0	2.75562e-05	1.96967e-05	1.32993e-05	0	0.333333	0	0.333333	0.333333	0.333333	0.666667	0	4.20006e-06	0	6.48593e-06	5.18866e-06	3.83861e-06	8.229e-06	0.333333	0.666667	0.333333	0.333333	1	0	0
Otu000930	0	0	0	0	0	0	0.333333	0	0	0	0	0	0	5.73069e-06	4.66667	2	2	3.33333	3	1.66667	3.33333	6.30543e-05	3.39889e-05	3.68369e-05	4.82193e-05	4.13343e-05	1.96967e-05	4.43312e-05	0	0	0	0	0	0	0	0	0	0	0	0	0	0	0.333333	0	0	0	0	0	0
Otu000932	2.33333	1.66667	4.33333	1	0.666667	3.33333	3	2.73943e-05	2.17685e-05	5.52954e-05	1.80334e-05	1.11238e-05	6.19909e-05	5.15762e-05	0.333333	0	0.666667	0.666667	0.333333	0	0	4.50388e-06	0	1.2279e-05	9.64385e-06	4.5927e-06	0	0	1	0	0.333333	0	0	0	0	1.24429e-05	0	5.91167e-06	0	0	0	0	0.333333	1	0	0	0	0	0
Otu000933	1.33333	1.66667	1	0.333333	0.333333	1	0	1.56539e-05	2.17685e-05	1.27605e-05	6.01113e-06	5.56192e-06	1.85973e-05	0	0.666667	0.333333	0	0.666667	1	1	0.333333	9.00775e-06	5.66482e-06	0	9.64385e-06	1.37781e-05	1.1818e-05	4.43312e-06	1.33333	0	0.333333	0	0	0.333333	1	1.65905e-05	0	5.91167e-06	0	0	3.83861e-06	1.23435e-05	1	0.333333	1.33333	0.333333	0.333333	2.66667	2.66667
Otu000934	0.666667	0	0	0	0	0	0	7.82693e-06	0	0	0	0	0	0	0	0	0	0.333333	2.33333	1	3.66667	0	0	0	4.82193e-06	3.21489e-05	1.1818e-05	4.87643e-05	0	0	0	0	0.666667	2.33333	1	0	0	0	0	1.03773e-05	2.68703e-05	1.23435e-05	0	0.333333	0	0	0	1.66667	1.66667
Otu000935	1.33333	2.33333	1	0.666667	1.33333	1	0	1.56539e-05	3.04759e-05	1.27605e-05	1.20223e-05	2.22477e-05	1.85973e-05	0	0	0.333333	0	0	0	1	0	0	5.66482e-06	0	0	0	1.1818e-05	0	0.666667	0	0	0.666667	0.333333	0.666667	1	8.29524e-06	0	0	1.29719e-05	5.18866e-06	7.67722e-06	1.23435e-05	1.33333	1	0	0.666667	0.666667	4	1
Otu000936	1.33333	1	3.33333	1.66667	3	2.33333	1.66667	1.56539e-05	1.30611e-05	4.25349e-05	3.00557e-05	5.00573e-05	4.33936e-05	2.86535e-05	0	0	0	1.33333	0.666667	0	0	0	0	0	1.92877e-05	9.18539e-06	0	0	0.666667	0	0	0	0	0	0	8.29524e-06	0	0	0	0	0	0	3	0.666667	0.333333	0	0	0	0
Otu000937	1.33333	0.666667	0	0	0	0	0	1.56539e-05	8.70739e-06	0	0	0	0	0	1	0.333333	0	0	0	0	0	1.35116e-05	5.66482e-06	0	0	0	0	0	0.666667	0.333333	0	0.333333	0	0	0	8.29524e-06	4.20006e-06	0	6.48593e-06	0	0	0	1.33333	0.333333	0	0	0	0	0
Otu000938	0	0.333333	0	0	0	0	0	0	4.35369e-06	0	0	0	0	0	0	0	0	0	0	0.333333	0	0	0	0	0	0	3.93933e-06	0	0	0	0	0	0	0	0	0	0	0	0	0	0	0	0	0	0	0	0	0	0
Otu000939	0	1	0.666667	0.333333	0.333333	0.666667	1	0	1.30611e-05	8.50698e-06	6.01113e-06	5.56192e-06	1.23982e-05	1.71921e-05	0	0	0	1	3	3.33333	4.33333	0	0	0	1.44658e-05	4.13343e-05	3.93933e-05	5.76305e-05	0	0	0	0	0	0	0	0	0	0	0	0	0	0	0.666667	0	0.666667	0.333333	0	1	2.33333
Otu000940	1.66667	1	0	0	0.666667	0	0.333333	1.95673e-05	1.30611e-05	0	0	1.11238e-05	0	5.73069e-06	2.33333	0.666667	0	0.666667	0.666667	0	0	3.15271e-05	1.13296e-05	0	9.64385e-06	9.18539e-06	0	0	0.666667	0.333333	0	0.666667	0	0	0.333333	8.29524e-06	4.20006e-06	0	1.29719e-05	0	0	4.1145e-06	1.33333	0	2.33333	0.333333	1	0	0.333333
Otu000941	2.33333	0.666667	3.33333	2.66667	2.66667	1	0.666667	2.73943e-05	8.70739e-06	4.25349e-05	4.80891e-05	4.44954e-05	1.85973e-05	1.14614e-05	0	0	1.33333	1	1	1.33333	0.666667	0	0	2.4558e-05	1.44658e-05	1.37781e-05	1.57573e-05	8.86623e-06	0	0	0	0	0	0	0	0	0	0	0	0	0	0	2	0	0	0	0.333333	0	0
Otu000942	0.666667	0.333333	0.333333	0.666667	0.666667	0.333333	2.66667	7.82693e-06	4.35369e-06	4.25349e-06	1.20223e-05	1.11238e-05	6.19909e-06	4.58455e-05	0.666667	0.333333	0.333333	1.33333	1.66667	2.66667	1.33333	9.00775e-06	5.66482e-06	6.13949e-06	1.92877e-05	2.29635e-05	3.15147e-05	1.77325e-05	0.666667	0.333333	0	0	0	0	0	8.29524e-06	4.20006e-06	0	0	0	0	0	2.66667	0.666667	0	0	0	2	0
Otu000944	0.333333	0.666667	0	0	0.333333	0	0	3.91347e-06	8.70739e-06	0	0	5.56192e-06	0	0	0.666667	1	0.666667	0.333333	2	3.33333	0.333333	9.00775e-06	1.69945e-05	1.2279e-05	4.82193e-06	2.75562e-05	3.93933e-05	4.43312e-06	0	1	0	0	1.33333	2.33333	1.66667	0	1.26002e-05	0	0	2.07546e-05	2.68703e-05	2.05725e-05	0.666667	0	0	0	0	0	0.666667
Otu000945	4.33333	0.666667	1.66667	0.333333	1	0	0	5.08751e-05	8.70739e-06	2.12675e-05	6.01113e-06	1.66858e-05	0	0	1.33333	1	0.333333	0.666667	0.333333	0.666667	1	1.80155e-05	1.69945e-05	6.13949e-06	9.64385e-06	4.5927e-06	7.87867e-06	1.32993e-05	0.333333	0.666667	0	0	0	0.666667	0.333333	4.14762e-06	8.40011e-06	0	0	0	7.67722e-06	4.1145e-06	3	1.66667	0	0	0.333333	0	0
Otu000946	2	0.333333	1	0	0.333333	0	0	2.34808e-05	4.35369e-06	1.27605e-05	0	5.56192e-06	0	0	0	0	1	0.666667	0	0.333333	0	0	0	1.84185e-05	9.64385e-06	0	3.93933e-06	0	0.666667	0.333333	0	0.333333	1.33333	0.333333	0	8.29524e-06	4.20006e-06	0	6.48593e-06	2.07546e-05	3.83861e-06	0	0	2.66667	1.33333	0	0.333333	0	0.666667
Otu000947	0.666667	3.33333	1.66667	0	1.66667	1.33333	2.33333	7.82693e-06	4.35369e-05	2.12675e-05	0	2.78096e-05	2.47964e-05	4.01148e-05	0.666667	0.333333	0.333333	0	1	0.666667	1.33333	9.00775e-06	5.66482e-06	6.13949e-06	0	1.37781e-05	7.87867e-06	1.77325e-05	0.666667	0	0	0	0	0.333333	0	8.29524e-06	0	0	0	0	3.83861e-06	0	2	0	0.333333	0.333333	0.333333	0.333333	0.333333
Otu000948	2.33333	1.66667	2.33333	0	1.66667	1	0.333333	2.73943e-05	2.17685e-05	2.97744e-05	0	2.78096e-05	1.85973e-05	5.73069e-06	0	0	0.666667	1.33333	3	0.666667	0.333333	0	0	1.2279e-05	1.92877e-05	4.13343e-05	7.87867e-06	4.43312e-06	1.33333	0	0	0	0.333333	0	0	1.65905e-05	0	0	0	5.18866e-06	0	0	1	0	0	0.333333	0.333333	0.666667	0.666667
Otu000949	1.66667	1	2	2	0.666667	1.33333	2.33333	1.95673e-05	1.30611e-05	2.55209e-05	3.60668e-05	1.11238e-05	2.47964e-05	4.01148e-05	0	0.333333	1	0.666667	1.33333	1	0.333333	0	5.66482e-06	1.84185e-05	9.64385e-06	1.83708e-05	1.1818e-05	4.43312e-06	0	0.333333	0	0	0	0	0	0	4.20006e-06	0	0	0	0	0	0.666667	1.33333	0	0	1	1.33333	0.333333
Otu000952	0	0	0	0	1	0	0	0	0	0	0	1.66858e-05	0	0	0	0	0.333333	0	0.666667	1.33333	0	0	0	6.13949e-06	0	9.18539e-06	1.57573e-05	0	0	0	0.333333	0	0	0.666667	0	0	0	5.91167e-06	0	0	7.67722e-06	0	0	0	0.333333	0.333333	2	1	2.33333
Otu000953	0.333333	0	0	0.333333	0	0	0	3.91347e-06	0	0	6.01113e-06	0	0	0	0	0	0	0	0	0	0.333333	0	0	0	0	0	0	4.43312e-06	0	0.333333	0	0	0	0	0	0	4.20006e-06	0	0	0	0	0	0	0.333333	0.333333	0	0	0.666667	0.333333
Otu000954	1	0	4.33333	5.66667	0.666667	2.33333	2.33333	1.17404e-05	0	5.52954e-05	0.000102189	1.11238e-05	4.33936e-05	4.01148e-05	0.333333	0	0	0.333333	0	0.666667	0	4.50388e-06	0	0	4.82193e-06	0	7.87867e-06	0	0	0	0	0	0	0	0	0	0	0	0	0	0	0	1	1.33333	0.333333	0	0	0	0
Otu000955	2.33333	1.33333	0.666667	2	1	0.333333	1.33333	2.73943e-05	1.74148e-05	8.50698e-06	3.60668e-05	1.66858e-05	6.19909e-06	2.29228e-05	0	0.333333	0.666667	0.333333	0	1.33333	0.333333	0	5.66482e-06	1.2279e-05	4.82193e-06	0	1.57573e-05	4.43312e-06	0	0	0	0	0	0.666667	0	0	0	0	0	0	7.67722e-06	0	0.666667	0.333333	0	0.333333	0	1	1
Otu000958	1.33333	0.666667	1	0.333333	0	1	0.666667	1.56539e-05	8.70739e-06	1.27605e-05	6.01113e-06	0	1.85973e-05	1.14614e-05	0.333333	0.333333	0.666667	0	1.66667	2.33333	5	4.50388e-06	5.66482e-06	1.2279e-05	0	2.29635e-05	2.75753e-05	6.64967e-05	0.666667	0	0.333333	0	0.666667	0.666667	0.333333	8.29524e-06	0	5.91167e-06	0	1.03773e-05	7.67722e-06	4.1145e-06	0.666667	0.333333	0.333333	0	1	0	0
Otu000960	0.666667	0.666667	1.66667	0.333333	4	2	0	7.82693e-06	8.70739e-06	2.12675e-05	6.01113e-06	6.67431e-05	3.71945e-05	0	0	0	0.666667	1	2.33333	1.66667	0.666667	0	0	1.2279e-05	1.44658e-05	3.21489e-05	1.96967e-05	8.86623e-06	0	0.333333	0	0	0	0	0.333333	0	4.20006e-06	0	0	0	0	4.1145e-06	1	0.333333	0.333333	1	0.333333	0.333333	0.333333
Otu000962	0.666667	0.666667	0.666667	0	0.333333	0	0	7.82693e-06	8.70739e-06	8.50698e-06	0	5.56192e-06	0	0	1	0.333333	0.333333	1.33333	0.333333	0.666667	0	1.35116e-05	5.66482e-06	6.13949e-06	1.92877e-05	4.5927e-06	7.87867e-06	0	1.66667	0.333333	0.666667	0.333333	0.666667	1	2	2.07381e-05	4.20006e-06	1.18233e-05	6.48593e-06	1.03773e-05	1.15158e-05	2.4687e-05	1.66667	0.333333	0.666667	0	0.666667	0	1
Otu000963	0.333333	0	0.666667	0	1	0	0	3.91347e-06	0	8.50698e-06	0	1.66858e-05	0	0	0.666667	0	0	0	0	0.333333	0.666667	9.00775e-06	0	0	0	0	3.93933e-06	8.86623e-06	0.666667	2	0.666667	0.666667	2	0.333333	0.333333	8.29524e-06	2.52003e-05	1.18233e-05	1.29719e-05	3.1132e-05	3.83861e-06	4.1145e-06	1.66667	0	0.666667	0.333333	1.33333	1.33333	3.33333
Otu000964	3.66667	2.33333	2	0.333333	2	0.333333	0	4.30481e-05	3.04759e-05	2.55209e-05	6.01113e-06	3.33715e-05	6.19909e-06	0	0	0.333333	1	0.333333	1.66667	1	0.333333	0	5.66482e-06	1.84185e-05	4.82193e-06	2.29635e-05	1.1818e-05	4.43312e-06	1	0	0	0	0.666667	0	0.333333	1.24429e-05	0	0	0	1.03773e-05	0	4.1145e-06	0.666667	0	0.333333	0.333333	0.333333	0	1
Otu000965	0	0	0	0	0	0	0	0	0	0	0	0	0	0	0.666667	0.333333	0.666667	0	0	0	0.333333	9.00775e-06	5.66482e-06	1.2279e-05	0	0	0	4.43312e-06	1.33333	0.333333	0	0.333333	0	0	0	1.65905e-05	4.20006e-06	0	6.48593e-06	0	0	0	1.66667	1.66667	1.33333	3	3.66667	0	3.33333
Otu000966	0.333333	1	0.333333	0	0.333333	0	0	3.91347e-06	1.30611e-05	4.25349e-06	0	5.56192e-06	0	0	1.33333	0.333333	0.333333	0.666667	0.666667	0.333333	0.333333	1.80155e-05	5.66482e-06	6.13949e-06	9.64385e-06	9.18539e-06	3.93933e-06	4.43312e-06	2	1.33333	0	0.333333	0.666667	0.666667	1	2.48857e-05	1.68002e-05	0	6.48593e-06	1.03773e-05	7.67722e-06	1.23435e-05	4.33333	1.33333	0.333333	0	0.666667	0.666667	0.333333
Otu000968	2.33333	0.333333	1.66667	1	1	1	0.666667	2.73943e-05	4.35369e-06	2.12675e-05	1.80334e-05	1.66858e-05	1.85973e-05	1.14614e-05	0.333333	0	0	1	1	4	0.333333	4.50388e-06	0	0	1.44658e-05	1.37781e-05	4.7272e-05	4.43312e-06	0.333333	0	0	0.666667	0	0	0	4.14762e-06	0	0	1.29719e-05	0	0	0	1	0	0.333333	0.666667	0.333333	0.666667	0
Otu000969	1	0.333333	2	1	0.666667	1	0	1.17404e-05	4.35369e-06	2.55209e-05	1.80334e-05	1.11238e-05	1.85973e-05	0	0	1	0	0.333333	0.333333	1	0.666667	0	1.69945e-05	0	4.82193e-06	4.5927e-06	1.1818e-05	8.86623e-06	0.333333	0.333333	0	0.333333	0	0	0	4.14762e-06	4.20006e-06	0	6.48593e-06	0	0	0	0.333333	1	0	0	0	0.666667	0
Otu000971	3	0.666667	0.666667	0.333333	0	0.333333	0	3.52212e-05	8.70739e-06	8.50698e-06	6.01113e-06	0	6.19909e-06	0	0.333333	1	0.666667	0.666667	0.333333	0	0	4.50388e-06	1.69945e-05	1.2279e-05	9.64385e-06	4.5927e-06	0	0	0	0	0	0.666667	0	0.666667	0	0	0	0	1.29719e-05	0	7.67722e-06	0	0.333333	0.666667	0.666667	1	0.333333	1	0
Otu000972	0	0.666667	0	0	0	0	0.666667	0	8.70739e-06	0	0	0	0	1.14614e-05	1.66667	0.666667	0.666667	1	2.66667	1	3.66667	2.25194e-05	1.13296e-05	1.2279e-05	1.44658e-05	3.67416e-05	1.1818e-05	4.87643e-05	0.333333	0.333333	0	0	0.333333	0.333333	1	4.14762e-06	4.20006e-06	0	0	5.18866e-06	3.83861e-06	1.23435e-05	2.33333	0.666667	1	0	0.333333	0	0
Otu000973	1.33333	2.66667	1.66667	2.33333	1	0.666667	0.666667	1.56539e-05	3.48296e-05	2.12675e-05	4.20779e-05	1.66858e-05	1.23982e-05	1.14614e-05	0.666667	0.333333	0.333333	1.33333	0.333333	1	0.333333	9.00775e-06	5.66482e-06	6.13949e-06	1.92877e-05	4.5927e-06	1.1818e-05	4.43312e-06	0.666667	0	0.333333	0.333333	0.333333	0	0	8.29524e-06	0	5.91167e-06	6.48593e-06	5.18866e-06	0	0	1.33333	0.333333	1	0	0	0.666667	0
Otu000974	1.33333	1	2	4.33333	3.33333	0	1	1.56539e-05	1.30611e-05	2.55209e-05	7.81447e-05	5.56192e-05	0	1.71921e-05	0	0.333333	0.666667	1	0	1	0.666667	0	5.66482e-06	1.2279e-05	1.44658e-05	0	1.1818e-05	8.86623e-06	0	0	0	0.333333	0	0	0	0	0	0	6.48593e-06	0	0	0	0.666667	0.666667	0.333333	0.333333	0	0	0
Otu000975	2.33333	1.33333	1.33333	0.333333	1.33333	0.333333	0.666667	2.73943e-05	1.74148e-05	1.7014e-05	6.01113e-06	2.22477e-05	6.19909e-06	1.14614e-05	0.333333	0	0.333333	0	0.333333	1.33333	0.333333	4.50388e-06	0	6.13949e-06	0	4.5927e-06	1.57573e-05	4.43312e-06	0.333333	0	0	0.333333	0	0.666667	0	4.14762e-06	0	0	6.48593e-06	0	7.67722e-06	0	2	0.666667	0	0	0.666667	1.33333	0.333333
Otu000976	2.33333	1.33333	1.66667	1.33333	4	1.33333	3.33333	2.73943e-05	1.74148e-05	2.12675e-05	2.40445e-05	6.67431e-05	2.47964e-05	5.73069e-05	0.333333	0	0	1.66667	0.333333	0.666667	0	4.50388e-06	0	0	2.41096e-05	4.5927e-06	7.87867e-06	0	0.333333	0	0	0	0	0	0	4.14762e-06	0	0	0	0	0	0	0.666667	0	0	0	0.333333	0	0
Otu000977	1.66667	2.66667	1	1.66667	2.66667	2.66667	1	1.95673e-05	3.48296e-05	1.27605e-05	3.00557e-05	4.44954e-05	4.95927e-05	1.71921e-05	0	0	0.333333	0.333333	0.333333	0	0	0	0	6.13949e-06	4.82193e-06	4.5927e-06	0	0	1	0	0.666667	0	0	0	0	1.24429e-05	0	1.18233e-05	0	0	0	0	1	0	1	0.333333	0.333333	0	0.333333
Otu000978	3	0.333333	1.33333	0	1	0.666667	1	3.52212e-05	4.35369e-06	1.7014e-05	0	1.66858e-05	1.23982e-05	1.71921e-05	0	0.666667	0.333333	0.666667	1.33333	2.66667	0	0	1.13296e-05	6.13949e-06	9.64385e-06	1.83708e-05	3.15147e-05	0	0	0.666667	0	0	0	0.333333	0	0	8.40011e-06	0	0	0	3.83861e-06	0	0.333333	0.666667	1	1	0.333333	0.333333	1
Otu000979	1	1.66667	2.33333	1.33333	0.333333	1.66667	2	1.17404e-05	2.17685e-05	2.97744e-05	2.40445e-05	5.56192e-06	3.09954e-05	3.43842e-05	0	0.333333	0.666667	0.666667	1	0.666667	1	0	5.66482e-06	1.2279e-05	9.64385e-06	1.37781e-05	7.87867e-06	1.32993e-05	0	0	0	0.666667	0	0	0	0	0	0	1.29719e-05	0	0	0	1	0.666667	0.333333	0	0	1	0
Otu000980	0.333333	0	1	0	0	0.333333	0	3.91347e-06	0	1.27605e-05	0	0	6.19909e-06	0	0.666667	0	0.333333	0.333333	0	0.666667	0.333333	9.00775e-06	0	6.13949e-06	4.82193e-06	0	7.87867e-06	4.43312e-06	0.333333	0.666667	0	0	0	0.333333	0.333333	4.14762e-06	8.40011e-06	0	0	0	3.83861e-06	4.1145e-06	0.666667	0.666667	0	0.333333	1	0.666667	0.666667
Otu000981	0.333333	0	0	0	0	0	0	3.91347e-06	0	0	0	0	0	0	0	0	0	0	0	0	0	0	0	0	0	0	0	0	0	0	0	0	0	0	0	0	0	0	0	0	0	0	0.333333	0	0	0	0	0	0
Otu000982	1.66667	1.33333	0	0	0	0	0	1.95673e-05	1.74148e-05	0	0	0	0	0	2	1	0.666667	2.33333	0.666667	0.333333	0.333333	2.70233e-05	1.69945e-05	1.2279e-05	3.37535e-05	9.18539e-06	3.93933e-06	4.43312e-06	0	0	0	0	0	0.333333	0	0	0	0	0	0	3.83861e-06	0	4	2.33333	1	0.666667	0.666667	0	0
Otu000983	0.333333	1	1.33333	0.666667	0.666667	1.33333	0	3.91347e-06	1.30611e-05	1.7014e-05	1.20223e-05	1.11238e-05	2.47964e-05	0	0.333333	1.33333	1.33333	1.66667	0.666667	1.66667	0	4.50388e-06	2.26593e-05	2.4558e-05	2.41096e-05	9.18539e-06	1.96967e-05	0	0.666667	0	0.333333	0	0	0	0.333333	8.29524e-06	0	5.91167e-06	0	0	0	4.1145e-06	1.66667	0.333333	1.66667	0	0	1.66667	0
Otu000984	1	1.66667	1	0.333333	1.66667	3	0.333333	1.17404e-05	2.17685e-05	1.27605e-05	6.01113e-06	2.78096e-05	5.57918e-05	5.73069e-06	0	0	0.333333	1.33333	1.66667	0.666667	0.666667	0	0	6.13949e-06	1.92877e-05	2.29635e-05	7.87867e-06	8.86623e-06	0	0	1	0	0.333333	0.333333	0	0	0	1.7735e-05	0	5.18866e-06	3.83861e-06	0	1	0.666667	1	0.666667	0.333333	0.333333	0
Otu000985	1	0.333333	0.666667	2.66667	0.666667	0.666667	0	1.17404e-05	4.35369e-06	8.50698e-06	4.80891e-05	1.11238e-05	1.23982e-05	0	0	0	0.333333	0.333333	1	6.33333	1.66667	0	0	6.13949e-06	4.82193e-06	1.37781e-05	7.48474e-05	2.21656e-05	0	0	0	0	0	0.333333	0	0	0	0	0	0	3.83861e-06	0	0.333333	0	0	0	0	0.333333	1.66667
Otu000986	2	1.33333	0.333333	0	0	0	0	2.34808e-05	1.74148e-05	4.25349e-06	0	0	0	0	0	1.33333	1.33333	0.666667	0.333333	1	0.333333	0	2.26593e-05	2.4558e-05	9.64385e-06	4.5927e-06	1.1818e-05	4.43312e-06	0.666667	0.333333	0.333333	0.333333	1	1.33333	0.666667	8.29524e-06	4.20006e-06	5.91167e-06	6.48593e-06	1.5566e-05	1.53544e-05	8.229e-06	1.33333	1	0.333333	0.666667	0.333333	0.666667	0.333333
Otu000987	1.33333	1.66667	4	3	4.33333	0.666667	0	1.56539e-05	2.17685e-05	5.10419e-05	5.41002e-05	7.2305e-05	1.23982e-05	0	0	0	0	0.333333	0.333333	0	0	0	0	0	4.82193e-06	4.5927e-06	0	0	0	0	0	0	0	0	0	0	0	0	0	0	0	0	0.666667	1.66667	0	0.666667	0.666667	0	0
Otu000988	4	0	2.33333	2	1	0.333333	2.33333	4.69616e-05	0	2.97744e-05	3.60668e-05	1.66858e-05	6.19909e-06	4.01148e-05	0	0.333333	0	0.666667	1.66667	1.66667	0.666667	0	5.66482e-06	0	9.64385e-06	2.29635e-05	1.96967e-05	8.86623e-06	0	0	0	0	0	0	0	0	0	0	0	0	0	0	0.333333	0.333333	0.666667	0.333333	0	0	0
Otu000990	0	0	0	0	0	0	0	0	0	0	0	0	0	0	0	0	0	0	0	0	0	0	0	0	0	0	0	0	0	0.333333	0	0	0	0	0	0	4.20006e-06	0	0	0	0	0	0	0	0	0	0	0	0
Otu000991	2.33333	1	1	1	0.333333	2	0.333333	2.73943e-05	1.30611e-05	1.27605e-05	1.80334e-05	5.56192e-06	3.71945e-05	5.73069e-06	0	0.333333	0.333333	1.33333	1	0	1	0	5.66482e-06	6.13949e-06	1.92877e-05	1.37781e-05	0	1.32993e-05	0.333333	0.333333	0	0.333333	0	0.666667	0	4.14762e-06	4.20006e-06	0	6.48593e-06	0	7.67722e-06	0	0.666667	0.666667	0.333333	0.333333	1	1.33333	0.666667
Otu000992	0	1.33333	0	0	0	0	0	0	1.74148e-05	0	0	0	0	0	0	0.333333	0	0	0	0	0	0	5.66482e-06	0	0	0	0	0	0.333333	0	0	0	0	0.666667	0.666667	4.14762e-06	0	0	0	0	7.67722e-06	8.229e-06	2	0	0	0.333333	0.666667	0	0
Otu000993	1	0	0.333333	1.33333	2.33333	2	0.666667	1.17404e-05	0	4.25349e-06	2.40445e-05	3.89334e-05	3.71945e-05	1.14614e-05	0.333333	0	1	1	2.33333	0	0.666667	4.50388e-06	0	1.84185e-05	1.44658e-05	3.21489e-05	0	8.86623e-06	0	0	0	0.333333	0.333333	0	0	0	0	0	6.48593e-06	5.18866e-06	0	0	2	1	0.333333	0	0	0	0.666667
Otu000994	0	0	0	0	0	0	0	0	0	0	0	0	0	0	0	0	0	0	0	0	0	0	0	0	0	0	0	0	1	2.33333	2.66667	1.33333	0.333333	1	3.66667	1.24429e-05	2.94004e-05	4.72933e-05	2.59437e-05	5.18866e-06	1.15158e-05	4.52595e-05	0.666667	1	0.333333	0.666667	1	0	2
Otu000995	0.666667	2	3.66667	0.666667	0.333333	0.666667	0	7.82693e-06	2.61222e-05	4.67884e-05	1.20223e-05	5.56192e-06	1.23982e-05	0	0.666667	0	0.333333	0.666667	0.666667	1	0	9.00775e-06	0	6.13949e-06	9.64385e-06	9.18539e-06	1.1818e-05	0	0.333333	0	0.333333	0	0.666667	0.666667	0	4.14762e-06	0	5.91167e-06	0	1.03773e-05	7.67722e-06	0	1.33333	0.666667	0.333333	0	0.666667	0	1.33333
Otu000996	1.66667	0	1.33333	1.33333	1.66667	0.666667	1	1.95673e-05	0	1.7014e-05	2.40445e-05	2.78096e-05	1.23982e-05	1.71921e-05	0	0	0.666667	1.33333	1	2.33333	0	0	0	1.2279e-05	1.92877e-05	1.37781e-05	2.75753e-05	0	1	0.333333	0	1	0	0	0.333333	1.24429e-05	4.20006e-06	0	1.94578e-05	0	0	4.1145e-06	0.333333	0.333333	0.333333	0	0.333333	1	0.333333
Otu000997	1.66667	1	4	3.66667	1	1.66667	0.333333	1.95673e-05	1.30611e-05	5.10419e-05	6.61225e-05	1.66858e-05	3.09954e-05	5.73069e-06	0	0	0.333333	0.333333	0	0	0	0	0	6.13949e-06	4.82193e-06	0	0	0	0.666667	0	0	0	0	0	0	8.29524e-06	0	0	0	0	0	0	1.66667	1.33333	0.333333	0	0	0	0
Otu000998	3.33333	0	0.333333	0	0.666667	0	0.333333	3.91347e-05	0	4.25349e-06	0	1.11238e-05	0	5.73069e-06	0.333333	2	0	0.333333	0	0.333333	0.333333	4.50388e-06	3.39889e-05	0	4.82193e-06	0	3.93933e-06	4.43312e-06	0.666667	0.666667	0	0.666667	0	2	0.333333	8.29524e-06	8.40011e-06	0	1.29719e-05	0	2.30317e-05	4.1145e-06	1.33333	1	0	0.333333	0	1	0.333333
Otu000999	0	0	0	0	0.666667	0	0.333333	0	0	0	0	1.11238e-05	0	5.73069e-06	0.666667	0.666667	0.333333	1.33333	2.33333	5	2	9.00775e-06	1.13296e-05	6.13949e-06	1.92877e-05	3.21489e-05	5.909e-05	2.65987e-05	0	0.333333	0.333333	0.333333	0.666667	1.33333	0.666667	0	4.20006e-06	5.91167e-06	6.48593e-06	1.03773e-05	1.53544e-05	8.229e-06	0.666667	0.333333	0	0	0.333333	0	0.333333
Otu001000	0	0.666667	3	1.66667	0.666667	2.33333	0.333333	0	8.70739e-06	3.82814e-05	3.00557e-05	1.11238e-05	4.33936e-05	5.73069e-06	0	0	0	1	1	1.66667	0	0	0	0	1.44658e-05	1.37781e-05	1.96967e-05	0	0.333333	0	0	0	0	0	0	4.14762e-06	0	0	0	0	0	0	0.333333	0.333333	0.333333	0	0	1.66667	1.33333
Otu001001	1	0.333333	3.66667	1.33333	1.66667	0.333333	0.666667	1.17404e-05	4.35369e-06	4.67884e-05	2.40445e-05	2.78096e-05	6.19909e-06	1.14614e-05	0	0	0	0.333333	1	2.66667	2.33333	0	0	0	4.82193e-06	1.37781e-05	3.15147e-05	3.10318e-05	0	0	0	0	0	0	0	0	0	0	0	0	0	0	1.33333	0	0.333333	0	0.666667	0.333333	0.666667
Otu001002	1	2	2.66667	1.33333	1.66667	0.666667	0.333333	1.17404e-05	2.61222e-05	3.40279e-05	2.40445e-05	2.78096e-05	1.23982e-05	5.73069e-06	0.666667	0	0.666667	1.33333	1	1.33333	0	9.00775e-06	0	1.2279e-05	1.92877e-05	1.37781e-05	1.57573e-05	0	0	0	0	0	0	0	0	0	0	0	0	0	0	0	2	0.333333	0.333333	0	0.333333	1	0
Otu001003	1	1	2	1.33333	2	1.33333	1.33333	1.17404e-05	1.30611e-05	2.55209e-05	2.40445e-05	3.33715e-05	2.47964e-05	2.29228e-05	0	0	0.333333	0	1.66667	1.66667	0.333333	0	0	6.13949e-06	0	2.29635e-05	1.96967e-05	4.43312e-06	0	1.33333	0	0	0	0	0	0	1.68002e-05	0	0	0	0	0	1.66667	0.333333	0.333333	0	0	0.666667	0.333333
Otu001004	1	1	4.33333	1.66667	1	0	0	1.17404e-05	1.30611e-05	5.52954e-05	3.00557e-05	1.66858e-05	0	0	1	0	0.333333	1	0.333333	0.333333	0	1.35116e-05	0	6.13949e-06	1.44658e-05	4.5927e-06	3.93933e-06	0	0	0	0	0	0	0.333333	0	0	0	0	0	0	3.83861e-06	0	0	0.666667	0.333333	0.333333	0.333333	0	0.333333
Otu001006	1.33333	0	0	0	0	0	0	1.56539e-05	0	0	0	0	0	0	0.666667	1.66667	0	0	0.333333	0.666667	0.666667	9.00775e-06	2.83241e-05	0	0	4.5927e-06	7.87867e-06	8.86623e-06	0	0.333333	0.333333	0	0	0	0	0	4.20006e-06	5.91167e-06	0	0	0	0	0.333333	0	0	0	0	0	0
Otu001007	1.33333	1.33333	0.666667	0	0	0.666667	0.333333	1.56539e-05	1.74148e-05	8.50698e-06	0	0	1.23982e-05	5.73069e-06	0.333333	0	0	1	1	1.66667	0	4.50388e-06	0	0	1.44658e-05	1.37781e-05	1.96967e-05	0	2	1	0.333333	0.333333	0.333333	1.33333	0	2.48857e-05	1.26002e-05	5.91167e-06	6.48593e-06	5.18866e-06	1.53544e-05	0	0.666667	0.666667	0.333333	0.333333	0.333333	1.33333	0
Otu001008	0	0	0	0	0	0	0	0	0	0	0	0	0	0	0	0	0	0.333333	0	0	0	0	0	0	4.82193e-06	0	0	0	0	0.333333	0	0	0	0	0	0	4.20006e-06	0	0	0	0	0	0	0	0	0	0	0	0
Otu001009	0.666667	2.33333	1	0	0	0	0	7.82693e-06	3.04759e-05	1.27605e-05	0	0	0	0	1	0.333333	1	1.33333	0.666667	1	0.666667	1.35116e-05	5.66482e-06	1.84185e-05	1.92877e-05	9.18539e-06	1.1818e-05	8.86623e-06	0	0.666667	0.333333	0.333333	0	0	0	0	8.40011e-06	5.91167e-06	6.48593e-06	0	0	0	2.33333	1	1	0.333333	1	0.666667	0.333333
Otu001010	1.33333	0.666667	0	2	0.666667	1	0.333333	1.56539e-05	8.70739e-06	0	3.60668e-05	1.11238e-05	1.85973e-05	5.73069e-06	1	0.333333	0.666667	1	0.666667	1.33333	1	1.35116e-05	5.66482e-06	1.2279e-05	1.44658e-05	9.18539e-06	1.57573e-05	1.32993e-05	0	0	0	0.666667	0	0.333333	0	0	0	0	1.29719e-05	0	3.83861e-06	0	2.66667	0.333333	0.666667	0	0.666667	1	0
Otu001011	0	0	0	0	0	0	0	0	0	0	0	0	0	0	0	0	0	0	0.333333	0.333333	0.333333	0	0	0	0	4.5927e-06	3.93933e-06	4.43312e-06	0	0	0.333333	0	0	0	0.333333	0	0	5.91167e-06	0	0	0	4.1145e-06	0	0	0	0	0	0	0
Otu001012	0	0	0	0	0	0	0	0	0	0	0	0	0	0	0	0	0	0	0	0	0	0	0	0	0	0	0	0	0	0	0	0	0.333333	0	0	0	0	0	0	5.18866e-06	0	0	0	0	0	0	0	0	0
Otu001013	0.666667	1.66667	0	0	0	0	0	7.82693e-06	2.17685e-05	0	0	0	0	0	1	0	0.333333	0.333333	1	1.33333	1.33333	1.35116e-05	0	6.13949e-06	4.82193e-06	1.37781e-05	1.57573e-05	1.77325e-05	2	0.666667	0	0	0	0.333333	0.333333	2.48857e-05	8.40011e-06	0	0	0	3.83861e-06	4.1145e-06	3	0.333333	0.666667	0	0.333333	0	0
Otu001014	0.333333	0	0	0	0	0	0.333333	3.91347e-06	0	0	0	0	0	5.73069e-06	0	0	0	0	0	0	0.666667	0	0	0	0	0	0	8.86623e-06	0.333333	0	0	0	0	0	0	4.14762e-06	0	0	0	0	0	0	0	0	0	0	0	0	0
Otu001015	0.333333	0	0	0	0.333333	0	0.666667	3.91347e-06	0	0	0	5.56192e-06	0	1.14614e-05	0.666667	0.666667	1.33333	2	4	1.66667	1.66667	9.00775e-06	1.13296e-05	2.4558e-05	2.89316e-05	5.51124e-05	1.96967e-05	2.21656e-05	0	0	0	0	0	0	0	0	0	0	0	0	0	0	3.66667	0.333333	0	0	0.333333	0	0.333333
Otu001016	3.66667	2	0.666667	0	0.666667	0.666667	0.333333	4.30481e-05	2.61222e-05	8.50698e-06	0	1.11238e-05	1.23982e-05	5.73069e-06	0.666667	0	0.333333	1	0	0.666667	0.333333	9.00775e-06	0	6.13949e-06	1.44658e-05	0	7.87867e-06	4.43312e-06	0	1	0.333333	0	0	0.333333	0.333333	0	1.26002e-05	5.91167e-06	0	0	3.83861e-06	4.1145e-06	0.666667	1.33333	1.66667	0.333333	0	0.666667	0
Otu001017	0	1	0	0	0	0	0	0	1.30611e-05	0	0	0	0	0	5	3	2	1.66667	2	0.666667	1.33333	6.75581e-05	5.09834e-05	3.68369e-05	2.41096e-05	2.75562e-05	7.87867e-06	1.77325e-05	0	0.333333	0	0	0	0	0	0	4.20006e-06	0	0	0	0	0	0.666667	0	0	0	0	0	0
Otu001018	2.66667	1.66667	0.666667	0.333333	0	0	0	3.13077e-05	2.17685e-05	8.50698e-06	6.01113e-06	0	0	0	0.666667	0	0	0	0	0	0	9.00775e-06	0	0	0	0	0	0	1	0	0	0	0	0	0	1.24429e-05	0	0	0	0	0	0	2.66667	1	0.333333	0	0	0	0
Otu001019	2	0.666667	0.666667	2.66667	0.666667	1.33333	0	2.34808e-05	8.70739e-06	8.50698e-06	4.80891e-05	1.11238e-05	2.47964e-05	0	0	0.333333	0.333333	0.333333	0.666667	2.66667	0.333333	0	5.66482e-06	6.13949e-06	4.82193e-06	9.18539e-06	3.15147e-05	4.43312e-06	0	0	0	0	0	0	0	0	0	0	0	0	0	0	0.333333	0.333333	0.333333	0.333333	1.66667	0.333333	1
Otu001020	2	1	1.33333	1	1.33333	2.33333	2	2.34808e-05	1.30611e-05	1.7014e-05	1.80334e-05	2.22477e-05	4.33936e-05	3.43842e-05	0.333333	0	1.33333	0	1.33333	0.333333	0	4.50388e-06	0	2.4558e-05	0	1.83708e-05	3.93933e-06	0	0.333333	0	0	0	0	0	0	4.14762e-06	0	0	0	0	0	0	0.666667	1.33333	1	0	0.333333	0	0
Otu001021	1	1	0	0	0.333333	0	1	1.17404e-05	1.30611e-05	0	0	5.56192e-06	0	1.71921e-05	0.666667	0	0	0	0.666667	0	0	9.00775e-06	0	0	0	9.18539e-06	0	0	0	0.666667	0.333333	0.333333	1	1.33333	2	0	8.40011e-06	5.91167e-06	6.48593e-06	1.5566e-05	1.53544e-05	2.4687e-05	0.666667	1.66667	2.66667	1.66667	0	0	0
Otu001022	1.33333	1.33333	1.66667	2.33333	0.333333	0	1.33333	1.56539e-05	1.74148e-05	2.12675e-05	4.20779e-05	5.56192e-06	0	2.29228e-05	0.333333	0	0.333333	1	1.66667	0	0.333333	4.50388e-06	0	6.13949e-06	1.44658e-05	2.29635e-05	0	4.43312e-06	0.333333	0	0.666667	0.333333	0.333333	0	0	4.14762e-06	0	1.18233e-05	6.48593e-06	5.18866e-06	0	0	0.666667	2	0.666667	0	0.333333	0.333333	0.333333
Otu001023	1.33333	1.66667	0.666667	1	1.66667	1	1	1.56539e-05	2.17685e-05	8.50698e-06	1.80334e-05	2.78096e-05	1.85973e-05	1.71921e-05	0	0	0.333333	0.666667	1.33333	1.66667	1	0	0	6.13949e-06	9.64385e-06	1.83708e-05	1.96967e-05	1.32993e-05	0.333333	0	0	0	0	0.666667	0	4.14762e-06	0	0	0	0	7.67722e-06	0	0.666667	0	0	0.333333	1.33333	1	0.333333
Otu001025	0.333333	0.666667	0.666667	1.33333	0.666667	0.666667	0.666667	3.91347e-06	8.70739e-06	8.50698e-06	2.40445e-05	1.11238e-05	1.23982e-05	1.14614e-05	0	0	0	0.333333	1.33333	1	1	0	0	0	4.82193e-06	1.83708e-05	1.1818e-05	1.32993e-05	0	0.333333	0	0	0	0	0	0	4.20006e-06	0	0	0	0	0	0	0	0	0	0	0	0
Otu001026	2	0.333333	1.66667	0.666667	0.333333	2.33333	0	2.34808e-05	4.35369e-06	2.12675e-05	1.20223e-05	5.56192e-06	4.33936e-05	0	0.333333	0.333333	0.333333	0.666667	1	3	1.33333	4.50388e-06	5.66482e-06	6.13949e-06	9.64385e-06	1.37781e-05	3.5454e-05	1.77325e-05	0	0.333333	0	0	0	0	0	0	4.20006e-06	0	0	0	0	0	0.333333	0.666667	0.333333	0	1.33333	0.333333	0.333333
Otu001027	0	0	0	0	0	0	0	0	0	0	0	0	0	0	0	0	0	0	0	0	0	0	0	0	0	0	0	0	0	0	0	0	0	0	0.333333	0	0	0	0	0	0	4.1145e-06	0	0	0	0	0	0	0
Otu001028	0	1.33333	0	0.333333	1.33333	2	0.666667	0	1.74148e-05	0	6.01113e-06	2.22477e-05	3.71945e-05	1.14614e-05	1	0.333333	1	0.333333	0.666667	0.666667	1	1.35116e-05	5.66482e-06	1.84185e-05	4.82193e-06	9.18539e-06	7.87867e-06	1.32993e-05	0	0	0	0	0	1.66667	0	0	0	0	0	0	1.9193e-05	0	1.66667	0.333333	0.333333	0.333333	0.333333	0	0.333333
Otu001029	0.333333	0	0	0.333333	0	0	0	3.91347e-06	0	0	6.01113e-06	0	0	0	0	0	0	0.333333	0.333333	0.666667	0.666667	0	0	0	4.82193e-06	4.5927e-06	7.87867e-06	8.86623e-06	0.666667	0	0.666667	0	0	0	0.333333	8.29524e-06	0	1.18233e-05	0	0	0	4.1145e-06	0	0.666667	0	0	0	0	0
Otu001030	2.66667	0.666667	2.66667	0.666667	2.33333	1.66667	2	3.13077e-05	8.70739e-06	3.40279e-05	1.20223e-05	3.89334e-05	3.09954e-05	3.43842e-05	0.333333	0.333333	0	0.666667	1	1	1	4.50388e-06	5.66482e-06	0	9.64385e-06	1.37781e-05	1.1818e-05	1.32993e-05	0	0	0	0	0	0	0	0	0	0	0	0	0	0	0.333333	0.333333	0	0	0	0	0
Otu001031	2	0.666667	4.33333	1.33333	2	0.333333	0.333333	2.34808e-05	8.70739e-06	5.52954e-05	2.40445e-05	3.33715e-05	6.19909e-06	5.73069e-06	0.333333	0	0	0.333333	1.33333	0.333333	0	4.50388e-06	0	0	4.82193e-06	1.83708e-05	3.93933e-06	0	0.666667	0	0	0	0	0	0.333333	8.29524e-06	0	0	0	0	0	4.1145e-06	1.33333	0	0.666667	0.666667	0	0.333333	0.333333
Otu001032	0	0	0.333333	0	0	0	0	0	0	4.25349e-06	0	0	0	0	0	0	0.666667	0	0	0	0.333333	0	0	1.2279e-05	0	0	0	4.43312e-06	0.333333	0	0	0	0	0	0	4.14762e-06	0	0	0	0	0	0	0	0	0	0	0.666667	0	0
Otu001033	0	0	0	0.666667	0	0	0	0	0	0	1.20223e-05	0	0	0	0	0	0	0	0	0	0	0	0	0	0	0	0	0	0	0	0	0	0	0	0	0	0	0	0	0	0	0	0	0	0	0.333333	0	0	0
Otu001034	1.33333	1.33333	3.33333	2.66667	2.66667	0	1.33333	1.56539e-05	1.74148e-05	4.25349e-05	4.80891e-05	4.44954e-05	0	2.29228e-05	0	0	0.333333	0.666667	0.666667	0.666667	0.333333	0	0	6.13949e-06	9.64385e-06	9.18539e-06	7.87867e-06	4.43312e-06	0.333333	0	0.333333	0	0	0	0	4.14762e-06	0	5.91167e-06	0	0	0	0	1.33333	0.333333	0	0	0	0	0
Otu001035	2.66667	1.33333	1.33333	1	0.333333	0.333333	0	3.13077e-05	1.74148e-05	1.7014e-05	1.80334e-05	5.56192e-06	6.19909e-06	0	0	0.333333	0.666667	1	1	2.66667	0.333333	0	5.66482e-06	1.2279e-05	1.44658e-05	1.37781e-05	3.15147e-05	4.43312e-06	0	0.333333	0	0	0	0	0.666667	0	4.20006e-06	0	0	0	0	8.229e-06	1.66667	0.666667	0	0	0	1.33333	0
Otu001037	2	1	3	0	0.333333	0	1.66667	2.34808e-05	1.30611e-05	3.82814e-05	0	5.56192e-06	0	2.86535e-05	0	0	0.333333	0	2	1.33333	1.66667	0	0	6.13949e-06	0	2.75562e-05	1.57573e-05	2.21656e-05	0.666667	0.666667	0	0	0	0.333333	0	8.29524e-06	8.40011e-06	0	0	0	3.83861e-06	0	1.33333	0.666667	0.333333	0	0	0	0.333333
Otu001038	2.66667	1	0	0	0	0	0	3.13077e-05	1.30611e-05	0	0	0	0	0	2	1.66667	2	0.333333	0	0	0.666667	2.70233e-05	2.83241e-05	3.68369e-05	4.82193e-06	0	0	8.86623e-06	0	0	0	0.333333	0	0	0	0	0	0	6.48593e-06	0	0	0	1.66667	2.66667	1	0	0	0	0
Otu001039	0.666667	0	0.333333	2	1.33333	2.66667	1.33333	7.82693e-06	0	4.25349e-06	3.60668e-05	2.22477e-05	4.95927e-05	2.29228e-05	0	0	0	0.333333	0.333333	0.666667	0.333333	0	0	0	4.82193e-06	4.5927e-06	7.87867e-06	4.43312e-06	0	0.333333	0.333333	0	0.333333	0.333333	0	0	4.20006e-06	5.91167e-06	0	5.18866e-06	3.83861e-06	0	0.333333	0.666667	0	0.333333	1	1.33333	1.66667
Otu001040	1.33333	0.666667	1.33333	0.333333	2	0.333333	1.66667	1.56539e-05	8.70739e-06	1.7014e-05	6.01113e-06	3.33715e-05	6.19909e-06	2.86535e-05	0	0.333333	1	1.66667	1	1.33333	0	0	5.66482e-06	1.84185e-05	2.41096e-05	1.37781e-05	1.57573e-05	0	0.333333	1	0	0	0	0	0	4.14762e-06	1.26002e-05	0	0	0	0	0	0.666667	1	0.333333	0.333333	0.333333	0	0.333333
Otu001041	1.33333	2	1.33333	1.66667	1	2	1	1.56539e-05	2.61222e-05	1.7014e-05	3.00557e-05	1.66858e-05	3.71945e-05	1.71921e-05	0	0	0	0.666667	2	0.666667	0	0	0	0	9.64385e-06	2.75562e-05	7.87867e-06	0	0.333333	0	0	0.333333	0	0	0.333333	4.14762e-06	0	0	6.48593e-06	0	0	4.1145e-06	1.33333	0.666667	0.333333	0	0.333333	0	0
Otu001043	1	0.333333	0.666667	2	2	2.66667	1	1.17404e-05	4.35369e-06	8.50698e-06	3.60668e-05	3.33715e-05	4.95927e-05	1.71921e-05	0.333333	0	0	0.333333	0.666667	1	1.66667	4.50388e-06	0	0	4.82193e-06	9.18539e-06	1.1818e-05	2.21656e-05	0	1	0	0	0	0	0	0	1.26002e-05	0	0	0	0	0	0.333333	0	0	0	0	2	0.333333
Otu001044	1	0.333333	1	0.666667	1	1	1	1.17404e-05	4.35369e-06	1.27605e-05	1.20223e-05	1.66858e-05	1.85973e-05	1.71921e-05	0.333333	0	1.33333	0.666667	0	1.33333	3	4.50388e-06	0	2.4558e-05	9.64385e-06	0	1.57573e-05	3.9898e-05	0	0	0.333333	0	0	0	0	0	0	5.91167e-06	0	0	0	0	0	0.333333	0.666667	0	0.666667	1.66667	0
Otu001045	0.333333	1	1.33333	1	0.333333	0	3	3.91347e-06	1.30611e-05	1.7014e-05	1.80334e-05	5.56192e-06	0	5.15762e-05	0	0.333333	0	1.33333	0.666667	1.33333	2.33333	0	5.66482e-06	0	1.92877e-05	9.18539e-06	1.57573e-05	3.10318e-05	0	0	0	0	0	0	0.333333	0	0	0	0	0	0	4.1145e-06	1	0	0.333333	0	0.666667	0.666667	1.33333
Otu001046	0	0	2.33333	2	0.666667	1.33333	2.66667	0	0	2.97744e-05	3.60668e-05	1.11238e-05	2.47964e-05	4.58455e-05	0.666667	0	0	0.333333	0.333333	2.33333	1.33333	9.00775e-06	0	0	4.82193e-06	4.5927e-06	2.75753e-05	1.77325e-05	0.333333	0	0.666667	0	0	0	0	4.14762e-06	0	1.18233e-05	0	0	0	0	0.666667	0	0	0	0	1	0.333333
Otu001047	0	0	0.333333	0.333333	0.333333	0.333333	0.333333	0	0	4.25349e-06	6.01113e-06	5.56192e-06	6.19909e-06	5.73069e-06	0	0	0	0.666667	0.666667	2.33333	3.33333	0	0	0	9.64385e-06	9.18539e-06	2.75753e-05	4.43312e-05	0	0	0	0	0	0	0	0	0	0	0	0	0	0	0	0	0	0.333333	0	0	0
Otu001049	1.33333	1	1	0.333333	2	2	0	1.56539e-05	1.30611e-05	1.27605e-05	6.01113e-06	3.33715e-05	3.71945e-05	0	0	0.333333	1.33333	1.66667	0.333333	1.33333	1.66667	0	5.66482e-06	2.4558e-05	2.41096e-05	4.5927e-06	1.57573e-05	2.21656e-05	0	0.333333	0	0	0	0	0	0	4.20006e-06	0	0	0	0	0	0.333333	0.333333	0	0	0	0	0
Otu001050	1.66667	1	0.333333	0	0	0.666667	0.333333	1.95673e-05	1.30611e-05	4.25349e-06	0	0	1.23982e-05	5.73069e-06	0	0	0.333333	0.333333	0.333333	1.66667	4.33333	0	0	6.13949e-06	4.82193e-06	4.5927e-06	1.96967e-05	5.76305e-05	0.333333	0	0.333333	0	0.333333	0	0	4.14762e-06	0	5.91167e-06	0	5.18866e-06	0	0	1.33333	0.333333	0.333333	0	1	0.666667	1.33333
Otu001051	1	0.666667	3	3	0.666667	0.666667	0	1.17404e-05	8.70739e-06	3.82814e-05	5.41002e-05	1.11238e-05	1.23982e-05	0	0	0	0.333333	0	0	0.333333	0.333333	0	0	6.13949e-06	0	0	3.93933e-06	4.43312e-06	0	1.33333	0.666667	0	0.333333	0.666667	0.333333	0	1.68002e-05	1.18233e-05	0	5.18866e-06	7.67722e-06	4.1145e-06	1.33333	1	0.666667	0	0	0.666667	0.333333
Otu001052	0.666667	0.333333	0	1.66667	2	1.33333	1	7.82693e-06	4.35369e-06	0	3.00557e-05	3.33715e-05	2.47964e-05	1.71921e-05	1.33333	0.333333	1	0.333333	1.66667	0.333333	0.666667	1.80155e-05	5.66482e-06	1.84185e-05	4.82193e-06	2.29635e-05	3.93933e-06	8.86623e-06	0	0	0	0	0	0	0	0	0	0	0	0	0	0	1.66667	0.333333	0.333333	0	1	1	0.333333
Otu001053	1.66667	1	0.666667	0.666667	0	0	1	1.95673e-05	1.30611e-05	8.50698e-06	1.20223e-05	0	0	1.71921e-05	1	0	0	0	0.333333	0	0.666667	1.35116e-05	0	0	0	4.5927e-06	0	8.86623e-06	0	0.333333	0.333333	0.666667	0.666667	0.333333	0.333333	0	4.20006e-06	5.91167e-06	1.29719e-05	1.03773e-05	3.83861e-06	4.1145e-06	1	0	0.333333	0	1.33333	2.33333	1.33333
Otu001054	2	0.333333	2	1.66667	1.66667	3.66667	0.333333	2.34808e-05	4.35369e-06	2.55209e-05	3.00557e-05	2.78096e-05	6.819e-05	5.73069e-06	0	0	0.666667	0	1.33333	0	0	0	0	1.2279e-05	0	1.83708e-05	0	0	0.333333	0	0.333333	0	0	0	0	4.14762e-06	0	5.91167e-06	0	0	0	0	2	0	0.333333	0	0	0	0
Otu001055	1.66667	0.666667	1.33333	1.33333	0.333333	1.66667	1.33333	1.95673e-05	8.70739e-06	1.7014e-05	2.40445e-05	5.56192e-06	3.09954e-05	2.29228e-05	0	0.666667	0.333333	1.66667	1	0.666667	0	0	1.13296e-05	6.13949e-06	2.41096e-05	1.37781e-05	7.87867e-06	0	0	0	0	0	0.333333	0.333333	0	0	0	0	0	5.18866e-06	3.83861e-06	0	0.333333	0	1.33333	0.666667	0	0	0.333333
Otu001057	0	0	0	0	0	0	0	0	0	0	0	0	0	0	0.333333	0	0	0	0	0	0	4.50388e-06	0	0	0	0	0	0	0	0.333333	0	0	0	0	0	0	4.20006e-06	0	0	0	0	0	0.333333	0	0	0	0	0	0
Otu001058	0.333333	0.333333	2	1	1.66667	1.66667	2	3.91347e-06	4.35369e-06	2.55209e-05	1.80334e-05	2.78096e-05	3.09954e-05	3.43842e-05	0	0.333333	0.666667	0	1.66667	0.333333	1	0	5.66482e-06	1.2279e-05	0	2.29635e-05	3.93933e-06	1.32993e-05	0	0	0	0	0	1	0	0	0	0	0	0	1.15158e-05	0	1.33333	0.333333	0	0.333333	0.333333	0.333333	0.333333
Otu001059	1	0	0.333333	1	0.666667	0	0	1.17404e-05	0	4.25349e-06	1.80334e-05	1.11238e-05	0	0	0.666667	0.333333	0.333333	0.666667	0	0	0	9.00775e-06	5.66482e-06	6.13949e-06	9.64385e-06	0	0	0	0	0.333333	0	0	0	0	0	0	4.20006e-06	0	0	0	0	0	1	1	1.66667	0	0	0.666667	0
Otu001060	0.333333	0.666667	0.666667	1	0.333333	0	0	3.91347e-06	8.70739e-06	8.50698e-06	1.80334e-05	5.56192e-06	0	0	0.666667	0.333333	0	0.666667	2.33333	0.333333	1.33333	9.00775e-06	5.66482e-06	0	9.64385e-06	3.21489e-05	3.93933e-06	1.77325e-05	0.333333	0	0.333333	0.666667	0	0	0	4.14762e-06	0	5.91167e-06	1.29719e-05	0	0	0	1.33333	2	0	1.33333	0	0.666667	0.333333
Otu001061	1	1.33333	0.333333	1.66667	2	0.666667	1	1.17404e-05	1.74148e-05	4.25349e-06	3.00557e-05	3.33715e-05	1.23982e-05	1.71921e-05	0	0.333333	1	0.666667	1	1.33333	0	0	5.66482e-06	1.84185e-05	9.64385e-06	1.37781e-05	1.57573e-05	0	0	0.333333	0	0.333333	0	0	0	0	4.20006e-06	0	6.48593e-06	0	0	0	1	2	1	0	0	0	0
Otu001062	1	0.666667	0.666667	1.66667	0.666667	2	0.666667	1.17404e-05	8.70739e-06	8.50698e-06	3.00557e-05	1.11238e-05	3.71945e-05	1.14614e-05	0	1.33333	0	0.666667	1	1.66667	0	0	2.26593e-05	0	9.64385e-06	1.37781e-05	1.96967e-05	0	0.333333	0	0	0	0	0	0	4.14762e-06	0	0	0	0	0	0	0.666667	0.333333	0	0	1	1	1
Otu001063	0	0.333333	1.33333	1	0.333333	0.666667	0	0	4.35369e-06	1.7014e-05	1.80334e-05	5.56192e-06	1.23982e-05	0	0.333333	0	0	0	0	0	0	4.50388e-06	0	0	0	0	0	0	0	0	0	0.333333	0	0.333333	0	0	0	0	6.48593e-06	0	3.83861e-06	0	0.333333	0	0	0	0	0	0
Otu001066	1.33333	0.666667	1	1.66667	1.33333	1	0.666667	1.56539e-05	8.70739e-06	1.27605e-05	3.00557e-05	2.22477e-05	1.85973e-05	1.14614e-05	0.666667	0	0.333333	1	0	2.33333	0	9.00775e-06	0	6.13949e-06	1.44658e-05	0	2.75753e-05	0	1	0.333333	0	0	0	0	0.333333	1.24429e-05	4.20006e-06	0	0	0	0	4.1145e-06	0.333333	1	0.666667	0.333333	0.333333	0	0.333333
Otu001067	0	0.333333	0	0.333333	0	0	0	0	4.35369e-06	0	6.01113e-06	0	0	0	0	0	0.333333	0	0.333333	0	0	0	0	6.13949e-06	0	4.5927e-06	0	0	0	0	0	0	0	0	0	0	0	0	0	0	0	0	0	0.333333	0	0	0	0.333333	0
Otu001068	0.666667	2	2.33333	2.33333	1.33333	1.66667	0.333333	7.82693e-06	2.61222e-05	2.97744e-05	4.20779e-05	2.22477e-05	3.09954e-05	5.73069e-06	0	0	0	0.333333	0	1.66667	2	0	0	0	4.82193e-06	0	1.96967e-05	2.65987e-05	0	0.333333	0	0	0	0	0	0	4.20006e-06	0	0	0	0	0	0.333333	0.666667	0	0	0.333333	0.333333	0
Otu001069	1	0.666667	1.33333	2.66667	0	0	0.333333	1.17404e-05	8.70739e-06	1.7014e-05	4.80891e-05	0	0	5.73069e-06	0	1	0	0	0	1	0.333333	0	1.69945e-05	0	0	0	1.1818e-05	4.43312e-06	1	0.666667	0.333333	0	0	0	0.666667	1.24429e-05	8.40011e-06	5.91167e-06	0	0	0	8.229e-06	0.666667	0	0.333333	0	0.333333	1.66667	1
Otu001070	0.666667	0.666667	3.33333	2.66667	0.666667	1.33333	0.333333	7.82693e-06	8.70739e-06	4.25349e-05	4.80891e-05	1.11238e-05	2.47964e-05	5.73069e-06	0	0	0	0.666667	0.666667	3.33333	0	0	0	0	9.64385e-06	9.18539e-06	3.93933e-05	0	0	0	0	0	0	0.333333	0	0	0	0	0	0	3.83861e-06	0	0.666667	0	0	0	0	1.33333	0
Otu001072	2	1.33333	1	1.33333	0.333333	0	0	2.34808e-05	1.74148e-05	1.27605e-05	2.40445e-05	5.56192e-06	0	0	0.666667	0.666667	0.666667	0.333333	0.333333	2	0	9.00775e-06	1.13296e-05	1.2279e-05	4.82193e-06	4.5927e-06	2.3636e-05	0	0.333333	0.666667	0.666667	0.666667	1	0	0	4.14762e-06	8.40011e-06	1.18233e-05	1.29719e-05	1.5566e-05	0	0	0.666667	0.333333	0.666667	0.333333	0	0	0
Otu001073	1.33333	1.33333	1.33333	2.66667	0.333333	0	0.666667	1.56539e-05	1.74148e-05	1.7014e-05	4.80891e-05	5.56192e-06	0	1.14614e-05	0.333333	0	0.333333	0.666667	0.666667	1.33333	1	4.50388e-06	0	6.13949e-06	9.64385e-06	9.18539e-06	1.57573e-05	1.32993e-05	0.333333	0	0.333333	0.666667	0	0.666667	0	4.14762e-06	0	5.91167e-06	1.29719e-05	0	7.67722e-06	0	0	0.666667	0	0.666667	0	0.666667	0.666667
Otu001074	2.33333	0	1.66667	0.333333	1.33333	0.333333	1.33333	2.73943e-05	0	2.12675e-05	6.01113e-06	2.22477e-05	6.19909e-06	2.29228e-05	0	0	0	0.333333	2.33333	0.666667	1.66667	0	0	0	4.82193e-06	3.21489e-05	7.87867e-06	2.21656e-05	0.666667	0.333333	0	0	0	0	0	8.29524e-06	4.20006e-06	0	0	0	0	0	1.66667	0.666667	0	1	0	0	0
Otu001075	1.66667	1	0.333333	0.666667	0.666667	0	0	1.95673e-05	1.30611e-05	4.25349e-06	1.20223e-05	1.11238e-05	0	0	3	0.333333	0	0.333333	0.333333	0.333333	0	4.05349e-05	5.66482e-06	0	4.82193e-06	4.5927e-06	3.93933e-06	0	1	1.66667	0.666667	0.666667	1	0	1	1.24429e-05	2.10003e-05	1.18233e-05	1.29719e-05	1.5566e-05	0	1.23435e-05	0.333333	0.666667	0.666667	0	0	0	0.333333
Otu001076	1.33333	1	1.66667	0.333333	1.33333	1	0	1.56539e-05	1.30611e-05	2.12675e-05	6.01113e-06	2.22477e-05	1.85973e-05	0	0	0.333333	0.333333	0.333333	0.666667	0.333333	1.33333	0	5.66482e-06	6.13949e-06	4.82193e-06	9.18539e-06	3.93933e-06	1.77325e-05	0	0.333333	0.333333	0.333333	0.333333	0.666667	1	0	4.20006e-06	5.91167e-06	6.48593e-06	5.18866e-06	7.67722e-06	1.23435e-05	1.33333	0	0.333333	0	0	1.33333	0.333333
Otu001077	0.666667	0	0.666667	0.666667	0	0	0	7.82693e-06	0	8.50698e-06	1.20223e-05	0	0	0	1	0	0	0.333333	0	0.333333	0.333333	1.35116e-05	0	0	4.82193e-06	0	3.93933e-06	4.43312e-06	0.666667	0	0	0.333333	0.333333	0.666667	1	8.29524e-06	0	0	6.48593e-06	5.18866e-06	7.67722e-06	1.23435e-05	0.333333	0.333333	0	0	0	0.333333	1.33333
Otu001078	1	0.666667	1.33333	0.666667	1.33333	1.33333	0.666667	1.17404e-05	8.70739e-06	1.7014e-05	1.20223e-05	2.22477e-05	2.47964e-05	1.14614e-05	0.333333	0	0	0.333333	0.333333	1.33333	0.333333	4.50388e-06	0	0	4.82193e-06	4.5927e-06	1.57573e-05	4.43312e-06	0	0	0	0	0	1.33333	0	0	0	0	0	0	1.53544e-05	0	2	0	0	0	0.666667	1.33333	1
Otu001079	1	0.333333	1.33333	0.333333	0.666667	1.33333	0.666667	1.17404e-05	4.35369e-06	1.7014e-05	6.01113e-06	1.11238e-05	2.47964e-05	1.14614e-05	0	0.333333	1	0	1.66667	1.66667	0.666667	0	5.66482e-06	1.84185e-05	0	2.29635e-05	1.96967e-05	8.86623e-06	0	0	0	0	0.666667	0	0	0	0	0	0	1.03773e-05	0	0	0	1.33333	1	0	0.333333	1.66667	0.333333
Otu001080	0	0	0	0	0	0	0	0	0	0	0	0	0	0	0.333333	0	0	0	0	0	0	4.50388e-06	0	0	0	0	0	0	0	0	0	0	0.333333	0	0	0	0	0	0	5.18866e-06	0	0	1	0	0	0	0	0	0
Otu001081	0.666667	1.33333	2	2	0.666667	1.66667	1	7.82693e-06	1.74148e-05	2.55209e-05	3.60668e-05	1.11238e-05	3.09954e-05	1.71921e-05	0	0	0.333333	0.333333	0.666667	2.66667	0.333333	0	0	6.13949e-06	4.82193e-06	9.18539e-06	3.15147e-05	4.43312e-06	0.333333	0.333333	0	0.333333	0	0	0	4.14762e-06	4.20006e-06	0	6.48593e-06	0	0	0	0.333333	0.333333	0.666667	0	0.333333	0.333333	0
Otu001082	0.333333	3	0.666667	0	0.333333	0.333333	1	3.91347e-06	3.91832e-05	8.50698e-06	0	5.56192e-06	6.19909e-06	1.71921e-05	0.333333	0.333333	0	0.666667	0.333333	0.666667	1.33333	4.50388e-06	5.66482e-06	0	9.64385e-06	4.5927e-06	7.87867e-06	1.77325e-05	0	0.666667	0.333333	0	0	0.666667	0	0	8.40011e-06	5.91167e-06	0	0	7.67722e-06	0	1.33333	1.33333	0	0	0	0.333333	0.333333
Otu001083	0	0.333333	1.33333	1	0.666667	0.666667	0	0	4.35369e-06	1.7014e-05	1.80334e-05	1.11238e-05	1.23982e-05	0	0	0	0.333333	0.666667	0.333333	3	0.333333	0	0	6.13949e-06	9.64385e-06	4.5927e-06	3.5454e-05	4.43312e-06	0.333333	0	0	1	0	0.666667	0	4.14762e-06	0	0	1.94578e-05	0	7.67722e-06	0	1.66667	1.33333	0.666667	0.333333	0	0	1
Otu001084	1.33333	1	1.33333	1	0.666667	0	0	1.56539e-05	1.30611e-05	1.7014e-05	1.80334e-05	1.11238e-05	0	0	0	0	0	0	1	0	1	0	0	0	0	1.37781e-05	0	1.32993e-05	1.33333	0.666667	0.333333	0.666667	0	1	0.666667	1.65905e-05	8.40011e-06	5.91167e-06	1.29719e-05	0	1.15158e-05	8.229e-06	0.333333	0.333333	0.333333	0.333333	0.666667	1	0
Otu001085	2.66667	0.333333	0.333333	0	0	0	0	3.13077e-05	4.35369e-06	4.25349e-06	0	0	0	0	0.666667	1.66667	1	0.666667	0.666667	1.33333	0.666667	9.00775e-06	2.83241e-05	1.84185e-05	9.64385e-06	9.18539e-06	1.57573e-05	8.86623e-06	0	0	1	0	0	0	0	0	0	1.7735e-05	0	0	0	0	3	0.333333	0.666667	0	0.666667	0.333333	0.333333
Otu001086	1.33333	2.33333	0.333333	1	1.33333	1.33333	0	1.56539e-05	3.04759e-05	4.25349e-06	1.80334e-05	2.22477e-05	2.47964e-05	0	0.333333	0	0.333333	0	0	0.333333	0	4.50388e-06	0	6.13949e-06	0	0	3.93933e-06	0	0.333333	0.333333	0	0.333333	0	0	0	4.14762e-06	4.20006e-06	0	6.48593e-06	0	0	0	3	0.333333	0.333333	1.33333	0	1.33333	0.333333
Otu001087	1.33333	0.666667	2	0	1.33333	1.33333	0.333333	1.56539e-05	8.70739e-06	2.55209e-05	0	2.22477e-05	2.47964e-05	5.73069e-06	0	0.666667	0	0.666667	1.33333	2.33333	0.666667	0	1.13296e-05	0	9.64385e-06	1.83708e-05	2.75753e-05	8.86623e-06	0	0.333333	0	0	0	0	0	0	4.20006e-06	0	0	0	0	0	1.33333	0	0.666667	0.333333	0	0.333333	0.333333
Otu001088	2.33333	1	3	0.666667	0.666667	0.666667	0	2.73943e-05	1.30611e-05	3.82814e-05	1.20223e-05	1.11238e-05	1.23982e-05	0	1	0	1	0	1	0.333333	0.666667	1.35116e-05	0	1.84185e-05	0	1.37781e-05	3.93933e-06	8.86623e-06	0.333333	0	0	0	0	0	0	4.14762e-06	0	0	0	0	0	0	0.666667	1	1	0	0.666667	0	0
Otu001089	0.333333	0.333333	2	1.33333	1.33333	1.33333	2.33333	3.91347e-06	4.35369e-06	2.55209e-05	2.40445e-05	2.22477e-05	2.47964e-05	4.01148e-05	0.333333	0.333333	0	0	0.666667	0.333333	1	4.50388e-06	5.66482e-06	0	0	9.18539e-06	3.93933e-06	1.32993e-05	0	0.333333	0	0	0	0	0	0	4.20006e-06	0	0	0	0	0	0.333333	0	0.333333	0	0	0	0
Otu001090	1	0.666667	1.66667	0	0.333333	0.666667	0	1.17404e-05	8.70739e-06	2.12675e-05	0	5.56192e-06	1.23982e-05	0	0	0	0	0	1.33333	0.666667	1	0	0	0	0	1.83708e-05	7.87867e-06	1.32993e-05	0	0.333333	0	1	0	0	0.333333	0	4.20006e-06	0	1.94578e-05	0	0	4.1145e-06	1	0.666667	0	0	0	0	0.333333
Otu001091	1	1.66667	0.333333	1	0.333333	0	0	1.17404e-05	2.17685e-05	4.25349e-06	1.80334e-05	5.56192e-06	0	0	0.333333	0.666667	0	0.333333	0	0	1	4.50388e-06	1.13296e-05	0	4.82193e-06	0	0	1.32993e-05	0	0.333333	0	0	0.333333	0.333333	0.333333	0	4.20006e-06	0	0	5.18866e-06	3.83861e-06	4.1145e-06	1.66667	1	1.33333	0	1.33333	2	1
Otu001092	1.66667	2	0.666667	0.333333	1	0.333333	1	1.95673e-05	2.61222e-05	8.50698e-06	6.01113e-06	1.66858e-05	6.19909e-06	1.71921e-05	0	0	0	1.66667	1	2.66667	0.333333	0	0	0	2.41096e-05	1.37781e-05	3.15147e-05	4.43312e-06	0	0	0	0	0.666667	0	0	0	0	0	0	1.03773e-05	0	0	0.333333	0.333333	0	0.666667	1.33333	0	0.333333
Otu001093	0.333333	1	1.66667	0.666667	2	2	1.66667	3.91347e-06	1.30611e-05	2.12675e-05	1.20223e-05	3.33715e-05	3.71945e-05	2.86535e-05	0	0	0.333333	0	1	2.66667	0	0	0	6.13949e-06	0	1.37781e-05	3.15147e-05	0	0	0	0	0	0	0	0	0	0	0	0	0	0	0	0.333333	0.666667	0	0	0.333333	1	0.666667
Otu001094	1.33333	1.33333	1.33333	1	1.66667	2.66667	0.666667	1.56539e-05	1.74148e-05	1.7014e-05	1.80334e-05	2.78096e-05	4.95927e-05	1.14614e-05	0	0	1	1.66667	0.333333	0.666667	0.333333	0	0	1.84185e-05	2.41096e-05	4.5927e-06	7.87867e-06	4.43312e-06	0.333333	0	0	0	0.333333	0	0	4.14762e-06	0	0	0	5.18866e-06	0	0	0.666667	0	0	0	0.333333	0.333333	0
Otu001095	0	1.33333	4	1.33333	2.33333	0	3	0	1.74148e-05	5.10419e-05	2.40445e-05	3.89334e-05	0	5.15762e-05	0	0	0.333333	0.333333	0.666667	0	0.333333	0	0	6.13949e-06	4.82193e-06	9.18539e-06	0	4.43312e-06	0.333333	0	0.333333	0	0	0	0	4.14762e-06	0	5.91167e-06	0	0	0	0	0.333333	1	0	0.666667	0	0	0
Otu001097	0	0	0	0	0	0	0	0	0	0	0	0	0	0	2.66667	1.66667	0.333333	0	0.333333	0	0	3.6031e-05	2.83241e-05	6.13949e-06	0	4.5927e-06	0	0	0.333333	0	0	0	0.333333	0.333333	0	4.14762e-06	0	0	0	5.18866e-06	3.83861e-06	0	0	0	0	0	0	0	0
Otu001098	1.66667	1.33333	1	2	1.33333	1	1	1.95673e-05	1.74148e-05	1.27605e-05	3.60668e-05	2.22477e-05	1.85973e-05	1.71921e-05	0	0	0	1.33333	1.66667	0.333333	0	0	0	0	1.92877e-05	2.29635e-05	3.93933e-06	0	0.333333	0	0	0	0	0	0	4.14762e-06	0	0	0	0	0	0	0.666667	0.666667	0.666667	0.333333	0	0.666667	0.333333
Otu001099	0.333333	0	1	0.666667	1.33333	0	0	3.91347e-06	0	1.27605e-05	1.20223e-05	2.22477e-05	0	0	0	0	0.666667	0.666667	1.33333	2.33333	1.66667	0	0	1.2279e-05	9.64385e-06	1.83708e-05	2.75753e-05	2.21656e-05	0.333333	0.666667	0.333333	0	0	0	0.333333	4.14762e-06	8.40011e-06	5.91167e-06	0	0	0	4.1145e-06	0.666667	0.333333	0	0.333333	0.333333	0.333333	1
Otu001100	1	0.666667	1.33333	1	1.33333	2	0	1.17404e-05	8.70739e-06	1.7014e-05	1.80334e-05	2.22477e-05	3.71945e-05	0	0	0.666667	0	0	0.666667	1	0	0	1.13296e-05	0	0	9.18539e-06	1.1818e-05	0	0	0	0	0.333333	0	0.333333	0	0	0	0	6.48593e-06	0	3.83861e-06	0	0.666667	1.33333	1.33333	0.333333	0.666667	0.333333	0.666667
Otu001102	0.666667	0.666667	0.333333	0.666667	0	0	0.333333	7.82693e-06	8.70739e-06	4.25349e-06	1.20223e-05	0	0	5.73069e-06	0.333333	0	0.333333	0.666667	0.333333	1.33333	0.666667	4.50388e-06	0	6.13949e-06	9.64385e-06	4.5927e-06	1.57573e-05	8.86623e-06	0.333333	1	0	0.333333	0	0.333333	0.333333	4.14762e-06	1.26002e-05	0	6.48593e-06	0	3.83861e-06	4.1145e-06	0.333333	0	0.333333	1	0.333333	0.333333	1
Otu001103	1.33333	1.33333	2	3.33333	0.666667	0.333333	1.33333	1.56539e-05	1.74148e-05	2.55209e-05	6.01113e-05	1.11238e-05	6.19909e-06	2.29228e-05	0	0	0.333333	1	0	0.666667	1	0	0	6.13949e-06	1.44658e-05	0	7.87867e-06	1.32993e-05	0.333333	0.333333	0	0	0	0.333333	0	4.14762e-06	4.20006e-06	0	0	0	3.83861e-06	0	0.666667	0.333333	0.333333	0	0	0.333333	0
Otu001104	0	0	0	0.333333	0	0	0	0	0	0	6.01113e-06	0	0	0	0	0	0	0	0	0	0.333333	0	0	0	0	0	0	4.43312e-06	0	0.333333	0	0	0	0	0	0	4.20006e-06	0	0	0	0	0	0.333333	0	0.666667	0.333333	2	1	1
Otu001105	0.666667	0.666667	0	0	0	0	0	7.82693e-06	8.70739e-06	0	0	0	0	0	0.666667	0.333333	0	0.666667	0	0	0	9.00775e-06	5.66482e-06	0	9.64385e-06	0	0	0	1.33333	1	0	0	1	0	1	1.65905e-05	1.26002e-05	0	0	1.5566e-05	0	1.23435e-05	1.33333	1	0.333333	0	0	1	0
Otu001106	0	0	0	0	1	0	0	0	0	0	0	1.66858e-05	0	0	0	0	0	0	0	0.333333	0	0	0	0	0	0	3.93933e-06	0	0	0	0	0	0	0	0	0	0	0	0	0	0	0	0	0	0	0	0	0	0
Otu001107	1.66667	0	1.33333	0.333333	2.33333	2	1.33333	1.95673e-05	0	1.7014e-05	6.01113e-06	3.89334e-05	3.71945e-05	2.29228e-05	0	0	0.333333	0.666667	1	0.666667	0.666667	0	0	6.13949e-06	9.64385e-06	1.37781e-05	7.87867e-06	8.86623e-06	0.333333	0	0	0	0	0	0	4.14762e-06	0	0	0	0	0	0	0.333333	0	0	0.333333	0.666667	0	0
Otu001108	0.333333	0	0.333333	0	0.666667	0.333333	0	3.91347e-06	0	4.25349e-06	0	1.11238e-05	6.19909e-06	0	0	0	1	1.66667	0	2.33333	1	0	0	1.84185e-05	2.41096e-05	0	2.75753e-05	1.32993e-05	2	1.33333	0	0	0.333333	1	0	2.48857e-05	1.68002e-05	0	0	5.18866e-06	1.15158e-05	0	1	0.666667	1	0	0	0.333333	0.333333
Otu001109	0.333333	0.666667	0.666667	2.33333	0.666667	0.333333	1.33333	3.91347e-06	8.70739e-06	8.50698e-06	4.20779e-05	1.11238e-05	6.19909e-06	2.29228e-05	0	0	0	0	1	0.333333	0.666667	0	0	0	0	1.37781e-05	3.93933e-06	8.86623e-06	0	0	0.333333	0	0	0.666667	0	0	0	5.91167e-06	0	0	7.67722e-06	0	1	0.333333	1.66667	0.333333	0.333333	0.333333	2
Otu001110	1	0.666667	0	0.666667	0	0.333333	0	1.17404e-05	8.70739e-06	0	1.20223e-05	0	6.19909e-06	0	0	0.333333	0.666667	0.333333	0	0.666667	0.333333	0	5.66482e-06	1.2279e-05	4.82193e-06	0	7.87867e-06	4.43312e-06	1.33333	0	0.333333	0.333333	0.333333	0	0	1.65905e-05	0	5.91167e-06	6.48593e-06	5.18866e-06	0	0	1.33333	1.66667	1.33333	0	0	0	0
Otu001111	0.333333	0	0	0	0.333333	0	0	3.91347e-06	0	0	0	5.56192e-06	0	0	2	0.666667	0	0.333333	0.333333	0	0	2.70233e-05	1.13296e-05	0	4.82193e-06	4.5927e-06	0	0	2.66667	0.666667	0	0.666667	1	1.33333	1	3.3181e-05	8.40011e-06	0	1.29719e-05	1.5566e-05	1.53544e-05	1.23435e-05	2.33333	1	0.666667	0	0	0	0.333333
Otu001112	0	1.66667	2.33333	1.66667	3.66667	0.333333	0.333333	0	2.17685e-05	2.97744e-05	3.00557e-05	6.11811e-05	6.19909e-06	5.73069e-06	0	0.333333	0.333333	0.333333	0.333333	1	1	0	5.66482e-06	6.13949e-06	4.82193e-06	4.5927e-06	1.1818e-05	1.32993e-05	0	0	0.333333	0	0	0	0	0	0	5.91167e-06	0	0	0	0	0.666667	0.333333	0	0	0.333333	0.666667	0
Otu001113	1.66667	0.666667	0.333333	0.333333	1.66667	2	0	1.95673e-05	8.70739e-06	4.25349e-06	6.01113e-06	2.78096e-05	3.71945e-05	0	0	0	0	0	1	0.333333	1.33333	0	0	0	0	1.37781e-05	3.93933e-06	1.77325e-05	0.333333	0.333333	0	0.333333	0	0.333333	0	4.14762e-06	4.20006e-06	0	6.48593e-06	0	3.83861e-06	0	0	1.33333	0	0.666667	0	0.333333	0.333333
Otu001114	0	0.666667	2.66667	1	1	1.33333	0.666667	0	8.70739e-06	3.40279e-05	1.80334e-05	1.66858e-05	2.47964e-05	1.14614e-05	0	0	0.333333	0.333333	1	2.33333	0.333333	0	0	6.13949e-06	4.82193e-06	1.37781e-05	2.75753e-05	4.43312e-06	0	0	0	0	0	0	0	0	0	0	0	0	0	0	0.666667	0	0	0.333333	0.333333	0.333333	0.333333
Otu001115	2	0	0	0	0	0	0	2.34808e-05	0	0	0	0	0	0	0.333333	0.666667	0.333333	0.333333	0	0.666667	0	4.50388e-06	1.13296e-05	6.13949e-06	4.82193e-06	0	7.87867e-06	0	0.333333	0	0	0	0	0	0.666667	4.14762e-06	0	0	0	0	0	8.229e-06	0.666667	2	0.333333	0.333333	0	0	0
Otu001116	0	0.333333	0	0	0	0	0	0	4.35369e-06	0	0	0	0	0	2	1.66667	1.33333	0.333333	0.333333	0.333333	0	2.70233e-05	2.83241e-05	2.4558e-05	4.82193e-06	4.5927e-06	3.93933e-06	0	0	0	0	0	0	0	0	0	0	0	0	0	0	0	0	0	0	0	0	0	0
Otu001118	0.666667	1	1.66667	1.33333	2	0	0.333333	7.82693e-06	1.30611e-05	2.12675e-05	2.40445e-05	3.33715e-05	0	5.73069e-06	0.666667	0	1.33333	1	1.33333	0.333333	0	9.00775e-06	0	2.4558e-05	1.44658e-05	1.83708e-05	3.93933e-06	0	0.333333	0.333333	0	0	0	0.333333	0	4.14762e-06	4.20006e-06	0	0	0	3.83861e-06	0	1.33333	0.333333	0.666667	0	0.333333	0	0.333333
Otu001119	0	0.666667	0	0	0	0	0	0	8.70739e-06	0	0	0	0	0	1.33333	0.333333	0.333333	0.333333	2	1	0.333333	1.80155e-05	5.66482e-06	6.13949e-06	4.82193e-06	2.75562e-05	1.1818e-05	4.43312e-06	0.333333	0	0.333333	0	0	1	0	4.14762e-06	0	5.91167e-06	0	0	1.15158e-05	0	2.66667	2.33333	0.666667	0	0.333333	1.33333	0
Otu001120	1.66667	0.666667	4.66667	3	1	1	0	1.95673e-05	8.70739e-06	5.95489e-05	5.41002e-05	1.66858e-05	1.85973e-05	0	0	0	0	0	0.333333	0	0	0	0	0	0	4.5927e-06	0	0	0.666667	0.666667	0	0	0	0	0	8.29524e-06	8.40011e-06	0	0	0	0	0	0	1	0.666667	0	0	0	0
Otu001121	0.333333	1.66667	1	0.333333	0.333333	0.666667	2.66667	3.91347e-06	2.17685e-05	1.27605e-05	6.01113e-06	5.56192e-06	1.23982e-05	4.58455e-05	0	0	0	0.666667	1	1.66667	0	0	0	0	9.64385e-06	1.37781e-05	1.96967e-05	0	0.333333	0	0	0	0	0	0.333333	4.14762e-06	0	0	0	0	0	4.1145e-06	0.666667	2	0	0	0.666667	0.666667	0
Otu001122	0	0.666667	1.33333	2	0.666667	1.66667	0	0	8.70739e-06	1.7014e-05	3.60668e-05	1.11238e-05	3.09954e-05	0	0	0	0.666667	0.333333	2.33333	0.666667	0.333333	0	0	1.2279e-05	4.82193e-06	3.21489e-05	7.87867e-06	4.43312e-06	0	0	0	0	0.333333	0	0	0	0	0	0	5.18866e-06	0	0	0.333333	1.33333	0.333333	0	1.33333	0.333333	0
Otu001123	2.33333	0.666667	0	0	0	0	0	2.73943e-05	8.70739e-06	0	0	0	0	0	0.666667	0.333333	0	0.333333	0	0	0	9.00775e-06	5.66482e-06	0	4.82193e-06	0	0	0	0.666667	0.333333	1	1.66667	1	0.333333	0	8.29524e-06	4.20006e-06	1.7735e-05	3.24296e-05	1.5566e-05	3.83861e-06	0	3.66667	1.66667	0	0	0	0.333333	0
Otu001124	0	1	0.333333	0.333333	0	0	0	0	1.30611e-05	4.25349e-06	6.01113e-06	0	0	0	1	0	0	0	0	0	0	1.35116e-05	0	0	0	0	0	0	1.33333	0.333333	0	0.333333	0.333333	0.333333	1.33333	1.65905e-05	4.20006e-06	0	6.48593e-06	5.18866e-06	3.83861e-06	1.6458e-05	0.333333	0.666667	1	1.66667	0.666667	0	2
Otu001125	2	0.333333	0	0	0	0	0	2.34808e-05	4.35369e-06	0	0	0	0	0	0	0.333333	0	0.333333	0.333333	0.666667	1	0	5.66482e-06	0	4.82193e-06	4.5927e-06	7.87867e-06	1.32993e-05	0.666667	0.333333	0	0	0	0	0.333333	8.29524e-06	4.20006e-06	0	0	0	0	4.1145e-06	1.33333	0.666667	0	0	0.333333	0	0.333333
Otu001126	0.333333	1	1.66667	1.66667	0	0.333333	0.666667	3.91347e-06	1.30611e-05	2.12675e-05	3.00557e-05	0	6.19909e-06	1.14614e-05	0.333333	0.333333	1	0	0.666667	0.666667	0.666667	4.50388e-06	5.66482e-06	1.84185e-05	0	9.18539e-06	7.87867e-06	8.86623e-06	0.333333	0	0	0.333333	0	0	0	4.14762e-06	0	0	6.48593e-06	0	0	0	1.33333	0.666667	0	0	0.666667	0.333333	1
Otu001127	0.333333	1	2	1.66667	0.666667	3.33333	2.66667	3.91347e-06	1.30611e-05	2.55209e-05	3.00557e-05	1.11238e-05	6.19909e-05	4.58455e-05	0	0	0	0.333333	0	0	0	0	0	0	4.82193e-06	0	0	0	0	0	0	0	0	0	0.333333	0	0	0	0	0	0	4.1145e-06	1.33333	0.666667	0	0	0	0	1
Otu001128	1.33333	1	2	0.666667	2.66667	0.666667	1	1.56539e-05	1.30611e-05	2.55209e-05	1.20223e-05	4.44954e-05	1.23982e-05	1.71921e-05	0	0	0	0.333333	0	0.666667	0.333333	0	0	0	4.82193e-06	0	7.87867e-06	4.43312e-06	0	0	0	0	0	0	0.333333	0	0	0	0	0	0	4.1145e-06	2	0	0.333333	0	0	0.333333	0.333333
Otu001129	1	0.333333	0	0	0	0	0	1.17404e-05	4.35369e-06	0	0	0	0	0	0	0.333333	0	1	0	1.66667	0.666667	0	5.66482e-06	0	1.44658e-05	0	1.96967e-05	8.86623e-06	0	0	0	0	0.666667	0	0	0	0	0	0	1.03773e-05	0	0	0.333333	0	0.666667	0	0	0	0.333333
Otu001130	2	0.666667	1.33333	0.333333	0.666667	0.333333	0.666667	2.34808e-05	8.70739e-06	1.7014e-05	6.01113e-06	1.11238e-05	6.19909e-06	1.14614e-05	0	0.333333	0.666667	0.666667	1	1	0.333333	0	5.66482e-06	1.2279e-05	9.64385e-06	1.37781e-05	1.1818e-05	4.43312e-06	0	0.333333	0	0	0	0.666667	1	0	4.20006e-06	0	0	0	7.67722e-06	1.23435e-05	0.333333	0.666667	0.333333	0	0	1.66667	0.333333
Otu001131	0.333333	1	2	1	1	0	0.666667	3.91347e-06	1.30611e-05	2.55209e-05	1.80334e-05	1.66858e-05	0	1.14614e-05	0.333333	0.333333	1.33333	0.333333	0	0	0	4.50388e-06	5.66482e-06	2.4558e-05	4.82193e-06	0	0	0	0.333333	0.666667	0	0	0	0	0.333333	4.14762e-06	8.40011e-06	0	0	0	0	4.1145e-06	0.666667	1.33333	0	0	1	1.66667	1
Otu001133	2.66667	2	0.666667	0	0.333333	0	0	3.13077e-05	2.61222e-05	8.50698e-06	0	5.56192e-06	0	0	0	0	0	0.666667	0.333333	0	0	0	0	0	9.64385e-06	4.5927e-06	0	0	0.333333	0	0.333333	0	0	0	0	4.14762e-06	0	5.91167e-06	0	0	0	0	0	0.333333	0.666667	0	0	0	0
Otu001134	0	0	0	0	0	0	0	0	0	0	0	0	0	0	0.666667	0.666667	0	0	0	0.333333	0	9.00775e-06	1.13296e-05	0	0	0	3.93933e-06	0	0.666667	1.66667	0.333333	1	0.333333	1.66667	0.333333	8.29524e-06	2.10003e-05	5.91167e-06	1.94578e-05	5.18866e-06	1.9193e-05	4.1145e-06	0	0	0	0	0	0	0
Otu001135	1.33333	0.333333	0.666667	0	0.333333	0	1	1.56539e-05	4.35369e-06	8.50698e-06	0	5.56192e-06	0	1.71921e-05	0.333333	0.333333	0	0.333333	1	1.33333	2.66667	4.50388e-06	5.66482e-06	0	4.82193e-06	1.37781e-05	1.57573e-05	3.54649e-05	0	0	0.333333	0.333333	0	0.333333	0.333333	0	0	5.91167e-06	6.48593e-06	0	3.83861e-06	4.1145e-06	0	0.333333	1	0	0	0.333333	2
Otu001136	0	0.333333	0	0	0	0	0.333333	0	4.35369e-06	0	0	0	0	5.73069e-06	1.66667	0.333333	0	0.333333	0.333333	1	0.333333	2.25194e-05	5.66482e-06	0	4.82193e-06	4.5927e-06	1.1818e-05	4.43312e-06	1.66667	1	1	1.66667	0.333333	0.333333	1.66667	2.07381e-05	1.26002e-05	1.7735e-05	3.24296e-05	5.18866e-06	3.83861e-06	2.05725e-05	2	0	0.333333	0.333333	0	0	0
Otu001137	1.66667	1.66667	0.666667	1	0.333333	0	0	1.95673e-05	2.17685e-05	8.50698e-06	1.80334e-05	5.56192e-06	0	0	0	0.666667	0	0.333333	0.333333	0	0	0	1.13296e-05	0	4.82193e-06	4.5927e-06	0	0	0	2	0	0	0.666667	0	0	0	2.52003e-05	0	0	1.03773e-05	0	0	3.66667	0.333333	0.333333	0	0	0	0
Otu001138	1.33333	1.66667	0.666667	0.333333	1	1	0.333333	1.56539e-05	2.17685e-05	8.50698e-06	6.01113e-06	1.66858e-05	1.85973e-05	5.73069e-06	0	0.666667	0	0.333333	0.333333	0.333333	0.666667	0	1.13296e-05	0	4.82193e-06	4.5927e-06	3.93933e-06	8.86623e-06	0	0.333333	0	0	0	0	0	0	4.20006e-06	0	0	0	0	0	0.666667	0.333333	0.333333	0.666667	0.333333	2.33333	0.666667
Otu001139	0.333333	0	0.333333	0	1.33333	1.66667	2.33333	3.91347e-06	0	4.25349e-06	0	2.22477e-05	3.09954e-05	4.01148e-05	0	0	0	0	0	0.333333	0.333333	0	0	0	0	0	3.93933e-06	4.43312e-06	0.333333	0	0	0	0.333333	0.333333	1.33333	4.14762e-06	0	0	0	5.18866e-06	3.83861e-06	1.6458e-05	0.666667	0.333333	0	0	2	0	3
Otu001140	0.333333	0	0	0	0	0	0	3.91347e-06	0	0	0	0	0	0	0	0	0	0	0	0	0	0	0	0	0	0	0	0	0	0	0	0	0	0	0	0	0	0	0	0	0	0	0	0	0	0	0	0	0
Otu001141	0.666667	0.333333	0.333333	0	0	0	0	7.82693e-06	4.35369e-06	4.25349e-06	0	0	0	0	0	0.333333	0	0.333333	0.666667	2.33333	0.333333	0	5.66482e-06	0	4.82193e-06	9.18539e-06	2.75753e-05	4.43312e-06	0	0	0	0.333333	0	0.333333	0.333333	0	0	0	6.48593e-06	0	3.83861e-06	4.1145e-06	0.333333	0.333333	1	0	0	0	0
Otu001142	1	1.66667	0.666667	0.333333	1.66667	0	0.666667	1.17404e-05	2.17685e-05	8.50698e-06	6.01113e-06	2.78096e-05	0	1.14614e-05	0	0.333333	0.333333	0.333333	1.66667	1.33333	1	0	5.66482e-06	6.13949e-06	4.82193e-06	2.29635e-05	1.57573e-05	1.32993e-05	0	0.333333	0.333333	0	0	0	0	0	4.20006e-06	5.91167e-06	0	0	0	0	0.333333	1.33333	1	0.333333	0	0.333333	0
Otu001143	0.666667	1.33333	0.666667	0.333333	0	1	1	7.82693e-06	1.74148e-05	8.50698e-06	6.01113e-06	0	1.85973e-05	1.71921e-05	0.666667	0	0	1.66667	0	0	0.333333	9.00775e-06	0	0	2.41096e-05	0	0	4.43312e-06	0.333333	0	0	0	0	0.333333	0	4.14762e-06	0	0	0	0	3.83861e-06	0	1	0.666667	0	0	0.333333	1.33333	1.66667
Otu001145	0.333333	0	0.333333	0	0	0	0	3.91347e-06	0	4.25349e-06	0	0	0	0	0	0	0	0.333333	0.333333	0	0.333333	0	0	0	4.82193e-06	4.5927e-06	0	4.43312e-06	0.333333	0	0	0.666667	0.666667	0.666667	0	4.14762e-06	0	0	1.29719e-05	1.03773e-05	7.67722e-06	0	0	0	0	0	0	0	0
Otu001146	1	1	2	2	0.666667	2.66667	1	1.17404e-05	1.30611e-05	2.55209e-05	3.60668e-05	1.11238e-05	4.95927e-05	1.71921e-05	0	0	0	0.666667	0.333333	0	0	0	0	0	9.64385e-06	4.5927e-06	0	0	0	0.666667	0	0	0	0	0	0	8.40011e-06	0	0	0	0	0	0.666667	0.333333	0.333333	0.666667	0	0.666667	0
Otu001147	1	0.333333	0.666667	1.66667	0.666667	1.33333	3	1.17404e-05	4.35369e-06	8.50698e-06	3.00557e-05	1.11238e-05	2.47964e-05	5.15762e-05	0	0	0	0.333333	1	0	0.333333	0	0	0	4.82193e-06	1.37781e-05	0	4.43312e-06	0.333333	0	0	0	0	0	0	4.14762e-06	0	0	0	0	0	0	0.666667	1	0	0.333333	0.333333	0.666667	1
Otu001148	1	0.666667	2.66667	0.333333	1	3	0	1.17404e-05	8.70739e-06	3.40279e-05	6.01113e-06	1.66858e-05	5.57918e-05	0	0.333333	0	0	0.666667	0.666667	0.666667	1	4.50388e-06	0	0	9.64385e-06	9.18539e-06	7.87867e-06	1.32993e-05	0.333333	0	0	0	0	0	0	4.14762e-06	0	0	0	0	0	0	0.333333	0	0.666667	0	1	0	0
Otu001149	0.333333	0.333333	0	0.333333	0	0	0	3.91347e-06	4.35369e-06	0	6.01113e-06	0	0	0	1	0.333333	0	0.333333	1.66667	1	0	1.35116e-05	5.66482e-06	0	4.82193e-06	2.29635e-05	1.1818e-05	0	0.333333	0.333333	0.666667	0.666667	1.66667	1	1.33333	4.14762e-06	4.20006e-06	1.18233e-05	1.29719e-05	2.59433e-05	1.15158e-05	1.6458e-05	0.666667	0.666667	0.333333	0	0	0.666667	0.666667
Otu001150	1.66667	0.333333	0	0.333333	0.666667	0	0	1.95673e-05	4.35369e-06	0	6.01113e-06	1.11238e-05	0	0	0.333333	0	0.666667	0.333333	1	0.666667	1	4.50388e-06	0	1.2279e-05	4.82193e-06	1.37781e-05	7.87867e-06	1.32993e-05	1.66667	0	0.333333	1.33333	0.333333	0	0	2.07381e-05	0	5.91167e-06	2.59437e-05	5.18866e-06	0	0	0.666667	0	0	0.333333	0.333333	0	0.333333
Otu001152	0.666667	1.66667	0.666667	0.333333	0	0	0	7.82693e-06	2.17685e-05	8.50698e-06	6.01113e-06	0	0	0	0	0	0	0	0	0	0	0	0	0	0	0	0	0	1.33333	0.333333	0	0.666667	1.66667	1	0.666667	1.65905e-05	4.20006e-06	0	1.29719e-05	2.59433e-05	1.15158e-05	8.229e-06	2	1	0.666667	0.666667	0.333333	0.333333	0
Otu001153	2	0	2.33333	0.666667	2.33333	1.33333	1.66667	2.34808e-05	0	2.97744e-05	1.20223e-05	3.89334e-05	2.47964e-05	2.86535e-05	0	0.333333	0.333333	0.666667	0.333333	1	0	0	5.66482e-06	6.13949e-06	9.64385e-06	4.5927e-06	1.1818e-05	0	0	0	0	0	0	0	0	0	0	0	0	0	0	0	0	0	0.333333	0.333333	0.333333	0.666667	0
Otu001154	0.666667	0.666667	0.333333	0	0.666667	0.333333	0	7.82693e-06	8.70739e-06	4.25349e-06	0	1.11238e-05	6.19909e-06	0	0	0	0	2	0	0.666667	0.666667	0	0	0	2.89316e-05	0	7.87867e-06	8.86623e-06	0.333333	0	0	0.333333	0	0.333333	0	4.14762e-06	0	0	6.48593e-06	0	3.83861e-06	0	0.333333	0.333333	0	0	0.333333	0	0
Otu001155	0	0	0	0	0	0	0	0	0	0	0	0	0	0	0	0	0	0	0	0	0	0	0	0	0	0	0	0	0	0	0	0	0	0.333333	0	0	0	0	0	0	3.83861e-06	0	0	0	0	0	0	0	0
Otu001157	1	1	0.666667	1.33333	1	1.66667	2.33333	1.17404e-05	1.30611e-05	8.50698e-06	2.40445e-05	1.66858e-05	3.09954e-05	4.01148e-05	0	0	1	0.666667	0	0.333333	0.333333	0	0	1.84185e-05	9.64385e-06	0	3.93933e-06	4.43312e-06	0	0.333333	0	0.333333	0	0	0	0	4.20006e-06	0	6.48593e-06	0	0	0	0.666667	0.666667	0	0	0.333333	0.333333	0.666667
Otu001158	1.33333	1.33333	2	1.33333	2	1.33333	0.666667	1.56539e-05	1.74148e-05	2.55209e-05	2.40445e-05	3.33715e-05	2.47964e-05	1.14614e-05	0	0	0.333333	0.333333	0	0.333333	0.333333	0	0	6.13949e-06	4.82193e-06	0	3.93933e-06	4.43312e-06	0.333333	0	0	0	0	0.333333	0	4.14762e-06	0	0	0	0	3.83861e-06	0	0.666667	0.333333	0.333333	0	0	0	0
Otu001159	1.33333	1	1	0.333333	0.666667	0	0	1.56539e-05	1.30611e-05	1.27605e-05	6.01113e-06	1.11238e-05	0	0	0.333333	1	1.33333	0.666667	1	0.333333	0.666667	4.50388e-06	1.69945e-05	2.4558e-05	9.64385e-06	1.37781e-05	3.93933e-06	8.86623e-06	0	0	0	0	0.333333	0.333333	0.666667	0	0	0	0	5.18866e-06	3.83861e-06	8.229e-06	0.666667	0.666667	0	0.333333	0.333333	0	1.33333
Otu001160	0	0	0.333333	0	0	0.666667	0	0	0	4.25349e-06	0	0	1.23982e-05	0	0.333333	0	0	0	0	0	0.666667	4.50388e-06	0	0	0	0	0	8.86623e-06	0	0	0	0	0	0.333333	0.333333	0	0	0	0	0	3.83861e-06	4.1145e-06	0.666667	0.666667	0	0	0	0.333333	0.666667
Otu001161	0	0	0	0	0	0	0	0	0	0	0	0	0	0	0	0	0.333333	0	0	0	0	0	0	6.13949e-06	0	0	0	0	0	1	0	0	1	2.66667	2	0	1.26002e-05	0	0	1.5566e-05	3.07089e-05	2.4687e-05	0.333333	0	0	0	0.666667	0	0
Otu001162	1	0.333333	0.333333	0	0	0	0	1.17404e-05	4.35369e-06	4.25349e-06	0	0	0	0	1	0.333333	1.66667	0.666667	0	2.33333	1	1.35116e-05	5.66482e-06	3.06974e-05	9.64385e-06	0	2.75753e-05	1.32993e-05	1	0.333333	0.333333	0	0.666667	0	1.33333	1.24429e-05	4.20006e-06	5.91167e-06	0	1.03773e-05	0	1.6458e-05	1.33333	0.666667	0	0	0	0	0
Otu001163	1	1	0	1.33333	1.33333	2.66667	0	1.17404e-05	1.30611e-05	0	2.40445e-05	2.22477e-05	4.95927e-05	0	0	0	0	0	0	0	0	0	0	0	0	0	0	0	0	0.333333	0	0	0	0.666667	0.333333	0	4.20006e-06	0	0	0	7.67722e-06	4.1145e-06	3	0.333333	0.333333	0	0.333333	0.666667	1
Otu001164	0	0.666667	0.666667	0	0	0	0	0	8.70739e-06	8.50698e-06	0	0	0	0	0	0	0	1.33333	0	0.333333	0	0	0	0	1.92877e-05	0	3.93933e-06	0	0.333333	1.66667	0.333333	0.666667	0	0	0	4.14762e-06	2.10003e-05	5.91167e-06	1.29719e-05	0	0	0	1	0.666667	0.333333	0.666667	3	0.333333	1
Otu001165	0.666667	0.333333	0.666667	1	0.666667	1.66667	0.666667	7.82693e-06	4.35369e-06	8.50698e-06	1.80334e-05	1.11238e-05	3.09954e-05	1.14614e-05	0	0.333333	0	0.666667	0.333333	1	0	0	5.66482e-06	0	9.64385e-06	4.5927e-06	1.1818e-05	0	0	0	0.333333	0.333333	0	0	0	0	0	5.91167e-06	6.48593e-06	0	0	0	2	0.333333	0.333333	0.333333	0	0	1
Otu001166	1.33333	0.333333	0.666667	0.333333	0	0	0	1.56539e-05	4.35369e-06	8.50698e-06	6.01113e-06	0	0	0	0	0	0	0	0.666667	0	0	0	0	0	0	9.18539e-06	0	0	0.333333	0.333333	1.33333	0.333333	1	1.33333	1.33333	4.14762e-06	4.20006e-06	2.36467e-05	6.48593e-06	1.5566e-05	1.53544e-05	1.6458e-05	0.666667	1	1.33333	0.333333	0	1	0.666667
Otu001167	0.333333	0.333333	0.666667	1	2.33333	1.33333	1	3.91347e-06	4.35369e-06	8.50698e-06	1.80334e-05	3.89334e-05	2.47964e-05	1.71921e-05	0	0	0.666667	0.333333	0.333333	1.33333	0.333333	0	0	1.2279e-05	4.82193e-06	4.5927e-06	1.57573e-05	4.43312e-06	0	0.333333	1	0	0	0	0	0	4.20006e-06	1.7735e-05	0	0	0	0	0.333333	0.333333	0.333333	0.666667	1	0	0.333333
Otu001168	1.66667	2	1.66667	0.333333	2.33333	0.666667	0.333333	1.95673e-05	2.61222e-05	2.12675e-05	6.01113e-06	3.89334e-05	1.23982e-05	5.73069e-06	0	0.333333	0	0.666667	0.333333	1	0	0	5.66482e-06	0	9.64385e-06	4.5927e-06	1.1818e-05	0	0	0.333333	0	0	0	0.333333	0	0	4.20006e-06	0	0	0	3.83861e-06	0	0	0.333333	0	0	0	1.66667	0
Otu001169	0	0.666667	0.666667	0.333333	1.33333	3	3	0	8.70739e-06	8.50698e-06	6.01113e-06	2.22477e-05	5.57918e-05	5.15762e-05	0	0	0.333333	0.333333	0.666667	0	0.333333	0	0	6.13949e-06	4.82193e-06	9.18539e-06	0	4.43312e-06	0	0	0	0	0	0.333333	0	0	0	0	0	0	3.83861e-06	0	0.333333	0.666667	0.333333	0	0.333333	0	0
Otu001170	1	0.666667	0.666667	0.333333	0.666667	0.333333	1.33333	1.17404e-05	8.70739e-06	8.50698e-06	6.01113e-06	1.11238e-05	6.19909e-06	2.29228e-05	0.333333	0	0.666667	0	1	0.333333	1.33333	4.50388e-06	0	1.2279e-05	0	1.37781e-05	3.93933e-06	1.77325e-05	1.33333	0	0	0	0.333333	0	0	1.65905e-05	0	0	0	5.18866e-06	0	0	1	1	0.666667	0.666667	0.333333	0	0
Otu001171	2.33333	1.33333	1	1	0.666667	0	0.333333	2.73943e-05	1.74148e-05	1.27605e-05	1.80334e-05	1.11238e-05	0	5.73069e-06	0	0	0.333333	0.333333	0	1.33333	1.66667	0	0	6.13949e-06	4.82193e-06	0	1.57573e-05	2.21656e-05	0.666667	0.333333	0	0	0	0.333333	0	8.29524e-06	4.20006e-06	0	0	0	3.83861e-06	0	0.333333	0.333333	0.333333	0	0.666667	0.666667	0.333333
Otu001172	1	1	1	0.666667	0.333333	0	0.333333	1.17404e-05	1.30611e-05	1.27605e-05	1.20223e-05	5.56192e-06	0	5.73069e-06	0	0.333333	0.333333	0.333333	1	2.66667	2.66667	0	5.66482e-06	6.13949e-06	4.82193e-06	1.37781e-05	3.15147e-05	3.54649e-05	0	0.333333	0	0	0	0	0	0	4.20006e-06	0	0	0	0	0	0.333333	0.333333	0.333333	0	0.333333	0.666667	0
Otu001173	1.66667	0.666667	0.666667	0	0.666667	1.33333	0.333333	1.95673e-05	8.70739e-06	8.50698e-06	0	1.11238e-05	2.47964e-05	5.73069e-06	0	0	0.333333	0	0	0.333333	0.666667	0	0	6.13949e-06	0	0	3.93933e-06	8.86623e-06	0	0	0	0	0	0.333333	0.333333	0	0	0	0	0	3.83861e-06	4.1145e-06	0	0.333333	0	0	0	1	1.33333
Otu001174	2.33333	0.333333	0	0	0	0	0	2.73943e-05	4.35369e-06	0	0	0	0	0	0.333333	0.666667	0	0.333333	0	0	0	4.50388e-06	1.13296e-05	0	4.82193e-06	0	0	0	1	1	0.333333	0	0	0.333333	0.666667	1.24429e-05	1.26002e-05	5.91167e-06	0	0	3.83861e-06	8.229e-06	1.33333	0.666667	0.333333	0.333333	0	0	0
Otu001175	0.333333	0.333333	0	0.333333	0	0	0	3.91347e-06	4.35369e-06	0	6.01113e-06	0	0	0	0	0	0.333333	2	0.333333	0.333333	1	0	0	6.13949e-06	2.89316e-05	4.5927e-06	3.93933e-06	1.32993e-05	0	0.333333	0	0	0	0.666667	0	0	4.20006e-06	0	0	0	7.67722e-06	0	0.666667	0	0	0	0.666667	0	0.333333
Otu001176	1	0.333333	0.333333	2.33333	0.666667	0	1	1.17404e-05	4.35369e-06	4.25349e-06	4.20779e-05	1.11238e-05	0	1.71921e-05	0	0.666667	0	1	0.666667	0.333333	1.33333	0	1.13296e-05	0	1.44658e-05	9.18539e-06	3.93933e-06	1.77325e-05	0.333333	0	0.333333	0.333333	0.333333	0	0	4.14762e-06	0	5.91167e-06	6.48593e-06	5.18866e-06	0	0	0	0.333333	0.333333	0	0.333333	0.333333	0.333333
Otu001177	1.66667	0.333333	0	0	0.333333	0.333333	0	1.95673e-05	4.35369e-06	0	0	5.56192e-06	6.19909e-06	0	0.333333	0	1	0	0.666667	0	0.333333	4.50388e-06	0	1.84185e-05	0	9.18539e-06	0	4.43312e-06	1	0.333333	0	0.333333	1.33333	0.666667	0.333333	1.24429e-05	4.20006e-06	0	6.48593e-06	2.07546e-05	7.67722e-06	4.1145e-06	2	0.666667	0.333333	0	0	0	0
Otu001178	1	0	1.66667	0	0	0.333333	1	1.17404e-05	0	2.12675e-05	0	0	6.19909e-06	1.71921e-05	1	0	0	0.333333	0.666667	1.66667	1.33333	1.35116e-05	0	0	4.82193e-06	9.18539e-06	1.96967e-05	1.77325e-05	0	0	0.333333	0	0	0.333333	0.333333	0	0	5.91167e-06	0	0	3.83861e-06	4.1145e-06	1	0.333333	0.666667	0.333333	0	1	0.666667
Otu001179	1.33333	0.333333	0	0	0	0	0	1.56539e-05	4.35369e-06	0	0	0	0	0	0	0	0	0	0	0	0	0	0	0	0	0	0	0	0	0.666667	0	0	0.333333	0	0.333333	0	8.40011e-06	0	0	5.18866e-06	0	4.1145e-06	0.333333	0	0	0	0.666667	0	0.333333
Otu001180	2.33333	0.666667	2.66667	1.33333	0.666667	0.666667	1.33333	2.73943e-05	8.70739e-06	3.40279e-05	2.40445e-05	1.11238e-05	1.23982e-05	2.29228e-05	0	0	0	0	0	0	0	0	0	0	0	0	0	0	0	0	0	0	0	0	0	0	0	0	0	0	0	0	2.66667	1	0.666667	0	0	0	0
Otu001182	0.666667	0.333333	1.66667	1.33333	2	1	1.33333	7.82693e-06	4.35369e-06	2.12675e-05	2.40445e-05	3.33715e-05	1.85973e-05	2.29228e-05	0	0	0.333333	1	0.666667	0.666667	1	0	0	6.13949e-06	1.44658e-05	9.18539e-06	7.87867e-06	1.32993e-05	0	0	0	0	0	0	0	0	0	0	0	0	0	0	0.333333	0.333333	0	0.333333	0.333333	0	0
Otu001183	0.666667	0	0	0	0	0	0	7.82693e-06	0	0	0	0	0	0	0	0.666667	0	0	0	0.333333	0.333333	0	1.13296e-05	0	0	0	3.93933e-06	4.43312e-06	0	0	0	0.666667	0	0	0.666667	0	0	0	1.29719e-05	0	0	8.229e-06	0	0.333333	0	0	0.333333	0.333333	0
Otu001184	0.666667	1	1.33333	2	0.333333	0.666667	0.333333	7.82693e-06	1.30611e-05	1.7014e-05	3.60668e-05	5.56192e-06	1.23982e-05	5.73069e-06	0.333333	0	0	0.666667	0.666667	0.666667	0	4.50388e-06	0	0	9.64385e-06	9.18539e-06	7.87867e-06	0	0.333333	0.333333	0	0	0	0	0	4.14762e-06	4.20006e-06	0	0	0	0	0	1.66667	0	0	0.333333	1.33333	0.333333	0
Otu001186	1	1.33333	1.33333	0	0.333333	0.333333	0	1.17404e-05	1.74148e-05	1.7014e-05	0	5.56192e-06	6.19909e-06	0	0.333333	0	0	0	0	0	0	4.50388e-06	0	0	0	0	0	0	1.66667	1.33333	0	0.333333	1.33333	0.666667	1	2.07381e-05	1.68002e-05	0	6.48593e-06	2.07546e-05	7.67722e-06	1.23435e-05	0.666667	0.666667	0	0	1	0	0.666667
Otu001187	0	0	0	0	0	0	0	0	0	0	0	0	0	0	0.666667	0	1	2.66667	1.66667	2	1	9.00775e-06	0	1.84185e-05	3.85754e-05	2.29635e-05	2.3636e-05	1.32993e-05	0.666667	0.333333	0	0	0	0	0	8.29524e-06	4.20006e-06	0	0	0	0	0	0.333333	0	0	0.333333	0	0	1
Otu001188	1.33333	0.666667	0.666667	0.333333	0.666667	0.333333	0.333333	1.56539e-05	8.70739e-06	8.50698e-06	6.01113e-06	1.11238e-05	6.19909e-06	5.73069e-06	0	0	0	1	1	0.666667	0	0	0	0	1.44658e-05	1.37781e-05	7.87867e-06	0	0	0	0	0	0	0	0	0	0	0	0	0	0	0	0.333333	0	0	0	0	1	1.33333
Otu001189	1.33333	2.33333	1.33333	0.333333	1	0.333333	1.33333	1.56539e-05	3.04759e-05	1.7014e-05	6.01113e-06	1.66858e-05	6.19909e-06	2.29228e-05	0.666667	0	0.333333	0	0.666667	1	1	9.00775e-06	0	6.13949e-06	0	9.18539e-06	1.1818e-05	1.32993e-05	0	0.333333	0	0	0	0.666667	0	0	4.20006e-06	0	0	0	7.67722e-06	0	0	0	0	0	0	1.33333	0
Otu001191	1	2.66667	0	0.666667	1	0.333333	0.666667	1.17404e-05	3.48296e-05	0	1.20223e-05	1.66858e-05	6.19909e-06	1.14614e-05	0.333333	0	0	0.333333	1	0.666667	0.333333	4.50388e-06	0	0	4.82193e-06	1.37781e-05	7.87867e-06	4.43312e-06	0.666667	0.333333	0	0.666667	0	0	0	8.29524e-06	4.20006e-06	0	1.29719e-05	0	0	0	1	0.666667	0.333333	0.666667	0	0.666667	0
Otu001192	0.666667	0.333333	2	0	0.666667	1	2	7.82693e-06	4.35369e-06	2.55209e-05	0	1.11238e-05	1.85973e-05	3.43842e-05	0	0.333333	1	0	0.333333	0	3	0	5.66482e-06	1.84185e-05	0	4.5927e-06	0	3.9898e-05	0	0	0	0	0	0	0	0	0	0	0	0	0	0	0.666667	0.333333	0	0	0.333333	0.333333	1
Otu001193	0	1.33333	1	1	0.666667	1.66667	0.666667	0	1.74148e-05	1.27605e-05	1.80334e-05	1.11238e-05	3.09954e-05	1.14614e-05	0	0	0	0	1.33333	1.33333	1.66667	0	0	0	0	1.83708e-05	1.57573e-05	2.21656e-05	0.666667	0	0	0	0	0	0	8.29524e-06	0	0	0	0	0	0	0.333333	1	0.333333	0	0	0.666667	0.333333
Otu001194	2.33333	3.66667	2	0	0	1	0	2.73943e-05	4.78906e-05	2.55209e-05	0	0	1.85973e-05	0	0.666667	0	1	0.333333	0	0	0	9.00775e-06	0	1.84185e-05	4.82193e-06	0	0	0	0	0	0	0.333333	0	0	0	0	0	0	6.48593e-06	0	0	0	0	1.33333	0	0.333333	0.333333	0.666667	0
Otu001195	1	0	0	0	0	0	0	1.17404e-05	0	0	0	0	0	0	1	0.666667	0.666667	0.333333	0	0.333333	0.666667	1.35116e-05	1.13296e-05	1.2279e-05	4.82193e-06	0	3.93933e-06	8.86623e-06	0	0.333333	0	0.333333	0.333333	1.33333	0.666667	0	4.20006e-06	0	6.48593e-06	5.18866e-06	1.53544e-05	8.229e-06	1.66667	0	1.33333	0.666667	0	0	0
Otu001196	0	0.666667	0.666667	4.33333	2.33333	0	2.66667	0	8.70739e-06	8.50698e-06	7.81447e-05	3.89334e-05	0	4.58455e-05	0	0	0.333333	0	0.666667	0.333333	0	0	0	6.13949e-06	0	9.18539e-06	3.93933e-06	0	0	0	0	0	0	0	0	0	0	0	0	0	0	0	0.666667	0	0	0	0.333333	0.333333	0
Otu001197	0	0	0	0	0	0	0	0	0	0	0	0	0	0	0	0	0	0.333333	0	0.333333	0	0	0	0	4.82193e-06	0	3.93933e-06	0	0	0	0	0	0	0	0	0	0	0	0	0	0	0	0	0	0	0	0.666667	3	1.33333
Otu001198	0.333333	0.333333	0.333333	2.33333	1.33333	0.333333	2	3.91347e-06	4.35369e-06	4.25349e-06	4.20779e-05	2.22477e-05	6.19909e-06	3.43842e-05	0	0	0.666667	0.333333	0.666667	1.66667	0.333333	0	0	1.2279e-05	4.82193e-06	9.18539e-06	1.96967e-05	4.43312e-06	0	0	0	0	0	0	0	0	0	0	0	0	0	0	0.666667	0.333333	0	0	0	0	0
Otu001199	0.666667	1	3.66667	1.66667	1	0.333333	0	7.82693e-06	1.30611e-05	4.67884e-05	3.00557e-05	1.66858e-05	6.19909e-06	0	0.333333	0	1.33333	0.666667	0	0	0.666667	4.50388e-06	0	2.4558e-05	9.64385e-06	0	0	8.86623e-06	0	0	0	0	0	0	0	0	0	0	0	0	0	0	1	0.666667	0	0	0	0.666667	0
Otu001200	1.66667	2.33333	0.333333	1	0.666667	1.33333	1.33333	1.95673e-05	3.04759e-05	4.25349e-06	1.80334e-05	1.11238e-05	2.47964e-05	2.29228e-05	0	0	0	0	0	0	0	0	0	0	0	0	0	0	0	1	0	0.333333	0	0	0	0	1.26002e-05	0	6.48593e-06	0	0	0	1.66667	0.666667	0.666667	0	0	0	0.666667
Otu001201	1	0	0.333333	0.333333	0.666667	1.33333	0.666667	1.17404e-05	0	4.25349e-06	6.01113e-06	1.11238e-05	2.47964e-05	1.14614e-05	0.666667	0	0.333333	1	0.333333	2.33333	0.666667	9.00775e-06	0	6.13949e-06	1.44658e-05	4.5927e-06	2.75753e-05	8.86623e-06	0.333333	0	0.333333	0	0	0.333333	0.333333	4.14762e-06	0	5.91167e-06	0	0	3.83861e-06	4.1145e-06	1	0	0	0	0.333333	0	0
Otu001202	0.666667	1.33333	2	0.333333	0.666667	0.333333	1	7.82693e-06	1.74148e-05	2.55209e-05	6.01113e-06	1.11238e-05	6.19909e-06	1.71921e-05	0	0	0	0	0	0	0.333333	0	0	0	0	0	0	4.43312e-06	0.666667	1.66667	0.333333	0	0.333333	1	0.333333	8.29524e-06	2.10003e-05	5.91167e-06	0	5.18866e-06	1.15158e-05	4.1145e-06	0	0.333333	0.666667	0	0.666667	0.333333	0.666667
Otu001204	0.333333	1	0.333333	0.666667	0.666667	0	0.333333	3.91347e-06	1.30611e-05	4.25349e-06	1.20223e-05	1.11238e-05	0	5.73069e-06	0	1	0.666667	1.66667	0.666667	0.333333	0	0	1.69945e-05	1.2279e-05	2.41096e-05	9.18539e-06	3.93933e-06	0	0.333333	0	0	0.333333	0	0.666667	0	4.14762e-06	0	0	6.48593e-06	0	7.67722e-06	0	1.66667	1	0.333333	0	0	1	0.333333
Otu001205	1.33333	1	0.333333	0	0	0	0	1.56539e-05	1.30611e-05	4.25349e-06	0	0	0	0	0.333333	1	1	0	0	0	0	4.50388e-06	1.69945e-05	1.84185e-05	0	0	0	0	0.333333	0.333333	0	0	0.333333	0	0.333333	4.14762e-06	4.20006e-06	0	0	5.18866e-06	0	4.1145e-06	2.66667	0	0.333333	0.666667	0	0	0.666667
Otu001206	0.333333	0	0	0	0	0	0	3.91347e-06	0	0	0	0	0	0	0	0	0	1	0	0	0.333333	0	0	0	1.44658e-05	0	0	4.43312e-06	0	0.666667	1.66667	1	0.666667	0.666667	1	0	8.40011e-06	2.95583e-05	1.94578e-05	1.03773e-05	7.67722e-06	1.23435e-05	0	0.333333	0	0	0.333333	0	0
Otu001207	0.333333	0.333333	0	0	0	0	0	3.91347e-06	4.35369e-06	0	0	0	0	0	0	0	0	0	0	0.333333	0	0	0	0	0	0	3.93933e-06	0	0	0	0.333333	0	0	0.333333	0.666667	0	0	5.91167e-06	0	0	3.83861e-06	8.229e-06	1.66667	0.333333	0.666667	0	0.333333	0	0.666667
Otu001208	1.33333	1	1	1	0.333333	1.33333	1	1.56539e-05	1.30611e-05	1.27605e-05	1.80334e-05	5.56192e-06	2.47964e-05	1.71921e-05	0	0.333333	0.333333	1.33333	0.333333	1.66667	0	0	5.66482e-06	6.13949e-06	1.92877e-05	4.5927e-06	1.96967e-05	0	0	0	0	0	0	0	0	0	0	0	0	0	0	0	1.33333	0	0	0	0	0	1.33333
Otu001209	0.333333	1	0	0.333333	0.333333	0	0	3.91347e-06	1.30611e-05	0	6.01113e-06	5.56192e-06	0	0	1	0.333333	0	0	1	0	0.333333	1.35116e-05	5.66482e-06	0	0	1.37781e-05	0	4.43312e-06	2	0.666667	0.333333	0.333333	0.333333	0.333333	1	2.48857e-05	8.40011e-06	5.91167e-06	6.48593e-06	5.18866e-06	3.83861e-06	1.23435e-05	1	1	0.333333	0.333333	0	0	0.666667
Otu001210	0.333333	0.333333	1.33333	1	0.666667	2	0.666667	3.91347e-06	4.35369e-06	1.7014e-05	1.80334e-05	1.11238e-05	3.71945e-05	1.14614e-05	0	0	0	0.333333	0	0.666667	0	0	0	0	4.82193e-06	0	7.87867e-06	0	0	0.666667	0.333333	0	0	0.333333	0	0	8.40011e-06	5.91167e-06	0	0	3.83861e-06	0	2.66667	0	0	0.333333	0.333333	0	0.333333
Otu001211	0.666667	2	2	0.666667	0.333333	0	0.333333	7.82693e-06	2.61222e-05	2.55209e-05	1.20223e-05	5.56192e-06	0	5.73069e-06	0	0.666667	0.333333	1.33333	1	0.333333	1.33333	0	1.13296e-05	6.13949e-06	1.92877e-05	1.37781e-05	3.93933e-06	1.77325e-05	0.333333	0.333333	0	0	0	0	0	4.14762e-06	4.20006e-06	0	0	0	0	0	1.33333	0	0	0	0	0	0.333333
Otu001212	0.666667	0.666667	1.66667	0	1.66667	1.33333	2	7.82693e-06	8.70739e-06	2.12675e-05	0	2.78096e-05	2.47964e-05	3.43842e-05	0	0	0	0.333333	0.666667	0.666667	0.333333	0	0	0	4.82193e-06	9.18539e-06	7.87867e-06	4.43312e-06	0	0	0	0	0	0	0	0	0	0	0	0	0	0	1.33333	0	0.666667	0	0.333333	0	0.333333
Otu001213	1	0	1.66667	0.333333	0.333333	2	0.666667	1.17404e-05	0	2.12675e-05	6.01113e-06	5.56192e-06	3.71945e-05	1.14614e-05	0.333333	0	0.666667	0	0	0.333333	0.333333	4.50388e-06	0	1.2279e-05	0	0	3.93933e-06	4.43312e-06	0.333333	0	0	0	0	0	0	4.14762e-06	0	0	0	0	0	0	1.33333	0.333333	0	0	0	1.33333	0
Otu001214	0	0.333333	0	0	0	0	0	0	4.35369e-06	0	0	0	0	0	0	0.333333	0	1.33333	1.66667	4.66667	5	0	5.66482e-06	0	1.92877e-05	2.29635e-05	5.51507e-05	6.64967e-05	0	0	0	0	0	0	0	0	0	0	0	0	0	0	0	0	0	0	0	0	0
Otu001215	1.33333	0	2.33333	0.333333	0.666667	1.33333	0.666667	1.56539e-05	0	2.97744e-05	6.01113e-06	1.11238e-05	2.47964e-05	1.14614e-05	0	0.333333	0.333333	1.33333	1.33333	1	0.333333	0	5.66482e-06	6.13949e-06	1.92877e-05	1.83708e-05	1.1818e-05	4.43312e-06	0	0	0	0	0	0	0	0	0	0	0	0	0	0	0	0	0	0.333333	0.333333	1.33333	0.333333
Otu001217	0	0	0	0	0	0	0	0	0	0	0	0	0	0	0	0	0.333333	0	0	0	0	0	0	6.13949e-06	0	0	0	0	0	0	1	0	0.333333	0.333333	0.666667	0	0	1.7735e-05	0	5.18866e-06	3.83861e-06	8.229e-06	0	0	0	0	0	0	0
Otu001218	0.666667	1	0	0	0	0	0	7.82693e-06	1.30611e-05	0	0	0	0	0	1.33333	0.333333	0	0.666667	0	0	0	1.80155e-05	5.66482e-06	0	9.64385e-06	0	0	0	0	0.333333	0	0	0	0	0.333333	0	4.20006e-06	0	0	0	0	4.1145e-06	0	0	0	0	0	0	0
Otu001219	1.66667	0.333333	2.66667	0.333333	1	0.333333	0.666667	1.95673e-05	4.35369e-06	3.40279e-05	6.01113e-06	1.66858e-05	6.19909e-06	1.14614e-05	0	0	0.333333	0	0	1.33333	1.66667	0	0	6.13949e-06	0	0	1.57573e-05	2.21656e-05	0.333333	0	0	0.333333	0	0	0.333333	4.14762e-06	0	0	6.48593e-06	0	0	4.1145e-06	0.666667	0.666667	0	0.333333	0	0	0.333333
Otu001220	0.333333	0	0.333333	0	0	0	0	3.91347e-06	0	4.25349e-06	0	0	0	0	0	0	0	0	0	0	0	0	0	0	0	0	0	0	0	0	0	0	0	0.333333	0	0	0	0	0	0	3.83861e-06	0	0	0.666667	0	0	0	0	0
Otu001221	0.333333	0.333333	0	0.333333	0	0	0	3.91347e-06	4.35369e-06	0	6.01113e-06	0	0	0	0	0.333333	1.66667	0.666667	0.666667	1	0.666667	0	5.66482e-06	3.06974e-05	9.64385e-06	9.18539e-06	1.1818e-05	8.86623e-06	0	0.333333	1	0	0.333333	2.33333	2	0	4.20006e-06	1.7735e-05	0	5.18866e-06	2.68703e-05	2.4687e-05	0	0	0	0	0	0.333333	0.666667
Otu001222	0	0	0	1	0	0	0	0	0	0	1.80334e-05	0	0	0	0	0	0	0	0	0	0	0	0	0	0	0	0	0	0	0	0	0	0	0	0	0	0	0	0	0	0	0	0.333333	0	0	0	0	0	0
Otu001224	2.66667	0.666667	1.66667	1	0.333333	0	0	3.13077e-05	8.70739e-06	2.12675e-05	1.80334e-05	5.56192e-06	0	0	0	0	0	0.333333	0.333333	0	0	0	0	0	4.82193e-06	4.5927e-06	0	0	0.333333	0	0	0	0	0.333333	0	4.14762e-06	0	0	0	0	3.83861e-06	0	1	1	0.333333	0.666667	1	1	0.666667
Otu001225	0.333333	0	2	0.333333	1	0.333333	0.666667	3.91347e-06	0	2.55209e-05	6.01113e-06	1.66858e-05	6.19909e-06	1.14614e-05	0.333333	0	0.666667	1.33333	0.666667	0	1	4.50388e-06	0	1.2279e-05	1.92877e-05	9.18539e-06	0	1.32993e-05	0.666667	0	0	0	0	0	0	8.29524e-06	0	0	0	0	0	0	3	0.666667	0	0	0.333333	0	0
Otu001226	0	0	0	0	0.333333	0	0	0	0	0	0	5.56192e-06	0	0	0	0	0.333333	0	0	0	0	0	0	6.13949e-06	0	0	0	0	0	0.333333	0	0	0	0	0	0	4.20006e-06	0	0	0	0	0	0	0	0	0	0	0	0
Otu001227	0.333333	1	3	0.666667	0.333333	1	1	3.91347e-06	1.30611e-05	3.82814e-05	1.20223e-05	5.56192e-06	1.85973e-05	1.71921e-05	0.333333	0.666667	0	0	0.333333	1.33333	0	4.50388e-06	1.13296e-05	0	0	4.5927e-06	1.57573e-05	0	0.333333	0	0	0	0	0	0	4.14762e-06	0	0	0	0	0	0	1.66667	0	0	0	1	0	0.333333
Otu001228	1.33333	0	0.333333	0	1	0.666667	1	1.56539e-05	0	4.25349e-06	0	1.66858e-05	1.23982e-05	1.71921e-05	0.333333	0	0.333333	0	0.333333	0.666667	0	4.50388e-06	0	6.13949e-06	0	4.5927e-06	7.87867e-06	0	0.666667	0	0	0	0.333333	0.333333	0.666667	8.29524e-06	0	0	0	5.18866e-06	3.83861e-06	8.229e-06	1	0.333333	0.333333	0.333333	0	0	0.666667
Otu001229	0	0	0.333333	0.333333	0	0	0	0	0	4.25349e-06	6.01113e-06	0	0	0	0	0	0	0	0	0.666667	0	0	0	0	0	0	7.87867e-06	0	0	0	0	0	0	0	0.333333	0	0	0	0	0	0	4.1145e-06	1.33333	0	0	0.333333	0	1	0.666667
Otu001230	0.333333	0.666667	0	0.666667	0	0	0.333333	3.91347e-06	8.70739e-06	0	1.20223e-05	0	0	5.73069e-06	0.333333	0.333333	0	0.333333	0	0.333333	1	4.50388e-06	5.66482e-06	0	4.82193e-06	0	3.93933e-06	1.32993e-05	1.66667	0.333333	0.666667	0.333333	0	0.666667	0	2.07381e-05	4.20006e-06	1.18233e-05	6.48593e-06	0	7.67722e-06	0	1.33333	1.33333	0	0	1.33333	1	0.333333
Otu001231	1	3	0.333333	0.666667	0.333333	0	0.666667	1.17404e-05	3.91832e-05	4.25349e-06	1.20223e-05	5.56192e-06	0	1.14614e-05	0	0	0	0.333333	0	0	0	0	0	0	4.82193e-06	0	0	0	0	0	0.333333	0.666667	0.333333	1	0	0	0	5.91167e-06	1.29719e-05	5.18866e-06	1.15158e-05	0	0.666667	0	0	0	0.333333	3	0.666667
Otu001232	0	1	0.666667	1	1.66667	0	0	0	1.30611e-05	8.50698e-06	1.80334e-05	2.78096e-05	0	0	0	0	0	0.333333	0.666667	0.666667	1	0	0	0	4.82193e-06	9.18539e-06	7.87867e-06	1.32993e-05	0	0.666667	0	0.333333	0.666667	0.333333	0	0	8.40011e-06	0	6.48593e-06	1.03773e-05	3.83861e-06	0	0.333333	0.333333	0	0	0	0.333333	0.333333
Otu001234	0	0	0	0	0	0	0	0	0	0	0	0	0	0	0	0	0	0	0	0	0	0	0	0	0	0	0	0	0	0	0	0.333333	0	0	0	0	0	0	6.48593e-06	0	0	0	0	0	0	0	0	0	0
Otu001235	0.666667	0	0	0	0	0	0	7.82693e-06	0	0	0	0	0	0	1	0	0	0.333333	0	0.666667	0.666667	1.35116e-05	0	0	4.82193e-06	0	7.87867e-06	8.86623e-06	0.333333	0	0.333333	0	0	0	1	4.14762e-06	0	5.91167e-06	0	0	0	1.23435e-05	1.66667	0.666667	0.333333	0	0	0	0
Otu001236	0.666667	0	1	1.33333	1.33333	0.666667	1.66667	7.82693e-06	0	1.27605e-05	2.40445e-05	2.22477e-05	1.23982e-05	2.86535e-05	0	0	0	0.333333	0.333333	0.666667	0.666667	0	0	0	4.82193e-06	4.5927e-06	7.87867e-06	8.86623e-06	0.333333	0	0	0	0.333333	0.666667	0.333333	4.14762e-06	0	0	0	5.18866e-06	7.67722e-06	4.1145e-06	1.33333	0	0.333333	0	0.666667	0.666667	0
Otu001237	1.33333	0	0.333333	0.333333	0	0	0	1.56539e-05	0	4.25349e-06	6.01113e-06	0	0	0	0.666667	0	0	0.333333	1	0.333333	0.333333	9.00775e-06	0	0	4.82193e-06	1.37781e-05	3.93933e-06	4.43312e-06	0	0	0	0.666667	0	0.666667	0.333333	0	0	0	1.29719e-05	0	7.67722e-06	4.1145e-06	1.33333	0.666667	1	0	0.333333	0	1
Otu001238	0.666667	0	0	1	0	0	0	7.82693e-06	0	0	1.80334e-05	0	0	0	0.666667	0.666667	0.666667	0.333333	0.333333	1	0	9.00775e-06	1.13296e-05	1.2279e-05	4.82193e-06	4.5927e-06	1.1818e-05	0	0	1	0.666667	1	0.333333	0.333333	0.333333	0	1.26002e-05	1.18233e-05	1.94578e-05	5.18866e-06	3.83861e-06	4.1145e-06	0.666667	0	0	0	0	0.333333	0
Otu001239	0	0.666667	0.333333	0	0	0	0	0	8.70739e-06	4.25349e-06	0	0	0	0	1.33333	0.666667	1	1.33333	2.66667	0.666667	1.33333	1.80155e-05	1.13296e-05	1.84185e-05	1.92877e-05	3.67416e-05	7.87867e-06	1.77325e-05	0	0	0	0	0	0	0.333333	0	0	0	0	0	0	4.1145e-06	0	0.333333	0	0	0	0	0
Otu001240	1.33333	0.666667	0	0	0	0	0	1.56539e-05	8.70739e-06	0	0	0	0	0	0	0	0	0	0	0.333333	0	0	0	0	0	0	3.93933e-06	0	1	1	0	0	0.666667	0.333333	0	1.24429e-05	1.26002e-05	0	0	1.03773e-05	3.83861e-06	0	0.666667	1	0	0	0.666667	1	0.333333
Otu001241	0.333333	1	1	1.33333	0	1.33333	0.666667	3.91347e-06	1.30611e-05	1.27605e-05	2.40445e-05	0	2.47964e-05	1.14614e-05	0.333333	0	0	0	0	0	0.333333	4.50388e-06	0	0	0	0	0	4.43312e-06	0.666667	0.666667	0	0.333333	1	0.333333	0	8.29524e-06	8.40011e-06	0	6.48593e-06	1.5566e-05	3.83861e-06	0	0.333333	0.666667	0.333333	0	0	2.33333	0.333333
Otu001243	1	0.666667	0	0	0.666667	0	0.666667	1.17404e-05	8.70739e-06	0	0	1.11238e-05	0	1.14614e-05	0	0	0.666667	0.333333	0.666667	0.333333	0.333333	0	0	1.2279e-05	4.82193e-06	9.18539e-06	3.93933e-06	4.43312e-06	1	0	0.666667	0.666667	1	1.33333	0.666667	1.24429e-05	0	1.18233e-05	1.29719e-05	1.5566e-05	1.53544e-05	8.229e-06	0.333333	0.666667	0.666667	0.333333	0.333333	0.333333	0
Otu001244	0.666667	0.666667	1.66667	0	1	1.33333	1.66667	7.82693e-06	8.70739e-06	2.12675e-05	0	1.66858e-05	2.47964e-05	2.86535e-05	0	0	0	0.666667	1	1.33333	0.666667	0	0	0	9.64385e-06	1.37781e-05	1.57573e-05	8.86623e-06	0	0	0	0	0	0.333333	0	0	0	0	0	0	3.83861e-06	0	0.666667	0.333333	0.333333	0	0	0	1
Otu001245	0	0	0	0	0	0	0	0	0	0	0	0	0	0	0.333333	0.666667	1	0	4	1.66667	4	4.50388e-06	1.13296e-05	1.84185e-05	0	5.51124e-05	1.96967e-05	5.31974e-05	0	0	0	0	0	0	0	0	0	0	0	0	0	0	0.666667	0	0	0.333333	0	0	0
Otu001246	2	0	0.333333	0.333333	0.666667	0	0	2.34808e-05	0	4.25349e-06	6.01113e-06	1.11238e-05	0	0	0.333333	0	0.333333	0	0	0	0	4.50388e-06	0	6.13949e-06	0	0	0	0	0.333333	0.333333	0	0	0	0	0.333333	4.14762e-06	4.20006e-06	0	0	0	0	4.1145e-06	0	0.333333	0	0.333333	0	0.333333	0
Otu001247	0.666667	1.66667	1.33333	0.666667	0	1	0.666667	7.82693e-06	2.17685e-05	1.7014e-05	1.20223e-05	0	1.85973e-05	1.14614e-05	0	0	0	0	0	0.333333	0.666667	0	0	0	0	0	3.93933e-06	8.86623e-06	0.666667	0	0	0.666667	0	0.666667	0	8.29524e-06	0	0	1.29719e-05	0	7.67722e-06	0	0.666667	0	0.333333	0.333333	0	1.33333	1.33333
Otu001248	0	0.666667	0.666667	1	2.66667	0.333333	0	0	8.70739e-06	8.50698e-06	1.80334e-05	4.44954e-05	6.19909e-06	0	1.33333	0	0.666667	1	0.666667	0	0	1.80155e-05	0	1.2279e-05	1.44658e-05	9.18539e-06	0	0	0.333333	0.333333	0	0.333333	0	0	0	4.14762e-06	4.20006e-06	0	6.48593e-06	0	0	0	1	0.333333	1	0	0	0.333333	0.333333
Otu001249	0.333333	1	1.66667	0.333333	0	2	2.33333	3.91347e-06	1.30611e-05	2.12675e-05	6.01113e-06	0	3.71945e-05	4.01148e-05	0	0.666667	0.333333	0.666667	0.666667	0.666667	0	0	1.13296e-05	6.13949e-06	9.64385e-06	9.18539e-06	7.87867e-06	0	0	0	0	0	0	0	0	0	0	0	0	0	0	0	0	0	0.333333	0.333333	0.333333	0	0
Otu001250	0	0	0	0	0	0	0	0	0	0	0	0	0	0	0.333333	0	0	0	0	0	0	4.50388e-06	0	0	0	0	0	0	0	0	0	0	0	0.333333	0	0	0	0	0	0	3.83861e-06	0	0	0.333333	0.333333	3.33333	4	0.333333	1.66667
Otu001251	0.666667	0.666667	0.666667	2.33333	0.666667	0	0.666667	7.82693e-06	8.70739e-06	8.50698e-06	4.20779e-05	1.11238e-05	0	1.14614e-05	0.333333	0	0.333333	1.66667	1.33333	0	0.333333	4.50388e-06	0	6.13949e-06	2.41096e-05	1.83708e-05	0	4.43312e-06	0.333333	0.666667	0	0	0	0	0	4.14762e-06	8.40011e-06	0	0	0	0	0	0	1	0.333333	0	0.666667	0	0
Otu001252	1.66667	1	1	0.333333	1	1.33333	1.33333	1.95673e-05	1.30611e-05	1.27605e-05	6.01113e-06	1.66858e-05	2.47964e-05	2.29228e-05	0	0.333333	0	0	1.66667	1	0	0	5.66482e-06	0	0	2.29635e-05	1.1818e-05	0	0.333333	0	0	0	0	0	0	4.14762e-06	0	0	0	0	0	0	0.666667	0.333333	0	0.333333	0.333333	0	0
Otu001253	1.33333	1	1.33333	0	0.666667	0.333333	0	1.56539e-05	1.30611e-05	1.7014e-05	0	1.11238e-05	6.19909e-06	0	0.333333	0	0.333333	0.333333	1	1	0.666667	4.50388e-06	0	6.13949e-06	4.82193e-06	1.37781e-05	1.1818e-05	8.86623e-06	1	0.333333	0.666667	0	0	0	0.666667	1.24429e-05	4.20006e-06	1.18233e-05	0	0	0	8.229e-06	0.666667	0.333333	0	0	0	0.333333	0
Otu001254	1	1.66667	2.33333	0.666667	0	0	1	1.17404e-05	2.17685e-05	2.97744e-05	1.20223e-05	0	0	1.71921e-05	0	0	0	0.666667	0	0.666667	0	0	0	0	9.64385e-06	0	7.87867e-06	0	0	0.333333	0	0.333333	0.666667	0.666667	0	0	4.20006e-06	0	6.48593e-06	1.03773e-05	7.67722e-06	0	1.33333	0	0.666667	0	0	0.666667	0
Otu001255	2	0.333333	1	0.666667	0.333333	1.33333	0.333333	2.34808e-05	4.35369e-06	1.27605e-05	1.20223e-05	5.56192e-06	2.47964e-05	5.73069e-06	0	0	0	1.66667	0.666667	1	0.333333	0	0	0	2.41096e-05	9.18539e-06	1.1818e-05	4.43312e-06	0	0	0	0	0.333333	0.666667	0	0	0	0	0	5.18866e-06	7.67722e-06	0	0	0	0	0.333333	0.333333	1.33333	0
Otu001256	0.666667	1.66667	1	0	0.333333	1	0	7.82693e-06	2.17685e-05	1.27605e-05	0	5.56192e-06	1.85973e-05	0	0	0.333333	0	0	0	0.333333	0	0	5.66482e-06	0	0	0	3.93933e-06	0	0.333333	0.666667	0	0	0	0	0	4.14762e-06	8.40011e-06	0	0	0	0	0	1	0	0.333333	0.666667	1	0.333333	1.33333
Otu001257	0	0	0	0	0	0	0	0	0	0	0	0	0	0	0.333333	0.333333	0	0.333333	0	0	0	4.50388e-06	5.66482e-06	0	4.82193e-06	0	0	0	0	0	0	0	0	0	0.333333	0	0	0	0	0	0	4.1145e-06	0	0	0.333333	0	0	0	0
Otu001258	0	0	0.333333	0	0	0	0	0	0	4.25349e-06	0	0	0	0	0	0	0	0	0	0	0	0	0	0	0	0	0	0	0	0	0	0	0	0.333333	0	0	0	0	0	0	3.83861e-06	0	0	0	0	0	0	0.333333	0
Otu001259	0	0	0.333333	0	0	0	0	0	0	4.25349e-06	0	0	0	0	0	0	0	0	0	0	0	0	0	0	0	0	0	0	0	0	0	0.333333	0	0	0	0	0	0	6.48593e-06	0	0	0	0	0	0	0	0	0	0
Otu001260	1	0.666667	0.333333	0	0.666667	0	0	1.17404e-05	8.70739e-06	4.25349e-06	0	1.11238e-05	0	0	0	0	0	0	0	0.666667	0.666667	0	0	0	0	0	7.87867e-06	8.86623e-06	0	0	0	0	0	0	0	0	0	0	0	0	0	0	0	0.333333	1	0	0	0	0
[truncated: 8,710 more rows]
[truncated: 13 more columns]
